# Supplementary material for: Genome-wide comparative methylation analysis reveals the fate of germ stem cells after surrogate production in teleost
Source: BMC Biol. 2024 Feb 16;22:39. doi: 10.1186/s12915-024-01842-z (PMC10870548; doi:10.1186/s12915-024-01842-z)
Supplement: Supplementary file 2 — Additional file 2. The statistics of the genome coverage. File containing the genome coverage statistics for WGBS data. [file 12915_2024_1842_MOESM2_ESM.xls]

## Sheet: Additional file 2
Samples	sites_num	sites_covgMean	sites_numCovg1(%)	sites_numCovg5(%)	sites_numCovg10(%)
DoS1	1213069073	10.04	88.32	73.12	50.69
DoS2	1218738123	10.6	88.73	74.92	54.16
DoS3	1209835580	9.05	88.09	70.49	45.23
DoS4	1205073859	9.6	87.74	71.19	47.68
MOS1	1222849558	9.96	89.03	74.17	51.62			Description of the terms
MOS2	1222779116	9.93	89.03	73.86	50.77			(1) Samples: sample name
MOS3	1238762236	9.45	90.19	73.08	47.58			(2) sites_num: the total detected genome base amount
MOS4	1218270353	10.35	88.7	73.41	52.23			(3) sites_covgMean: the average base coverage of the genome
HybS1	1223023452	9.52	89.05	73.22	48.18			(4) sites_numCovg1: the percentage of bases with a minimum 1x coverage of the genome
HybS2	1224809404	9.61	89.18	73.95	49.16			(5) sites_numCovg5: the percentage of bases with a minimum 5x coverage of the genome
HybS3	1228345841	10.09	89.43	74.74	51.69			(6) sites_numCovg10: the percentage of bases with a minimum 10x coverage of the genome
HybS4	1236329525	12.98	90.01	78.44	62.55
DoH1	1249463836	9.52	90.97	73.52	48.3
DoH2	1255473631	10.41	91.41	75	52.35
DoH3	1254148067	9.8	91.31	73.94	49.14
DoH4	1256934563	9.94	91.52	74.89	50.66
MOH1	1244876864	9.96	90.64	74.31	50.96
MOH2	1247028003	10.04	90.79	75.01	51.32
MOH3	1242348843	9.24	90.45	72.85	46.45
MOH4	1241128921	9.46	90.36	73.4	48.01
HybH1	1256950219	10.88	91.52	76.55	55.24
HybH2	1257163418	10.4	91.53	76.04	53.15
HybH3	1250891465	9.97	91.08	74.33	50.52
HybH4	1262009145	11.38	91.88	77.57	57.42
