# Supplementary material for: Genome-wide comparative methylation analysis reveals the fate of germ stem cells after surrogate production in teleost
Source: BMC Biol. 2024 Feb 16;22:39. doi: 10.1186/s12915-024-01842-z (PMC10870548; doi:10.1186/s12915-024-01842-z)
Supplement: Supplementary file 3 — Additional file 3. Summary of mapping results. File containing mapping results of the sequencing reads to the reference genome. [file 12915_2024_1842_MOESM3_ESM.xls]

## Sheet: Additional file 3
Samples	Total reads	Mapped reads	Mapping rate(%)	Duplication rate(%)
DoS1	105497646	62876597	59.6	20.18
DoS2	110651735	66280389	59.9	20.05
DoS3	100792975	58056753	57.6	19.39
DoS4	103651261	60480510	58.35	20.59
MOS1	102704363	62885881	61.23	20.93
MOS2	104807029	62454508	59.59	20.63
MOS3	99692413	60642894	60.83	22.19
MOS4	103626097	63947664	61.71	19.17
HybS1	107945418	64518976	59.77	25.82
HybS2	101739990	61450953	60.4	21.85
HybS3	106283846	63919104	60.14	21.07
HybS4	135507865	82104215	60.59	21
DoH1	102298321	59118199	57.79	19.6
DoH2	113440076	65171323	57.45	19.9
DoH3	104384235	61419683	58.84	20.35
DoH4	107256440	62509053	58.28	20.58
MOH1	102295074	62379536	60.98	20.38
MOH2	102671044	62855213	61.22	20.23
MOH3	100852059	61156688	60.64	21.34
MOH4	97852360	59474664	60.78	20.41
HybH1	115445121	71599064	62.02	24.16
HybH2	106572551	65403574	61.37	20.66
HybH3	102878334	63012979	61.25	20.89
HybH4	116904872	71463948	61.13	20.44
