# Supplementary material for: Genome-wide comparative methylation analysis reveals the fate of germ stem cells after surrogate production in teleost
Source: BMC Biol. 2024 Feb 16;22:39. doi: 10.1186/s12915-024-01842-z (PMC10870548; doi:10.1186/s12915-024-01842-z)
Supplement: Supplementary file 4 — Additional file 4. The coverage statistics of cytosine in three different contexts. File containing the summary of the total percentage of cytosine bases covered in three different contexts. [file 12915_2024_1842_MOESM4_ESM.xls]

## Sheet: Additional file 4
Samples	C_covgMean	C(Mb)	CG(Mb)	CHG(Mb)	CHH(Mb)	meanC(%)	MeanCG(%)	MeanCHG(%)	MeanCHH(%)
DoS1	4.7	2341.4	220	510.6	1610.8	8.63	87.97	0.39	0.4
DoS2	5	2496.1	230.9	538	1727.1	8.47	87.86	0.38	0.38
DoS3	4.3	2134.4	200.2	463.1	1471	8.54	87.37	0.38	0.38
DoS4	4.5	2280.7	221.1	503	1556.5	8.84	87.5	0.39	0.39			Description of the terms
MOS1	4.7	2338.3	214.2	500.5	1623.5	8.4	87.93	0.38	0.38			(1) Samples: sample name
MOS2	4.6	2328.1	215.7	501.9	1610.5	8.44	87.41	0.37	0.37			(2) C_covgMean: The mean coverage of all the cytosine sites
MOS3	4.4	2201.1	209.1	481	1510.9	8.69	87.76	0.39	0.39			(3) C(Mb)：The base number mapped onto the genome cytosine sites
MOS4	4.8	2415.8	231.7	531.4	1652.7	8.8	88.26	0.37	0.37			(4) CG(Mb)：The base number mapped onto the genome CG-context cytosine sites
HybS1	4.5	2261.3	212.3	490.5	1558.5	8.59	87.94	0.37	0.37			(5) CHG(Mb)：The base number mapped onto the genome CHG-context cytosine sites
HybS2	4.5	2247.2	206.7	482.6	1557.8	8.42	87.87	0.37	0.38			(6) CHH(Mb)：The base number mapped onto the genome CHH-context cytosine sites
HybS3	4.8	2385	222.1	514.5	1648.4	8.54	87.95	0.38	0.38			(7) MeanC(%)：The average methylation level of all the genome cytosine sites
HybS4	6.1	3051.8	291.5	667.6	2092.7	8.7	87.84	0.35	0.35			(8) MeanCG(%)：The average methylation level of all the genome CG-context cytosine sites
DoH1	4.4	2224.5	203.5	474.9	1546.1	7.72	80.06	0.46	0.43			(9) MeanCHG(%)：The average methylation level of all the genome CHG-context cytosine sites
DoH2	4.9	2437.9	229.5	527.2	1681.2	7.93	80.18	0.45	0.42			(10) MeanCHH(%)：The average methylation level of all the genome CHH-context cytosine sites
DoH3	4.6	2299.7	213.8	496.2	1589.6	7.8	79.97	0.43	0.39
DoH4	4.6	2309.8	210.9	493.5	1605.5	7.69	80.15	0.45	0.4
MOH1	4.6	2325.5	217.9	501.3	1606.3	7.86	79.99	0.43	0.4
MOH2	4.6	2314.1	214.3	498.3	1601.5	7.78	80.27	0.41	0.38
MOH3	4.3	2146.7	201.3	463.6	1481.8	7.9	80.28	0.43	0.4
MOH4	4.4	2201.2	205.6	474.5	1521.1	7.84	80.05	0.43	0.39
HybH1	5	2485.9	232.7	538.8	1714.4	7.94	81.08	0.41	0.38
HybH2	4.8	2396.7	223	517.4	1656.3	7.88	80.95	0.41	0.38
HybH3	4.6	2315.8	221.6	504	1590.1	8.1	80.93	0.42	0.38
HybH4	5.3	2673.7	252.2	577.4	1844.1	7.98	80.94	0.4	0.37
