# Supplementary material for: Genome-wide comparative methylation analysis reveals the fate of germ stem cells after surrogate production in teleost
Source: BMC Biol. 2024 Feb 16;22:39. doi: 10.1186/s12915-024-01842-z (PMC10870548; doi:10.1186/s12915-024-01842-z)
Supplement: Supplementary file 5 — Additional file 5. Summary of the DMR distribution in different genomic regions. File containing the distribution summary of the DMRs between the compared groups in different genomic regions. [file 12915_2024_1842_MOESM5_ESM.xlsx]

## Sheet: HybH_vs_DoH.CG-DMR.distribution
Gene region	Number of DMR	DMR_type
CGI	189	Hyper
CGI	128	Hypo
CGI_shore	404	Hyper
CGI_shore	257	Hypo
promoter	696	Hyper
promoter	496	Hypo
TSS	87	Hyper
TSS	83	Hypo
utr5	144	Hyper
utr5	99	Hypo
exon	807	Hyper
exon	509	Hypo
intron	2864	Hyper
intron	1610	Hypo
utr3	162	Hyper
utr3	112	Hypo
TES	21	Hyper
TES	27	Hypo
repeat	2819	Hyper
repeat	2181	Hypo
other_region	1213	Hyper
other_region	580	Hypo

## Sheet: HybS_vs_DoS.CG-DMR.disrtributio
Gene region	Number of DMR	DMR_type
CGI	128	Hyper
CGI	106	Hypo
CGI_shore	409	Hyper
CGI_shore	320	Hypo
promoter	682	Hyper
promoter	663	Hypo
TSS	116	Hyper
TSS	124	Hypo
utr5	158	Hyper
utr5	132	Hypo
exon	682	Hyper
exon	601	Hypo
intron	2331	Hyper
intron	1930	Hypo
utr3	175	Hyper
utr3	124	Hypo
TES	49	Hyper
TES	43	Hypo
repeat	3855	Hyper
repeat	3243	Hypo
other_region	592	Hyper
other_region	520	Hypo

## Sheet: MOH_vs_DoH.CG-DMR.disrtribution
Gene region	Number of DMR	DMR_type
CGI	193	Hyper
CGI	127	Hypo
CGI_shore	366	Hyper
CGI_shore	318	Hypo
promoter	625	Hyper
promoter	635	Hypo
TSS	96	Hyper
TSS	110	Hypo
utr5	134	Hyper
utr5	130	Hypo
exon	716	Hyper
exon	632	Hypo
intron	2337	Hyper
intron	2049	Hypo
utr3	146	Hyper
utr3	134	Hypo
TES	35	Hyper
TES	36	Hypo
repeat	2726	Hyper
repeat	2723	Hypo
other_region	981	Hyper
other_region	714	Hypo

## Sheet: MOS_vs_DoS.CG-DMR.disrtribution
Gene region	Number of DMR	DMR_type
CGI	121	Hyper
CGI	102	Hypo
CGI_shore	369	Hyper
CGI_shore	296	Hypo
promoter	659	Hyper
promoter	627	Hypo
TSS	88	Hyper
TSS	94	Hypo
utr5	131	Hyper
utr5	114	Hypo
exon	649	Hyper
exon	529	Hypo
intron	2293	Hyper
intron	1905	Hypo
utr3	151	Hyper
utr3	111	Hypo
TES	32	Hyper
TES	24	Hypo
repeat	3559	Hyper
repeat	3136	Hypo
other_region	745	Hyper
other_region	581	Hypo

## Sheet: MOH_vs_HybH.CG-DMR.disrtributio
	Gene region	Number of DMR	DMR_type
	CGI	148	Hyper
	CGI	155	Hypo
	CGI_shore	291	Hyper
	CGI_shore	364	Hypo
	promoter	523	Hyper
	promoter	704	Hypo
	TSS	76	Hyper
	TSS	95	Hypo
	utr5	103	Hyper
	utr5	128	Hypo
	exon	527	Hyper
	exon	766	Hypo
	intron	1717	Hyper
	intron	2615	Hypo
	utr3	102	Hyper
	utr3	163	Hypo
	TES	27	Hyper
	TES	30	Hypo
	repeat	2257	Hyper
	repeat	3097	Hypo
	other_region	733	Hyper
	other_region	1022	Hypo

## Sheet: MOS_vs_HybS.G-DMR.disrtribution
Gene region	Number of DMR	DMR_type
CGI	98	Hyper
CGI	102	Hypo
CGI_shore	348	Hyper
CGI_shore	378	Hypo
promoter	681	Hyper
promoter	684	Hypo
TSS	103	Hyper
TSS	125	Hypo
utr5	132	Hyper
utr5	158	Hypo
exon	656	Hyper
exon	640	Hypo
intron	2151	Hyper
intron	2173	Hypo
utr3	141	Hyper
utr3	150	Hypo
TES	50	Hyper
TES	47	Hypo
repeat	3392	Hyper
repeat	3524	Hypo
other_region	595	Hyper
other_region	566	Hypo
