# Supplementary material for: Genome-wide comparative methylation analysis reveals the fate of germ stem cells after surrogate production in teleost
Source: BMC Biol. 2024 Feb 16;22:39. doi: 10.1186/s12915-024-01842-z (PMC10870548; doi:10.1186/s12915-024-01842-z)
Supplement: Supplementary file 6 — Additional file 6. The number of significant DMPs in all the compared groups. File containing the number of significant DMPs in all the compared groups. [file 12915_2024_1842_MOESM6_ESM.xls]

## Sheet: HybH_vs_DoH.DMR.result
Chromosome	start	end	length	nCG	HybH_meanMethy	DoH_meanMethy	diff.Methy	areaStat	C_context	regionID	region	Blast swiss prot
1	10885668	10885908	241	20	0.572027	0.304707	0.26732	137.035	CG	ENSDARG00000008487	promoter	gnl|BL_ORD_ID|100573 sp|P11533|DMD_CHICK Dystrophin OS=Gallus gallus OX=9031 GN=DMD PE=2 SV=1//0
1	11710573	11710764	192	16	0.815085	0.563195	0.25189	97.7446	CG	ENSDARG00000062606	promoter	gnl|BL_ORD_ID|206528 sp|Q7ZXX2|KIF19_XENLA Kinesin-like protein KIF19 OS=Xenopus laevis OX=8355 GN=kif19 PE=2 SV=1//0
1	12329538	12329632	95	10	0.960797	0.805524	0.155273	53.808	CG	ENSDARG00000099771	promoter	gnl|BL_ORD_ID|150023 sp|Q9Y223|GLCNE_HUMAN Bifunctional UDP-N-acetylglucosamine 2-epimerase/N-acetylmannosamine kinase OS=Homo sapiens OX=9606 GN=GNE PE=1 SV=1//0
1	12394701	12394803	103	12	0.381014	0.801916	-0.420902	-113.746	CG	ENSDARG00000057248	promoter	gnl|BL_ORD_ID|428106 sp|Q96NL6|SCLT1_HUMAN Sodium channel and clathrin linker 1 OS=Homo sapiens OX=9606 GN=SCLT1 PE=1 SV=2//2.84579e-155
1	15225631	15225734	104	13	0.649674	0.882197	-0.232523	-69.6548	CG	ENSDARG00000077804	promoter	gnl|BL_ORD_ID|172400 sp|Q68CP4|HGNAT_HUMAN Heparan-alpha-glucosaminide N-acetyltransferase OS=Homo sapiens OX=9606 GN=HGSNAT PE=1 SV=2//0
1	17714925	17715943	1019	49	0.264667	0.611304	-0.346638	-484.646	CG	ENSDARG00000092022	promoter	-//-
1	18848655	18849336	682	30	0.582203	0.819676	-0.237473	-173.777	CG	ENSDARG00000079488	promoter	gnl|BL_ORD_ID|78295 sp|P52943|CRIP2_HUMAN Cysteine-rich protein 2 OS=Homo sapiens OX=9606 GN=CRIP2 PE=1 SV=1//5.40817e-14
1	19537205	19537384	180	7	0.710477	0.356865	0.353612	49.597	CG	ENSDARG00000017744	promoter	gnl|BL_ORD_ID|437384 sp|P50533|SMC2_XENLA Structural maintenance of chromosomes protein 2 OS=Xenopus laevis OX=8355 GN=smc2 PE=1 SV=1//0
1	19601160	19601376	217	13	0.650736	0.93274	-0.282004	-99.5188	CG	ENSDARG00000061952	promoter	gnl|BL_ORD_ID|111436 sp|Q5VYK3|ECM29_HUMAN Proteasome adapter and scaffold protein ECM29 OS=Homo sapiens OX=9606 GN=ECPAS PE=1 SV=2//0
1	19601160	19601376	217	13	0.650736	0.93274	-0.282004	-99.5188	CG	ENSDARG00000061936	promoter	gnl|BL_ORD_ID|129687 sp|Q7TQF2|FBX10_MOUSE F-box only protein 10 OS=Mus musculus OX=10090 GN=Fbxo10 PE=1 SV=2//0
1	19649002	19649187	186	11	0.233967	0.0626389	0.171328	54.8858	CG	ENSDARG00000037484	promoter	gnl|BL_ORD_ID|474848 sp|Q6NYE7|TM192_DANRE Transmembrane protein 192 OS=Danio rerio OX=7955 GN=tmem192 PE=2 SV=1//2.06108e-161
1	19649002	19649187	186	11	0.233967	0.0626389	0.171328	54.8858	CG	ENSDARG00000006434	promoter	gnl|BL_ORD_ID|391490 sp|Q9GZS1|RPA49_HUMAN DNA-directed RNA polymerase I subunit RPA49 OS=Homo sapiens OX=9606 GN=POLR1E PE=1 SV=2//3.52258e-110
1	19848228	19848951	724	28	0.80255	0.300919	0.501631	327.9	CG	ENSDARG00000080019	promoter	gnl|BL_ORD_ID|491685 sp|Q8C7R4|UBA6_MOUSE Ubiquitin-like modifier-activating enzyme 6 OS=Mus musculus OX=10090 GN=Uba6 PE=1 SV=1//0
1	21163245	21163390	146	13	0.788652	0.544401	0.244251	79.742	CG	ENSDARG00000061459	promoter	gnl|BL_ORD_ID|391942 sp|Q9Y4G8|RPGF2_HUMAN Rap guanine nucleotide exchange factor 2 OS=Homo sapiens OX=9606 GN=RAPGEF2 PE=1 SV=1//3.7613e-36
1	21484654	21484996	343	10	0.757055	0.359723	0.397332	73.0327	CG	ENSDARG00000052782	promoter	gnl|BL_ORD_ID|154729 sp|P48167|GLRB_HUMAN Glycine receptor subunit beta OS=Homo sapiens OX=9606 GN=GLRB PE=1 SV=1//0
1	22426293	22426388	96	8	0.344373	0.639928	-0.295555	-51.2448	CG	ENSDARG00000092275	promoter	-//-
1	22427038	22427341	304	30	0.28996	0.563165	-0.273205	-214.97	CG	ENSDARG00000092275	promoter	-//-
1	23370855	23371050	196	20	0.687242	0.375822	0.31142	145.667	CG	ENSDARG00000055022	promoter	gnl|BL_ORD_ID|296565 sp|A1L1F4|PDS5A_DANRE Sister chromatid cohesion protein PDS5 homolog A OS=Danio rerio OX=7955 GN=pds5a PE=2 SV=1//0
1	23370855	23371050	196	20	0.687242	0.375822	0.31142	145.667	CG	ENSDARG00000061451	promoter	gnl|BL_ORD_ID|260183 sp|Q86UW6|N4BP2_HUMAN NEDD4-binding protein 2 OS=Homo sapiens OX=9606 GN=N4BP2 PE=1 SV=2//2.13116e-16
1	24381458	24381617	160	20	0.629557	0.410719	0.218838	112.16	CG	ENSDARG00000086859	promoter	gnl|BL_ORD_ID|98953 sp|P09417|DHPR_HUMAN Dihydropteridine reductase OS=Homo sapiens OX=9606 GN=QDPR PE=1 SV=2//1.98309e-103
1	25371726	25371827	102	8	0.409689	0.103295	0.306394	54.4662	CG	ENSDARG00000031817	promoter	gnl|BL_ORD_ID|479748 sp|Q9C040|TRIM2_HUMAN Tripartite motif-containing protein 2 OS=Homo sapiens OX=9606 GN=TRIM2 PE=1 SV=1//0
1	25439504	25439757	254	28	0.824304	0.453244	0.371059	283.743	CG	ENSDARG00000074812	promoter	gnl|BL_ORD_ID|132029 sp|Q3ULZ2|FHDC1_MOUSE FH2 domain-containing protein 1 OS=Mus musculus OX=10090 GN=Fhdc1 PE=1 SV=3//1.59346e-11
1	26577244	26577411	168	12	0.491406	0.690203	-0.198796	-60.5962	CG	ENSDARG00000053731	promoter	gnl|BL_ORD_ID|305022 sp|Q86V86|PIM3_HUMAN Serine/threonine-protein kinase pim-3 OS=Homo sapiens OX=9606 GN=PIM3 PE=1 SV=3//1.34819e-50
1	26577244	26577411	168	12	0.491406	0.690203	-0.198796	-60.5962	CG	ENSDARG00000094127	promoter	gnl|BL_ORD_ID|305020 sp|Q62070|PIM2_MOUSE Serine/threonine-protein kinase pim-2 OS=Mus musculus OX=10090 GN=Pim2 PE=1 SV=1//9.03168e-41
1	28031028	28031357	330	34	0.477051	0.289181	0.18787	192.475	CG	ENSDARG00000031632	promoter	gnl|BL_ORD_ID|63691 sp|Q6AXM1|CHSTA_DANRE Carbohydrate sulfotransferase 10 OS=Danio rerio OX=7955 GN=chst10 PE=2 SV=1//0
1	28629817	28629969	153	13	0.482236	0.235449	0.246786	72.2535	CG	ENSDARG00000089334	promoter	gnl|BL_ORD_ID|111889 sp|Q90328|EDNRB_COTJA Endothelin receptor type B (Fragment) OS=Coturnix japonica OX=93934 GN=EDNRB PE=2 SV=1//0
1	28809830	28809933	104	13	0.688588	0.843166	-0.154578	-61.3665	CG	ENSDARG00000053456	promoter	gnl|BL_ORD_ID|154492 sp|Q63060|GLPK_RAT Glycerol kinase OS=Rattus norvegicus OX=10116 GN=Gk PE=2 SV=1//0
1	29759159	29759452	294	24	0.779891	0.335588	0.444303	298.764	CG	ENSDARG00000037144	promoter	gnl|BL_ORD_ID|54152 sp|Q9JHH6|CBPB2_MOUSE Carboxypeptidase B2 OS=Mus musculus OX=10090 GN=Cpb2 PE=1 SV=1//1.47578e-141
1	29759159	29759452	294	24	0.779891	0.335588	0.444303	298.764	CG	ENSDARG00000031202	promoter	gnl|BL_ORD_ID|13996 sp|Q7ZW24|ALG11_DANRE GDP-Man:Man(3)GlcNAc(2)-PP-Dol alpha-1,2-mannosyltransferase OS=Danio rerio OX=7955 GN=alg11 PE=2 SV=2//0
1	30612389	30612559	171	29	0.234728	0.119533	0.115195	134.016	CG	ENSDARG00000003142	promoter	gnl|BL_ORD_ID|88500 sp|Q9UI36|DACH1_HUMAN Dachshund homolog 1 OS=Homo sapiens OX=9606 GN=DACH1 PE=1 SV=3//1.71279e-172
1	30612786	30612863	78	10	0.701909	0.413391	0.288519	61.9072	CG	ENSDARG00000003142	promoter	gnl|BL_ORD_ID|88500 sp|Q9UI36|DACH1_HUMAN Dachshund homolog 1 OS=Homo sapiens OX=9606 GN=DACH1 PE=1 SV=3//1.71279e-172
1	33353308	33353805	498	22	0.0669393	0.528198	-0.461259	-240.679	CG	ENSDARG00000033380	promoter	gnl|BL_ORD_ID|156332 sp|P13280|GLYG_RABIT Glycogenin-1 OS=Oryctolagus cuniculus OX=9986 GN=GYG1 PE=1 SV=3//6.0316e-101
1	34694978	34695222	245	9	0.748842	0.442679	0.306163	55.6415	CG	ENSDARG00000069910	promoter	gnl|BL_ORD_ID|463010 sp|P13984|T2FB_HUMAN General transcription factor IIF subunit 2 OS=Homo sapiens OX=9606 GN=GTF2F2 PE=1 SV=2//4.65602e-122
1	34694978	34695222	245	9	0.748842	0.442679	0.306163	55.6415	CG	ENSDARG00000109513	promoter	gnl|BL_ORD_ID|466933 sp|Q9DGK4|TCTP_DANRE Translationally-controlled tumor protein homolog OS=Danio rerio OX=7955 GN=tpt1 PE=2 SV=1//6.29016e-23
1	36650971	36651069	99	11	0.646905	0.420744	0.226161	52.2991	CG	ENSDARG00000011876	promoter	gnl|BL_ORD_ID|111882 sp|P25101|EDNRA_HUMAN Endothelin-1 receptor OS=Homo sapiens OX=9606 GN=EDNRA PE=1 SV=1//1.94933e-180
1	36773219	36773299	81	8	0.69316	0.364334	0.328827	54.2137	CG	ENSDARG00000036755	promoter	gnl|BL_ORD_ID|17009 sp|Q6P2P2|ANM9_HUMAN Protein arginine N-methyltransferase 9 OS=Homo sapiens OX=9606 GN=PRMT9 PE=1 SV=1//0
1	39552811	39552889	79	11	0.191917	0.0685535	0.123364	48.7357	CG	ENSDARG00000005479	promoter	gnl|BL_ORD_ID|467806 sp|Q9W7R4|TEN3_DANRE Teneurin-3 OS=Danio rerio OX=7955 GN=tenm3 PE=2 SV=1//0
1	39552988	39553252	265	25	0.47563	0.221012	0.254618	178.863	CG	ENSDARG00000005479	promoter	gnl|BL_ORD_ID|467806 sp|Q9W7R4|TEN3_DANRE Teneurin-3 OS=Danio rerio OX=7955 GN=tenm3 PE=2 SV=1//0
1	39896158	39896632	475	10	0.374138	0.849423	-0.475285	-63.419	CG	ENSDARG00000024828	promoter	gnl|BL_ORD_ID|474695 sp|Q8R0J4|TM134_MOUSE Transmembrane protein 134 OS=Mus musculus OX=10090 GN=Tmem134 PE=1 SV=1//9.25469e-42
1	40016149	40016346	198	10	0.443267	0.794095	-0.350828	-68.3699	CG	ENSDARG00000103145	promoter	gnl|BL_ORD_ID|57980 sp|O75956|CDKA2_HUMAN Cyclin-dependent kinase 2-associated protein 2 OS=Homo sapiens OX=9606 GN=CDK2AP2 PE=1 SV=1//2.59102e-39
1	40139435	40139815	381	18	0.314523	0.0651692	0.249354	105.507	CG	ENSDARG00000018587	promoter	gnl|BL_ORD_ID|149592 sp|Q8NHV1|GIMA7_HUMAN GTPase IMAP family member 7 OS=Homo sapiens OX=9606 GN=GIMAP7 PE=1 SV=1//7.53775e-45
1	40147350	40147808	459	22	0.418303	0.793974	-0.375671	-163.225	CG	ENSDARG00000078182	promoter	gnl|BL_ORD_ID|149592 sp|Q8NHV1|GIMA7_HUMAN GTPase IMAP family member 7 OS=Homo sapiens OX=9606 GN=GIMAP7 PE=1 SV=1//3.9719e-46
1	40228294	40228580	287	14	0.697089	0.387462	0.309627	83.7057	CG	ENSDARG00000078251	promoter	gnl|BL_ORD_ID|468005 sp|Q96S53|TESK2_HUMAN Dual specificity testis-specific protein kinase 2 OS=Homo sapiens OX=9606 GN=TESK2 PE=1 SV=1//8.17256e-157
1	40229007	40229388	382	18	0.358924	0.0365508	0.322373	145.144	CG	ENSDARG00000078251	promoter	gnl|BL_ORD_ID|468005 sp|Q96S53|TESK2_HUMAN Dual specificity testis-specific protein kinase 2 OS=Homo sapiens OX=9606 GN=TESK2 PE=1 SV=1//8.17256e-157
1	40288772	40289084	313	16	0.51163	0.265177	0.246453	91.2451	CG	ENSDARG00000077874	promoter	gnl|BL_ORD_ID|508763 sp|Q9JHA8|VWA7_MOUSE von Willebrand factor A domain-containing protein 7 OS=Mus musculus OX=10090 GN=Vwa7 PE=2 SV=1//5.67939e-88
1	42872106	42872476	371	28	0.846744	0.559868	0.286876	222.845	CG	ENSDARG00000024785	promoter	gnl|BL_ORD_ID|81333 sp|B7ZC77|CTNA2_DANRE Catenin alpha-2 OS=Danio rerio OX=7955 GN=Ctnna2 PE=3 SV=1//0
1	43685116	43685439	324	24	0.475196	0.165136	0.31006	156.138	CG	ENSDARG00000052703	promoter	gnl|BL_ORD_ID|64605 sp|Q7T326|CISD2_DANRE CDGSH iron-sulfur domain-containing protein 2 OS=Danio rerio OX=7955 GN=cisd2 PE=2 SV=1//7.01393e-74
1	43685116	43685439	324	24	0.475196	0.165136	0.31006	156.138	CG	ENSDARG00000052712	promoter	gnl|BL_ORD_ID|447134 sp|P53597|SUCA_HUMAN Succinate--CoA ligase [ADP/GDP-forming] subunit alpha, mitochondrial OS=Homo sapiens OX=9606 GN=SUCLG1 PE=1 SV=4//2.24517e-163
1	44929138	44929259	122	7	0.0811414	0.506617	-0.425475	-53.2513	CG	ENSDARG00000093997	promoter	-//-
1	49673019	49673230	212	29	0.54911	0.724692	-0.175582	-173.836	CG	ENSDARG00000052512	promoter	gnl|BL_ORD_ID|487474 sp|Q6NY15|TSG10_MOUSE Testis-specific gene 10 protein OS=Mus musculus OX=10090 GN=Tsga10 PE=1 SV=1//9.33099e-141
1	49877419	49877497	79	13	0.828522	0.68707	0.141451	53.9439	CG	ENSDARG00000031894	promoter	gnl|BL_ORD_ID|212432 sp|Q9UJU2|LEF1_HUMAN Lymphoid enhancer-binding factor 1 OS=Homo sapiens OX=9606 GN=LEF1 PE=1 SV=1//0
1	50292935	50292987	53	8	0.447782	0.701056	-0.253274	-47.6966	CG	ENSDARG00000013667	promoter	gnl|BL_ORD_ID|466076 sp|Q5F361|TBCK_CHICK TBC domain-containing protein kinase-like protein OS=Gallus gallus OX=9031 GN=TBCK PE=2 SV=2//0
1	50292935	50292987	53	8	0.447782	0.701056	-0.253274	-47.6966	CG	ENSDARG00000060036	promoter	gnl|BL_ORD_ID|12914 sp|P31230|AIMP1_MOUSE Aminoacyl tRNA synthase complex-interacting multifunctional protein 1 OS=Mus musculus OX=10090 GN=Aimp1 PE=1 SV=2//1.08153e-104
1	52292409	52292595	187	20	0.261178	0.100638	0.160539	104.603	CG	ENSDARG00000059948	promoter	gnl|BL_ORD_ID|180497 sp|Q9Y662|HS3SB_HUMAN Heparan sulfate glucosamine 3-O-sulfotransferase 3B1 OS=Homo sapiens OX=9606 GN=HS3ST3B1 PE=1 SV=1//9.36069e-160
1	52293662	52293812	151	27	0.852441	0.954042	-0.101601	-138.635	CG	ENSDARG00000059948	promoter	gnl|BL_ORD_ID|180497 sp|Q9Y662|HS3SB_HUMAN Heparan sulfate glucosamine 3-O-sulfotransferase 3B1 OS=Homo sapiens OX=9606 GN=HS3ST3B1 PE=1 SV=1//9.36069e-160
1	52461807	52461919	113	10	0.334511	0.664592	-0.330082	-62.6779	CG	ENSDARG00000036415	promoter	gnl|BL_ORD_ID|42767 sp|Q9TRY9|BGAL_CANLF Beta-galactosidase OS=Canis lupus familiaris OX=9615 GN=GLB1 PE=2 SV=3//0
1	52461807	52461919	113	10	0.334511	0.664592	-0.330082	-62.6779	CG	ENSDARG00000059908	promoter	gnl|BL_ORD_ID|55399 sp|Q9H6F5|CCD86_HUMAN Coiled-coil domain-containing protein 86 OS=Homo sapiens OX=9606 GN=CCDC86 PE=1 SV=1//2.66287e-20
1	52928775	52928911	137	20	0.471912	0.305162	0.16675	101.78	CG	ENSDARG00000075201	promoter	gnl|BL_ORD_ID|193532 sp|Q5RA60|INP4B_PONAB Type II inositol 3,4-bisphosphate 4-phosphatase OS=Pongo abelii OX=9601 GN=INPP4B PE=2 SV=1//0
1	53260616	53260794	179	8	0.74603	0.319177	0.426854	54.5766	CG	ENSDARG00000052361	promoter	-//-
1	53765044	53765213	170	12	0.724734	0.921645	-0.196911	-59.4042	CG	ENSDARG00000112004	promoter	-//-
1	54766883	54767140	258	22	0.0895198	0.230579	-0.14106	-109.336	CG	ENSDARG00000091320	promoter	gnl|BL_ORD_ID|270787 sp|Q8R4B8|NLRP3_MOUSE NACHT, LRR and PYD domains-containing protein 3 OS=Mus musculus OX=10090 GN=Nlrp3 PE=1 SV=1//3.18459e-15
1	54766883	54767140	258	22	0.0895198	0.230579	-0.14106	-109.336	CG	ENSDARG00000096214	promoter	gnl|BL_ORD_ID|39605 sp|Q5R8D4|AVPI1_PONAB Arginine vasopressin-induced protein 1 OS=Pongo abelii OX=9601 GN=AVPI1 PE=2 SV=1//6.82805e-07
1	54907726	54908029	304	19	0.781452	0.306051	0.475401	243.814	CG	ENSDARG00000036295	promoter	gnl|BL_ORD_ID|157220 sp|Q2TAP0|GOG7B_HUMAN Golgin subfamily A member 7B OS=Homo sapiens OX=9606 GN=GOLGA7B PE=2 SV=2//7.81026e-73
1	54972606	54972745	140	14	0.578952	0.235483	0.343469	93.0644	CG	ENSDARG00000026489	promoter	gnl|BL_ORD_ID|139827 sp|Q92945|FUBP2_HUMAN Far upstream element-binding protein 2 OS=Homo sapiens OX=9606 GN=KHSRP PE=1 SV=4//2.77608e-06
1	55009608	55009865	258	11	0.897764	0.616833	0.280931	57.6635	CG	ENSDARG00000059816	promoter	gnl|BL_ORD_ID|491159 sp|Q24JV4|U390_DANRE UPF0390 protein zgc136864 OS=Danio rerio OX=7955 GN=zgc:136864 PE=3 SV=1//9.894e-36
1	55116811	55117087	277	14	0.181394	0.453889	-0.272495	-78.5628	CG	ENSDARG00000093412	promoter	gnl|BL_ORD_ID|443599 sp|Q14140|SRTD2_HUMAN SERTA domain-containing protein 2 OS=Homo sapiens OX=9606 GN=SERTAD2 PE=1 SV=1//7.47325e-08
1	55140739	55141159	421	34	0.501022	0.709691	-0.208668	-177.739	CG	ENSDARG00000031952	promoter	gnl|BL_ORD_ID|259414 sp|Q6VN46|MYG_DANRE Myoglobin OS=Danio rerio OX=7955 GN=mb PE=2 SV=3//7.29125e-88
1	55238504	55238618	115	10	0.546528	0.857859	-0.311332	-64.5504	CG	ENSDARG00000096514	promoter	-//-
1	55238504	55238618	115	10	0.546528	0.857859	-0.311332	-64.5504	CG	ENSDARG00000036281	promoter	gnl|BL_ORD_ID|48186 sp|Q66HA5|C2D1A_RAT Coiled-coil and C2 domain-containing protein 1A OS=Rattus norvegicus OX=10116 GN=Cc2d1a PE=1 SV=2//0
1	55244862	55244969	108	19	0.792475	0.610518	0.181957	100.483	CG	ENSDARG00000096514	promoter	-//-
1	55302539	55302671	133	8	0.383242	0.71559	-0.332347	-46.3431	CG	ENSDARG00000096625	promoter	gnl|BL_ORD_ID|57029 sp|P20273|CD22_HUMAN B-cell receptor CD22 OS=Homo sapiens OX=9606 GN=CD22 PE=1 SV=2//2.49769e-11
1	57839410	57839603	194	29	0.861159	0.683649	0.177509	164.745	CG	ENSDARG00000074205	promoter	gnl|BL_ORD_ID|149593 sp|Q8ND71|GIMA8_HUMAN GTPase IMAP family member 8 OS=Homo sapiens OX=9606 GN=GIMAP8 PE=2 SV=2//2.24312e-11
1	57926243	57926351	109	17	0.697332	0.495526	0.201806	99.9044	CG	ENSDARG00000092358	promoter	-//-
1	57965383	57965643	261	8	0.221989	0.65348	-0.431491	-46.3918	CG	ENSDARG00000078620	promoter	gnl|BL_ORD_ID|262817 sp|P59046|NAL12_HUMAN NACHT, LRR and PYD domains-containing protein 12 OS=Homo sapiens OX=9606 GN=NLRP12 PE=1 SV=2//5.20339e-26
1	58575532	58578424	2893	74	0.306229	0.57415	-0.267921	-481.326	CG	ENSDARG00000089904	promoter	gnl|BL_ORD_ID|57286 sp|P48960|CD97_HUMAN CD97 antigen OS=Homo sapiens OX=9606 GN=CD97 PE=1 SV=4//5.5708e-104
1	59124848	59124972	125	11	0.7692	0.436545	0.332655	78.9906	CG	ENSDARG00000115195	promoter	gnl|BL_ORD_ID|236683 sp|P55918|MFAP4_BOVIN Microfibril-associated glycoprotein 4 OS=Bos taurus OX=9913 GN=MFAP4 PE=1 SV=2//5.16252e-35
1	59292495	59292589	95	12	0.0659438	0.238733	-0.172789	-55.574	CG	ENSDARG00000105060	promoter	gnl|BL_ORD_ID|342068 sp|Q9N126|RDH8_BOVIN Retinol dehydrogenase 8 OS=Bos taurus OX=9913 GN=RDH8 PE=1 SV=1//2.41953e-121
2	300846	300946	101	13	0.965046	0.833472	0.131575	66.5108	CG	ENSDARG00000089940	promoter	gnl|BL_ORD_ID|554149 sp|Q52M93|Z585B_HUMAN Zinc finger protein 585B OS=Homo sapiens OX=9606 GN=ZNF585B PE=2 SV=1//1.48233e-48
2	1987384	1987466	83	15	0.890272	0.965634	-0.0753622	-68.5653	CG	ENSDARG00000039521	promoter	gnl|BL_ORD_ID|10999 sp|H2MTR9|ADIP_ORYLA Afadin- and alpha-actinin-binding protein OS=Oryzias latipes OX=8090 GN=ssx2ip PE=3 SV=1//1.13122e-175
2	2096748	2096864	117	11	0.532552	0.798895	-0.266343	-62.2554	CG	ENSDARG00000078856	promoter	gnl|BL_ORD_ID|425329 sp|Q3UHH2|S22AN_MOUSE Solute carrier family 22 member 23 OS=Mus musculus OX=10090 GN=Slc22a23 PE=2 SV=1//0
2	3985685	3985756	72	14	0.420585	0.213154	0.207431	78.1458	CG	ENSDARG00000114182	promoter	gnl|BL_ORD_ID|240431 sp|Q8IYA7|MKX_HUMAN Homeobox protein Mohawk OS=Homo sapiens OX=9606 GN=MKX PE=2 SV=2//1.66048e-144
2	4118111	4118220	110	11	0.768993	0.539088	0.229905	57.2966	CG	ENSDARG00000103352	promoter	-//-
2	5600532	5600634	103	8	0.531943	0.811589	-0.279646	-47.5479	CG	ENSDARG00000027957	promoter	gnl|BL_ORD_ID|131789 sp|P61150|FGF12_RAT Fibroblast growth factor 12 OS=Rattus norvegicus OX=10116 GN=Fgf12 PE=1 SV=1//1.19597e-152
2	5726464	5726887	424	24	0.437777	0.0955431	0.342233	215.135	CG	ENSDARG00000097241	promoter	-//-
2	6180836	6180981	146	24	0.878005	0.742152	0.135854	132.101	CG	ENSDARG00000096791	promoter	-//-
2	9544449	9544593	145	19	0.729042	0.910166	-0.181124	-105.059	CG	ENSDARG00000038977	promoter	gnl|BL_ORD_ID|428117 sp|Q7T0U6|SCM1B_XENLA Calcium-binding mitochondrial carrier protein SCaMC-1-B OS=Xenopus laevis OX=8355 GN=slc25a24-b PE=2 SV=1//3.08974e-79
2	9968931	9969283	353	36	0.837718	0.598213	0.239505	237.14	CG	ENSDARG00000030108	promoter	gnl|BL_ORD_ID|425336 sp|Q7ZV15|S22BA_DANRE Vesicle-trafficking protein SEC22b-A OS=Danio rerio OX=7955 GN=sec22ba PE=2 SV=1//1.83367e-137
2	10601369	10601521	153	25	0.913461	0.67588	0.237581	199.842	CG	ENSDARG00000098557	promoter	gnl|BL_ORD_ID|553287 sp|P14381|YTX2_XENLA Transposon TX1 uncharacterized 149 kDa protein OS=Xenopus laevis OX=8355 PE=4 SV=1//1.05886e-62
2	10601576	10601946	371	12	0.965169	0.637596	0.327573	86.0889	CG	ENSDARG00000098557	promoter	gnl|BL_ORD_ID|553287 sp|P14381|YTX2_XENLA Transposon TX1 uncharacterized 149 kDa protein OS=Xenopus laevis OX=8355 PE=4 SV=1//1.05886e-62
2	10771457	10772296	840	65	0.587392	0.208287	0.379105	729.863	CG	ENSDARG00000020746	promoter	gnl|BL_ORD_ID|148866 sp|Q99684|GFI1_HUMAN Zinc finger protein Gfi-1 OS=Homo sapiens OX=9606 GN=GFI1 PE=1 SV=2//2.28166e-137
2	11469252	11469390	139	16	0.597443	0.142832	0.454612	205.756	CG	ENSDARG00000017398	promoter	gnl|BL_ORD_ID|81302 sp|A5PMW0|CTL5A_DANRE Choline transporter-like protein 5-A (Fragment) OS=Danio rerio OX=7955 GN=slc44a5a PE=3 SV=1//0
2	15109015	15109191	177	12	0.88512	0.690661	0.194459	67.9496	CG	ENSDARG00000092084	promoter	-//-
2	16506988	16507079	92	23	0.376275	0.529646	-0.153371	-110.595	CG	ENSDARG00000094988	promoter	-//-
2	19362938	19363165	228	28	0.93103	0.785624	0.145406	160.549	CG	ENSDARG00000102223	promoter	-//-
2	20923838	20924034	197	21	0.817714	0.658564	0.159149	104.296	CG	ENSDARG00000004539	promoter	gnl|BL_ORD_ID|301512 sp|O02768|PGH2_RABIT Prostaglandin G/H synthase 2 OS=Oryctolagus cuniculus OX=9986 GN=PTGS2 PE=2 SV=1//0
2	20923838	20924034	197	21	0.817714	0.658564	0.159149	104.296	CG	ENSDARG00000024546	promoter	gnl|BL_ORD_ID|289949 sp|P50392|PA24A_DANRE Cytosolic phospholipase A2 OS=Danio rerio OX=7955 GN=pla2g4a PE=2 SV=1//0
2	22577183	22577289	107	10	0.383308	0.632402	-0.249094	-49.1862	CG	ENSDARG00000111969	promoter	gnl|BL_ORD_ID|439648 sp|Q32PP9|SOX14_DANRE Transcription factor Sox-14 OS=Danio rerio OX=7955 GN=sox14 PE=2 SV=1//3.21681e-60
2	23789910	23790044	135	16	0.946759	0.848087	0.0986719	73.9391	CG	ENSDARG00000031426	promoter	gnl|BL_ORD_ID|80634 sp|Q8BGQ2|CSRN2_MOUSE Cysteine/serine-rich nuclear protein 2 OS=Mus musculus OX=10090 GN=Csrnp2 PE=2 SV=1//3.34483e-67
2	24376250	24376380	131	12	0.627758	0.431158	0.1966	59.3599	CG	ENSDARG00000003607	promoter	gnl|BL_ORD_ID|273776 sp|P43136|NR2F6_MOUSE Nuclear receptor subfamily 2 group F member 6 OS=Mus musculus OX=10090 GN=Nr2f6 PE=1 SV=2//4.91871e-159
2	26476502	26476837	336	42	0.391382	0.210372	0.18101	198.739	CG	ENSDARG00000038900	promoter	gnl|BL_ORD_ID|4701 sp|Q3SZB4|ACADM_BOVIN Medium-chain specific acyl-CoA dehydrogenase, mitochondrial OS=Bos taurus OX=9913 GN=ACADM PE=2 SV=1//0
2	26510498	26510836	339	17	0.31382	0.575083	-0.261263	-97.3533	CG	ENSDARG00000078455	promoter	gnl|BL_ORD_ID|42188 sp|Q8NFU0|BEST4_HUMAN Bestrophin-4 OS=Homo sapiens OX=9606 GN=BEST4 PE=2 SV=1//0
2	27969893	27970092	200	20	0.31463	0.533808	-0.219177	-110.636	CG	ENSDARG00000011723	promoter	gnl|BL_ORD_ID|58429 sp|Q7SZF1|CE022_DANRE UPF0489 protein C5orf22 homolog OS=Danio rerio OX=7955 GN=zgc:56556 PE=2 SV=1//0
2	29248803	29248868	66	11	0.440792	0.256099	0.184693	54.2068	CG	ENSDARG00000061371	promoter	gnl|BL_ORD_ID|49345 sp|Q13634|CAD18_HUMAN Cadherin-18 OS=Homo sapiens OX=9606 GN=CDH18 PE=2 SV=1//0
2	31613838	31614085	248	14	0.14314	0.374868	-0.231728	-78.4666	CG	ENSDARG00000095059	promoter	-//-
2	31613838	31614085	248	14	0.14314	0.374868	-0.231728	-78.4666	CG	ENSDARG00000077219	promoter	gnl|BL_ORD_ID|330541 sp|Q9DC11|PXDC2_MOUSE Plexin domain-containing protein 2 OS=Mus musculus OX=10090 GN=Plxdc2 PE=1 SV=1//5.0426e-166
2	31614231	31614331	101	11	0.0498886	0.199636	-0.149748	-51.1464	CG	ENSDARG00000077219	promoter	gnl|BL_ORD_ID|330541 sp|Q9DC11|PXDC2_MOUSE Plexin domain-containing protein 2 OS=Mus musculus OX=10090 GN=Plxdc2 PE=1 SV=1//5.0426e-166
2	31614231	31614331	101	11	0.0498886	0.199636	-0.149748	-51.1464	CG	ENSDARG00000095059	promoter	-//-
2	32487270	32487396	127	17	0.68694	0.888694	-0.201754	-107.298	CG	ENSDARG00000074435	promoter	gnl|BL_ORD_ID|487930 sp|A4QP73|TTC19_DANRE Tetratricopeptide repeat protein 19, mitochondrial OS=Danio rerio OX=7955 GN=ttc19 PE=2 SV=2//0
2	32603754	32604054	301	28	0.583569	0.292432	0.291137	189.37	CG	ENSDARG00000094100	promoter	-//-
2	32604196	32604295	100	12	0.335561	0.177465	0.158096	59.0426	CG	ENSDARG00000094100	promoter	-//-
2	36827586	36827662	77	8	0.634164	0.098384	0.53578	90.315	CG	ENSDARG00000019596	promoter	gnl|BL_ORD_ID|274018 sp|Q8BHG1|NRDC_MOUSE Nardilysin OS=Mus musculus OX=10090 GN=Nrdc PE=1 SV=1//3.52485e-12
2	37312930	37313021	92	21	0.807089	0.65594	0.151149	104.929	CG	ENSDARG00000023933	promoter	gnl|BL_ORD_ID|436036 sp|Q60665|SKIL_MOUSE Ski-like protein OS=Mus musculus OX=10090 GN=Skil PE=1 SV=2//1.67492e-140
2	38880779	38880876	98	14	0.592673	0.427235	0.165438	65.5055	CG	ENSDARG00000086990	promoter	gnl|BL_ORD_ID|52110 sp|Q5XHY1|CARL3_RAT Capping protein, Arp2/3 and myosin-I linker protein 3 OS=Rattus norvegicus OX=10116 GN=Carmil3 PE=2 SV=2//0
2	43943386	43943538	153	13	0.969473	0.730921	0.238552	71.8636	CG	ENSDARG00000093337	promoter	-//-
2	44255869	44255976	108	22	0.754891	0.575354	0.179537	130.168	CG	ENSDARG00000010472	promoter	gnl|BL_ORD_ID|30773 sp|P50993|AT1A2_HUMAN Sodium/potassium-transporting ATPase subunit alpha-2 OS=Homo sapiens OX=9606 GN=ATP1A2 PE=1 SV=1//0
2	44524815	44524888	74	19	0.160258	0.259566	-0.0993077	-84.8622	CG	ENSDARG00000096937	promoter	-//-
2	45099057	45099137	81	19	0.114419	0.244693	-0.130274	-87.1346	CG	ENSDARG00000100828	promoter	gnl|BL_ORD_ID|306975 sp|A0PG75|PLS5_HUMAN Phospholipid scramblase family member 5 OS=Homo sapiens OX=9606 GN=PLSCR5 PE=2 SV=2//9.51275e-19
2	45136232	45136313	82	15	0.3407	0.217151	0.123549	65.3094	CG	ENSDARG00000038585	promoter	gnl|BL_ORD_ID|189419 sp|O60573|IF4E2_HUMAN Eukaryotic translation initiation factor 4E type 2 OS=Homo sapiens OX=9606 GN=EIF4E2 PE=1 SV=1//7.05922e-127
2	48256466	48256562	97	8	0.322479	0.682527	-0.360047	-55.7641	CG	ENSDARG00000009735	promoter	gnl|BL_ORD_ID|149232 sp|Q4KME6|GGYF2_DANRE GRB10-interacting GYF protein 2 OS=Danio rerio OX=7955 GN=gigyf2 PE=2 SV=2//4.00184e-127
2	50720195	50720288	94	8	0.788485	0.466344	0.322142	48.2788	CG	ENSDARG00000052988	promoter	gnl|BL_ORD_ID|510859 sp|P46094|XCR1_HUMAN Chemokine XC receptor 1 OS=Homo sapiens OX=9606 GN=XCR1 PE=1 SV=1//1.32387e-64
2	51720426	51720520	95	8	0.369379	0.701834	-0.332454	-48.9824	CG	ENSDARG00000102106	promoter	gnl|BL_ORD_ID|468896 sp|P22735|TGM1_HUMAN Protein-glutamine gamma-glutamyltransferase K OS=Homo sapiens OX=9606 GN=TGM1 PE=1 SV=4//0
2	51817251	51817355	105	16	0.870208	0.689	0.181208	83.4131	CG	ENSDARG00000103108	promoter	gnl|BL_ORD_ID|39620 sp|Q90670|AVR2B_CHICK Activin receptor type-2B OS=Gallus gallus OX=9031 GN=ACVR2B PE=2 SV=1//0
2	52796581	52796667	87	18	0.964953	0.87193	0.0930234	82.278	CG	ENSDARG00000115832	promoter	gnl|BL_ORD_ID|337616 sp|Q921E2|RAB31_MOUSE Ras-related protein Rab-31 OS=Mus musculus OX=10090 GN=Rab31 PE=1 SV=1//1.01217e-106
2	53204573	53204913	341	11	0.728188	0.323229	0.404959	72.112	CG	ENSDARG00000098702	promoter	gnl|BL_ORD_ID|58856 sp|A0JM51|CELF5_XENTR CUGBP Elav-like family member 5 OS=Xenopus tropicalis OX=8364 GN=celf5 PE=2 SV=1//1.72277e-07
3	5230317	5230469	153	21	0.0563545	0.126892	-0.0705373	-91.9411	CG	ENSDARG00000001014	promoter	gnl|BL_ORD_ID|259575 sp|P35579|MYH9_HUMAN Myosin-9 OS=Homo sapiens OX=9606 GN=MYH9 PE=1 SV=4//0
3	5230757	5230882	126	14	0.0523288	0.187914	-0.135585	-69.4995	CG	ENSDARG00000001014	promoter	gnl|BL_ORD_ID|259575 sp|P35579|MYH9_HUMAN Myosin-9 OS=Homo sapiens OX=9606 GN=MYH9 PE=1 SV=4//0
3	7255431	7255499	69	10	0.923152	0.791844	0.131308	47.9674	CG	ENSDARG00000091679	promoter	gnl|BL_ORD_ID|554155 sp|Q4V348|Z658B_HUMAN Zinc finger protein 658B OS=Homo sapiens OX=9606 GN=ZNF658B PE=2 SV=1//5.91355e-12
3	7657104	7657205	102	8	0.870481	0.653924	0.216557	47.1752	CG	ENSDARG00000104773	promoter	gnl|BL_ORD_ID|199779 sp|P79703|JUNB_CYPCA Transcription factor jun-B OS=Cyprinus carpio OX=7962 GN=junb PE=2 SV=1//0
3	7897971	7898147	177	10	0.779227	0.504376	0.274851	55.2593	CG	ENSDARG00000100508	promoter	gnl|BL_ORD_ID|493354 sp|Q6ZU65|UBN2_HUMAN Ubinuclein-2 OS=Homo sapiens OX=9606 GN=UBN2 PE=1 SV=2//4.7522e-167
3	8037340	8037459	120	10	0.601389	0.879985	-0.278596	-66.64	CG	ENSDARG00000099639	promoter	gnl|BL_ORD_ID|268200 sp|Q91431|NF7O_XENLA Nuclear factor 7, ovary OS=Xenopus laevis OX=8355 PE=2 SV=1//1.26321e-65
3	11089156	11089298	143	9	0.326046	0.693905	-0.367859	-56.5078	CG	ENSDARG00000102578	promoter	gnl|BL_ORD_ID|226727 sp|Q5EAQ1|M4GDB_DANRE MIF4G domain-containing protein B OS=Danio rerio OX=7955 GN=mif4gdb PE=1 SV=1//3.93199e-158
3	12439573	12439711	139	22	0.375065	0.124613	0.250452	158.764	CG	ENSDARG00000102565	promoter	gnl|BL_ORD_ID|502171 sp|Q6DF55|VASN_XENTR Vasorin OS=Xenopus tropicalis OX=8364 GN=vasn PE=2 SV=1//1.77065e-104
3	14556039	14556712	674	34	0.585905	0.37532	0.210584	176.347	CG	ENSDARG00000090834	promoter	gnl|BL_ORD_ID|120583 sp|Q2KL21|EPOR_CANLF Erythropoietin receptor OS=Canis lupus familiaris OX=9615 GN=EPOR PE=2 SV=1//1.21307e-39
3	14696048	14696322	275	17	0.63951	0.901086	-0.261576	-111.068	CG	ENSDARG00000039338	promoter	gnl|BL_ORD_ID|141297 sp|Q5XJW2|G45IP_RAT Growth arrest and DNA damage-inducible proteins-interacting protein 1 OS=Rattus norvegicus OX=10116 GN=Gadd45gip1 PE=2 SV=2//6.51185e-20
3	15859614	15860385	772	21	0.224396	0.0446324	0.179763	110.228	CG	ENSDARG00000075726	promoter	gnl|BL_ORD_ID|106768 sp|Q566S6|DRS7B_DANRE Dehydrogenase/reductase SDR family member 7B OS=Danio rerio OX=7955 GN=dhrs7b PE=2 SV=1//0
3	15860831	15860991	161	14	0.213563	0.0579725	0.15559	81.2456	CG	ENSDARG00000075726	promoter	gnl|BL_ORD_ID|106768 sp|Q566S6|DRS7B_DANRE Dehydrogenase/reductase SDR family member 7B OS=Danio rerio OX=7955 GN=dhrs7b PE=2 SV=1//0
3	16055999	16056438	440	20	0.26253	0.0467816	0.215749	125.688	CG	ENSDARG00000057853	promoter	gnl|BL_ORD_ID|502999 sp|P63081|VATL_RAT V-type proton ATPase 16 kDa proteolipid subunit OS=Rattus norvegicus OX=10116 GN=Atp6v0c PE=2 SV=1//1.28211e-64
3	18049086	18049263	178	19	0.562299	0.334502	0.227797	94.1905	CG	ENSDARG00000027469	promoter	gnl|BL_ORD_ID|98590 sp|Q1WNP0|DHB1_PANTR Estradiol 17-beta-dehydrogenase 1 OS=Pan troglodytes OX=9598 GN=HSD17B1 PE=3 SV=3//5.97142e-99
3	18049086	18049263	178	19	0.562299	0.334502	0.227797	94.1905	CG	ENSDARG00000027461	promoter	gnl|BL_ORD_ID|251393 sp|Q7ZVJ8|MTL26_DANRE Methyltransferase-like 26 OS=Danio rerio OX=7955 GN=mettl26 PE=2 SV=3//3.61649e-145
3	19562299	19562444	146	22	0.732175	0.543516	0.188659	122.089	CG	ENSDARG00000056773	promoter	gnl|BL_ORD_ID|207371 sp|P03952|KLKB1_HUMAN Plasma kallikrein OS=Homo sapiens OX=9606 GN=KLKB1 PE=1 SV=1//3.87302e-44
3	21120844	21120904	61	14	0.396324	0.10708	0.289244	122.452	CG	ENSDARG00000087330	promoter	gnl|BL_ORD_ID|229604 sp|P56671|MAZ_MOUSE Myc-associated zinc finger protein OS=Mus musculus OX=10090 GN=Maz PE=1 SV=1//3.03763e-11
3	22424942	22425108	167	12	0.573698	0.177913	0.395786	95.789	CG	ENSDARG00000097456	promoter	gnl|BL_ORD_ID|70054 sp|A8KB87|COA3_DANRE Cytochrome c oxidase assembly factor 3 homolog, mitochondrial OS=Danio rerio OX=7955 GN=coa3a PE=3 SV=1//8.35488e-10
3	23384366	23384485	120	16	0.330412	0.487738	-0.157327	-75.8606	CG	ENSDARG00000107397	promoter	-//-
3	23463041	23463408	368	13	0.687617	0.937959	-0.250343	-70.8315	CG	ENSDARG00000029911	promoter	gnl|BL_ORD_ID|52475 sp|Q1ECZ4|CASC3_DANRE Protein CASC3 OS=Danio rerio OX=7955 GN=casc3 PE=1 SV=1//0
3	24632586	24632656	71	10	0.589882	0.883176	-0.293294	-72.9976	CG	ENSDARG00000104144	promoter	gnl|BL_ORD_ID|439801 sp|O35892|SP100_MOUSE Nuclear autoantigen Sp-100 OS=Mus musculus OX=10090 GN=Sp100 PE=1 SV=2//9.8407e-08
3	25377964	25378132	169	9	0.485791	0.174388	0.311403	57.237	CG	ENSDARG00000038066	promoter	gnl|BL_ORD_ID|192839 sp|P52293|IMA1_MOUSE Importin subunit alpha-1 OS=Mus musculus OX=10090 GN=Kpna2 PE=1 SV=2//0
3	25815746	25815897	152	18	0.56885	0.732518	-0.163669	-85.2526	CG	ENSDARG00000022531	promoter	gnl|BL_ORD_ID|267957 sp|Q2HXW4|NET1_PIG Netrin-1 OS=Sus scrofa OX=9823 GN=NTN1 PE=2 SV=1//0
3	26110157	26110297	141	11	0.285634	0.097982	0.187652	50.5668	CG	ENSDARG00000079699	promoter	gnl|BL_ORD_ID|140507 sp|Q9DEN4|FXD3A_XENLA Forkhead box protein D3-A OS=Xenopus laevis OX=8355 GN=foxd3-a PE=1 SV=1//1.4221e-48
3	28208394	28209255	862	122	0.229631	0.0345182	0.195113	1227.04	CG	ENSDARG00000014746	promoter	gnl|BL_ORD_ID|347924 sp|Q642J5|RFOX1_DANRE RNA binding protein fox-1 homolog 1 OS=Danio rerio OX=7955 GN=rbfox1 PE=2 SV=1//4.80704e-179
3	28698589	28699253	665	38	0.496493	0.197578	0.298915	273.206	CG	ENSDARG00000096338	promoter	-//-
3	28698589	28699253	665	38	0.496493	0.197578	0.298915	273.206	CG	ENSDARG00000096409	promoter	gnl|BL_ORD_ID|162572 sp|A4IIV4|GSG1L_XENTR Germ cell-specific gene 1-like protein OS=Xenopus tropicalis OX=8364 GN=gsg1l PE=2 SV=1//6.79055e-26
3	28699700	28699840	141	23	0.459713	0.0774799	0.382234	272.64	CG	ENSDARG00000096338	promoter	-//-
3	28830335	28830505	171	13	0.615308	0.25489	0.360418	85.1848	CG	ENSDARG00000096242	promoter	-//-
3	28830335	28830505	171	13	0.615308	0.25489	0.360418	85.1848	CG	ENSDARG00000038024	promoter	gnl|BL_ORD_ID|487888 sp|A7YE96|TT30A_DANRE Tetratricopeptide repeat protein 30A OS=Danio rerio OX=7955 GN=ttc30a PE=2 SV=2//0
3	29444666	29444799	134	8	0.398112	0.0788311	0.319281	52.3287	CG	ENSDARG00000006468	promoter	gnl|BL_ORD_ID|160223 sp|O89100|GRAP2_MOUSE GRB2-related adaptor protein 2 OS=Mus musculus OX=10090 GN=Grap2 PE=1 SV=1//9.71029e-87
3	29445155	29445294	140	11	0.252621	0.0533156	0.199305	68.696	CG	ENSDARG00000006468	promoter	gnl|BL_ORD_ID|160223 sp|O89100|GRAP2_MOUSE GRB2-related adaptor protein 2 OS=Mus musculus OX=10090 GN=Grap2 PE=1 SV=1//9.71029e-87
3	29865036	29865496	461	17	0.358013	0.110211	0.247802	100.784	CG	ENSDARG00000097948	promoter	gnl|BL_ORD_ID|55502 sp|Q71RJ2|CCG2_RAT Voltage-dependent calcium channel gamma-2 subunit OS=Rattus norvegicus OX=10116 GN=Cacng2 PE=1 SV=1//2.04547e-19
3	30489319	30489458	140	22	0.963359	0.857594	0.105765	104.09	CG	ENSDARG00000038005	promoter	gnl|BL_ORD_ID|233056 sp|Q6PEH8|MED25_DANRE Mediator of RNA polymerase II transcription subunit 25 OS=Danio rerio OX=7955 GN=med25 PE=2 SV=1//0
3	32530307	32531305	999	58	0.672961	0.939825	-0.266864	-562.801	CG	ENSDARG00000037958	promoter	gnl|BL_ORD_ID|272375 sp|Q5U3S7|NOSIP_DANRE Nitric oxide synthase-interacting protein OS=Danio rerio OX=7955 GN=nosip PE=2 SV=1//0
3	32679862	32679938	77	11	0.917223	0.780795	0.136428	49.3719	CG	ENSDARG00000027187	promoter	gnl|BL_ORD_ID|201716 sp|Q9H7Z6|KAT8_HUMAN Histone acetyltransferase KAT8 OS=Homo sapiens OX=9606 GN=KAT8 PE=1 SV=2//0
3	32965576	32965863	288	19	0.202823	0.0394404	0.163382	119.692	CG	ENSDARG00000093405	promoter	gnl|BL_ORD_ID|52658 sp|P55212|CASP6_HUMAN Caspase-6 OS=Homo sapiens OX=9606 GN=CASP6 PE=1 SV=2//4.59039e-131
3	34561741	34561852	112	16	0.607365	0.444187	0.163178	79.4809	CG	ENSDARG00000020235	promoter	gnl|BL_ORD_ID|432784 sp|Q9UHD8|SEPT9_HUMAN Septin-9 OS=Homo sapiens OX=9606 GN=SEPT9 PE=1 SV=2//0
3	34820988	34821152	165	14	0.290962	0.111471	0.179492	81.778	CG	ENSDARG00000037916	promoter	gnl|BL_ORD_ID|57216 sp|Q28199|CD5R1_BOVIN Cyclin-dependent kinase 5 activator 1 OS=Bos taurus OX=9913 GN=CDK5R1 PE=1 SV=1//6.28435e-132
3	36366020	36366098	79	7	0.454124	0.0919577	0.362166	48.0778	CG	ENSDARG00000037925	promoter	gnl|BL_ORD_ID|348369 sp|O46469|RGS9_BOVIN Regulator of G-protein signaling 9 OS=Bos taurus OX=9913 GN=RGS9 PE=1 SV=1//0
3	36366020	36366098	79	7	0.454124	0.0919577	0.362166	48.0778	CG	ENSDARG00000037924	promoter	gnl|BL_ORD_ID|156877 sp|Q14344|GNA13_HUMAN Guanine nucleotide-binding protein subunit alpha-13 OS=Homo sapiens OX=9606 GN=GNA13 PE=1 SV=2//0
3	37824153	37824248	96	15	0.683255	0.504431	0.178824	74.9557	CG	ENSDARG00000006849	promoter	gnl|BL_ORD_ID|28844 sp|Q708S5|ASIC2_DANRE Acid-sensing ion channel 2 OS=Danio rerio OX=7955 GN=asic2 PE=2 SV=1//0
3	40285908	40286147	240	10	0.568185	0.253739	0.314445	66.3413	CG	ENSDARG00000002967	promoter	gnl|BL_ORD_ID|166874 sp|Q13442|HAP28_HUMAN 28 kDa heat- and acid-stable phosphoprotein OS=Homo sapiens OX=9606 GN=PDAP1 PE=1 SV=1//2.0115e-40
3	40790940	40791038	99	15	0.239323	0.126385	0.112937	74.2909	CG	ENSDARG00000097780	promoter	-//-
3	41715339	41715807	469	34	0.236125	0.0272703	0.208855	279.213	CG	ENSDARG00000115627	promoter	gnl|BL_ORD_ID|156874 sp|Q03113|GNA12_HUMAN Guanine nucleotide-binding protein subunit alpha-12 OS=Homo sapiens OX=9606 GN=GNA12 PE=1 SV=4//1.48137e-25
3	41916513	41916594	82	12	0.30375	0.134808	0.168941	56.1753	CG	ENSDARG00000037879	promoter	gnl|BL_ORD_ID|215764 sp|Q8JHF2|LFNG_DANRE Beta-1,3-N-acetylglucosaminyltransferase lunatic fringe OS=Danio rerio OX=7955 GN=lfng PE=2 SV=2//0
3	44014034	44014310	277	36	0.290246	0.133728	0.156518	176.305	CG	ENSDARG00000116052	promoter	gnl|BL_ORD_ID|191209 sp|Q6WG24|IL4RA_HORSE Interleukin-4 receptor subunit alpha OS=Equus caballus OX=9796 GN=IL4R PE=2 SV=2//3.62503e-10
3	49164868	49165549	682	38	0.760724	0.496664	0.264061	265.113	CG	ENSDARG00000099383	promoter	gnl|BL_ORD_ID|103318 sp|Q3MI00|DNJB1_BOVIN DnaJ homolog subfamily B member 1 OS=Bos taurus OX=9913 GN=DNAJB1 PE=2 SV=3//2.4673e-153
3	49556898	49557037	140	10	0.284627	0.742184	-0.457557	-83.1042	CG	ENSDARG00000099292	promoter	-//-
3	49566151	49566386	236	29	0.475501	0.744936	-0.269435	-196.6	CG	ENSDARG00000104436	promoter	gnl|BL_ORD_ID|465907 sp|P11833|TBB_PARLI Tubulin beta chain OS=Paracentrotus lividus OX=7656 PE=2 SV=1//0
3	55120913	55121391	479	22	0.316399	0.0465069	0.269893	159.356	CG	ENSDARG00000115405	promoter	gnl|BL_ORD_ID|167612 sp|P84652|HBB_COTGO Hemoglobin subunit beta OS=Cottoperca gobio OX=56716 GN=hbb PE=1 SV=2//2.44695e-83
3	55120913	55121391	479	22	0.316399	0.0465069	0.269893	159.356	CG	ENSDARG00000089475	promoter	gnl|BL_ORD_ID|167087 sp|P83270|HBA1_ANAMI Hemoglobin subunit alpha-1 OS=Anarhichas minor OX=65739 GN=hba1 PE=1 SV=2//4.28172e-80
3	55121810	55121862	53	10	0.905346	0.642185	0.263161	68.8903	CG	ENSDARG00000115405	promoter	gnl|BL_ORD_ID|167612 sp|P84652|HBB_COTGO Hemoglobin subunit beta OS=Cottoperca gobio OX=56716 GN=hbb PE=1 SV=2//2.44695e-83
3	55121810	55121862	53	10	0.905346	0.642185	0.263161	68.8903	CG	ENSDARG00000089475	promoter	gnl|BL_ORD_ID|167087 sp|P83270|HBA1_ANAMI Hemoglobin subunit alpha-1 OS=Anarhichas minor OX=65739 GN=hba1 PE=1 SV=2//4.28172e-80
3	56030525	56030648	124	11	0.302971	0.512827	-0.209857	-59.7789	CG	ENSDARG00000079679	promoter	gnl|BL_ORD_ID|58481 sp|Q8N8E3|CE112_HUMAN Centrosomal protein of 112 kDa OS=Homo sapiens OX=9606 GN=CEP112 PE=1 SV=2//0
3	56355932	56356065	134	14	0.398	0.855671	-0.457671	-141.141	CG	ENSDARG00000100672	promoter	-//-
3	56934060	56934128	69	10	0.719608	0.38694	0.332668	60.6757	CG	ENSDARG00000021846	promoter	gnl|BL_ORD_ID|172518 sp|Q8R1F6|HID1_MOUSE Protein HID1 OS=Mus musculus OX=10090 GN=Hid1 PE=1 SV=1//1.40518e-61
3	60045891	60046087	197	41	0.835625	0.976747	-0.141122	-259.15	CG	ENSDARG00000103341	promoter	gnl|BL_ORD_ID|556167 sp|B4DXR9|ZN732_HUMAN Zinc finger protein 732 OS=Homo sapiens OX=9606 GN=ZNF732 PE=2 SV=1//5.63955e-24
4	288622	288797	176	14	0.646344	0.265426	0.380918	106.789	CG	ENSDARG00000112451	promoter	gnl|BL_ORD_ID|148511 sp|Q8BMI4|GEN_MOUSE Flap endonuclease GEN homolog 1 OS=Mus musculus OX=10090 GN=Gen1 PE=1 SV=2//3.68619e-98
4	288622	288797	176	14	0.646344	0.265426	0.380918	106.789	CG	ENSDARG00000099787	promoter	gnl|BL_ORD_ID|111346 sp|A0PJR5|ECHD3_DANRE Enoyl-CoA hydratase domain-containing protein 3, mitochondrial OS=Danio rerio OX=7955 GN=echdc3 PE=2 SV=2//7.67927e-49
4	389132	389404	273	24	0.639358	0.938823	-0.299465	-197.458	CG	ENSDARG00000025073	promoter	gnl|BL_ORD_ID|360998 sp|Q7ZWJ4|RL18A_DANRE 60S ribosomal protein L18a OS=Danio rerio OX=7955 GN=rpl18a PE=2 SV=1//1.67176e-117
4	1844191	1844378	188	22	0.369774	0.122279	0.247495	164.823	CG	ENSDARG00000099520	promoter	-//-
4	4833148	4833238	91	10	0.215456	0.556303	-0.340848	-69.8292	CG	ENSDARG00000020871	promoter	gnl|BL_ORD_ID|325986 sp|P23471|PTPRZ_HUMAN Receptor-type tyrosine-protein phosphatase zeta OS=Homo sapiens OX=9606 GN=PTPRZ1 PE=1 SV=4//1.96902e-154
4	5132544	5132665	122	10	0.18774	0.0354773	0.152262	53.3397	CG	ENSDARG00000070408	promoter	gnl|BL_ORD_ID|56293 sp|P49706|CCND2_CHICK G1/S-specific cyclin-D2 OS=Gallus gallus OX=9031 GN=CCND2 PE=3 SV=1//4.7473e-121
4	6505557	6505710	154	22	0.778531	0.655003	0.123528	95.1919	CG	ENSDARG00000091974	promoter	-//-
4	9477869	9477951	83	8	0.788558	0.485545	0.303013	48.0163	CG	ENSDARG00000025859	promoter	gnl|BL_ORD_ID|219181 sp|Q0P4Y8|LMF2_XENTR Lipase maturation factor 2 OS=Xenopus tropicalis OX=8364 GN=lmf2 PE=2 SV=1//6.82751e-159
4	10706169	10706331	163	18	0.0441152	0.198696	-0.154581	-109.676	CG	ENSDARG00000094973	promoter	gnl|BL_ORD_ID|510158 sp|Q5E9U6|WNT16_BOVIN Protein Wnt-16 OS=Bos taurus OX=9913 GN=WNT16 PE=2 SV=1//6.0196e-168
4	11134481	11134555	75	15	0.344803	0.136503	0.2083	77.4552	CG	ENSDARG00000096153	promoter	gnl|BL_ORD_ID|47981 sp|Q2VLG6|C163A_CANLF Scavenger receptor cysteine-rich type 1 protein M130 OS=Canis lupus familiaris OX=9615 GN=CD163 PE=2 SV=1//2.086e-92
4	11134481	11134555	75	15	0.344803	0.136503	0.2083	77.4552	CG	ENSDARG00000045758	promoter	gnl|BL_ORD_ID|112390 sp|Q9BSW2|EFC4B_HUMAN EF-hand calcium-binding domain-containing protein 4B OS=Homo sapiens OX=9606 GN=CRACR2A PE=1 SV=1//7.74844e-71
4	12794322	12794444	123	14	0.591597	0.834324	-0.242727	-91.8719	CG	ENSDARG00000053136	promoter	gnl|BL_ORD_ID|40327 sp|Q04475|B2MG_DANRE Beta-2-microglobulin OS=Danio rerio OX=7955 GN=b2m PE=1 SV=1//3.69789e-79
4	12794556	12794701	146	15	0.178464	0.33404	-0.155576	-73.6882	CG	ENSDARG00000053136	promoter	gnl|BL_ORD_ID|40327 sp|Q04475|B2MG_DANRE Beta-2-microglobulin OS=Danio rerio OX=7955 GN=b2m PE=1 SV=1//3.69789e-79
4	14192754	14192870	117	11	0.946346	0.764351	0.181995	67.9388	CG	ENSDARG00000069780	promoter	gnl|BL_ORD_ID|330091 sp|Q1L8I0|PUS7L_DANRE Pseudouridylate synthase 7 homolog-like protein OS=Danio rerio OX=7955 GN=pus7l PE=2 SV=1//0
4	17523382	17523978	597	28	0.747827	0.355696	0.392131	228.154	CG	ENSDARG00000007175	promoter	gnl|BL_ORD_ID|344251 sp|Q6AYJ1|RECQ1_RAT ATP-dependent DNA helicase Q1 OS=Rattus norvegicus OX=10116 GN=Recql PE=1 SV=1//0
4	18513197	18513381	185	9	0.95047	0.696499	0.253972	56.7099	CG	ENSDARG00000097195	promoter	-//-
4	18513197	18513381	185	9	0.95047	0.696499	0.253972	56.7099	CG	ENSDARG00000005547	promoter	gnl|BL_ORD_ID|352551 sp|Q6NUQ1|RINT1_HUMAN RAD50-interacting protein 1 OS=Homo sapiens OX=9606 GN=RINT1 PE=1 SV=1//0
4	22520387	22520854	468	7	0.781504	0.32019	0.461313	57.2124	CG	ENSDARG00000018111	promoter	gnl|BL_ORD_ID|203778 sp|Q5RHD1|KDM7A_DANRE Lysine-specific demethylase 7A OS=Danio rerio OX=7955 GN=kdm7a PE=2 SV=2//2.43096e-15
4	23753598	23754608	1011	102	0.787816	0.452968	0.334847	1180.95	CG	ENSDARG00000011769	promoter	gnl|BL_ORD_ID|54241 sp|Q80V42|CBPM_MOUSE Carboxypeptidase M OS=Mus musculus OX=10090 GN=Cpm PE=1 SV=2//8.60912e-158
4	25626755	25627257	503	40	0.758611	0.460283	0.298329	290.264	CG	ENSDARG00000045522	promoter	gnl|BL_ORD_ID|7160 sp|Q8BWN8|ACOT4_MOUSE Acyl-coenzyme A thioesterase 4 OS=Mus musculus OX=10090 GN=Acot4 PE=1 SV=1//1.79603e-64
4	28441337	28441512	176	25	0.465861	0.76189	-0.296028	-197.331	CG	ENSDARG00000112874	promoter	gnl|BL_ORD_ID|555201 sp|P18729|ZG57_XENLA Gastrula zinc finger protein XlCGF57.1 (Fragment) OS=Xenopus laevis OX=8355 PE=3 SV=1//2.10161e-97
4	28441337	28441512	176	25	0.465861	0.76189	-0.296028	-197.331	CG	ENSDARG00000096034	promoter	-//-
4	29772820	29773178	359	26	0.474936	0.828406	-0.35347	-236.446	CG	ENSDARG00000099173	promoter	gnl|BL_ORD_ID|555201 sp|P18729|ZG57_XENLA Gastrula zinc finger protein XlCGF57.1 (Fragment) OS=Xenopus laevis OX=8355 PE=3 SV=1//3.97361e-65
4	30269539	30269798	260	20	0.387352	0.672413	-0.285061	-138.066	CG	ENSDARG00000114558	promoter	gnl|BL_ORD_ID|555201 sp|P18729|ZG57_XENLA Gastrula zinc finger protein XlCGF57.1 (Fragment) OS=Xenopus laevis OX=8355 PE=3 SV=1//1.63059e-61
4	30349246	30349413	168	13	0.126531	0.31852	-0.191989	-72.0457	CG	ENSDARG00000101497	promoter	-//-
4	30775704	30775835	132	11	0.592492	0.403917	0.188576	54.7705	CG	ENSDARG00000101775	promoter	-//-
4	31084192	31084316	125	15	0.288988	0.48912	-0.200132	-84.9121	CG	ENSDARG00000113005	promoter	gnl|BL_ORD_ID|555189 sp|P18715|ZG26_XENLA Gastrula zinc finger protein XlCGF26.1 (Fragment) OS=Xenopus laevis OX=8355 PE=3 SV=1//4.84504e-23
4	31328540	31329071	532	50	0.497673	0.188761	0.308913	520.293	CG	ENSDARG00000104064	promoter	gnl|BL_ORD_ID|270773 sp|Q7RTR2|NLRC3_HUMAN NLR family CARD domain-containing protein 3 OS=Homo sapiens OX=9606 GN=NLRC3 PE=1 SV=2//9.3695e-60
4	31557168	31557431	264	17	0.91146	0.65851	0.252949	110.377	CG	ENSDARG00000104211	promoter	-//-
4	35315382	35315473	92	14	0.578309	0.326541	0.251768	76.3289	CG	ENSDARG00000077266	promoter	-//-
4	36905969	36906096	128	9	0.168589	0.442267	-0.273679	-51.7212	CG	ENSDARG00000092436	promoter	gnl|BL_ORD_ID|555201 sp|P18729|ZG57_XENLA Gastrula zinc finger protein XlCGF57.1 (Fragment) OS=Xenopus laevis OX=8355 PE=3 SV=1//3.55806e-93
4	37236451	37236523	73	7	0.590166	0.178561	0.411605	56.4777	CG	ENSDARG00000100959	promoter	gnl|BL_ORD_ID|555584 sp|Q08DG8|ZN135_BOVIN Zinc finger protein 135 OS=Bos taurus OX=9913 GN=ZNF135 PE=2 SV=1//1.80458e-73
4	37696240	37696581	342	24	0.159839	0.55317	-0.393331	-209.428	CG	ENSDARG00000102475	promoter	gnl|BL_ORD_ID|262818 sp|E9Q5R7|NAL12_MOUSE NACHT, LRR and PYD domains-containing protein 12 OS=Mus musculus OX=10090 GN=Nlrp12 PE=2 SV=1//3.10128e-29
4	37766334	37766407	74	13	0.21298	0.39948	-0.1865	-61.9187	CG	ENSDARG00000101688	promoter	-//-
4	37766495	37766852	358	49	0.311355	0.554386	-0.243031	-463.379	CG	ENSDARG00000101688	promoter	-//-
4	40364805	40364967	163	17	0.421697	0.614143	-0.192445	-93.2302	CG	ENSDARG00000112725	promoter	gnl|BL_ORD_ID|555201 sp|P18729|ZG57_XENLA Gastrula zinc finger protein XlCGF57.1 (Fragment) OS=Xenopus laevis OX=8355 PE=3 SV=1//3.63197e-82
4	40371821	40372006	186	15	0.117559	0.317292	-0.199733	-78.853	CG	ENSDARG00000091026	promoter	gnl|BL_ORD_ID|270773 sp|Q7RTR2|NLRC3_HUMAN NLR family CARD domain-containing protein 3 OS=Homo sapiens OX=9606 GN=NLRC3 PE=1 SV=2//5.54311e-82
4	40489475	40489764	290	21	0.301123	0.570358	-0.269235	-124.658	CG	ENSDARG00000096493	promoter	-//-
4	41158787	41158879	93	10	0.276203	0.545377	-0.269174	-46.7835	CG	ENSDARG00000095149	promoter	gnl|BL_ORD_ID|555973 sp|Q5MCW4|ZN569_HUMAN Zinc finger protein 569 OS=Homo sapiens OX=9606 GN=ZNF569 PE=1 SV=1//6.75035e-43
4	41226606	41226696	91	18	0.058064	0.287187	-0.229123	-131.37	CG	ENSDARG00000092583	promoter	gnl|BL_ORD_ID|555201 sp|P18729|ZG57_XENLA Gastrula zinc finger protein XlCGF57.1 (Fragment) OS=Xenopus laevis OX=8355 PE=3 SV=1//6.76488e-49
4	41226606	41226696	91	18	0.058064	0.287187	-0.229123	-131.37	CG	ENSDARG00000096461	promoter	-//-
4	41227013	41227167	155	16	0.254763	0.490581	-0.235818	-115.345	CG	ENSDARG00000092583	promoter	gnl|BL_ORD_ID|555201 sp|P18729|ZG57_XENLA Gastrula zinc finger protein XlCGF57.1 (Fragment) OS=Xenopus laevis OX=8355 PE=3 SV=1//6.76488e-49
4	41227013	41227167	155	16	0.254763	0.490581	-0.235818	-115.345	CG	ENSDARG00000096461	promoter	-//-
4	41824973	41825154	182	18	0.123183	0.294916	-0.171733	-104.768	CG	ENSDARG00000098281	promoter	gnl|BL_ORD_ID|555201 sp|P18729|ZG57_XENLA Gastrula zinc finger protein XlCGF57.1 (Fragment) OS=Xenopus laevis OX=8355 PE=3 SV=1//1.64141e-72
4	42074896	42074981	86	15	0.161026	0.567558	-0.406532	-126.233	CG	ENSDARG00000110658	promoter	gnl|BL_ORD_ID|555201 sp|P18729|ZG57_XENLA Gastrula zinc finger protein XlCGF57.1 (Fragment) OS=Xenopus laevis OX=8355 PE=3 SV=1//1.86508e-44
4	42242426	42242870	445	40	0.691124	0.409274	0.28185	290.241	CG	ENSDARG00000098390	promoter	gnl|BL_ORD_ID|446904 sp|Q91453|STXB_SYNHO Stonustoxin subunit beta OS=Synanceia horrida OX=13279 PE=1 SV=3//2.12687e-17
4	42295474	42295565	92	17	0.104631	0.223265	-0.118635	-86.5374	CG	ENSDARG00000100112	promoter	gnl|BL_ORD_ID|556015 sp|Q8IYB9|ZN595_HUMAN Zinc finger protein 595 OS=Homo sapiens OX=9606 GN=ZNF595 PE=2 SV=2//2.87903e-97
4	42295474	42295565	92	17	0.104631	0.223265	-0.118635	-86.5374	CG	ENSDARG00000109251	promoter	gnl|BL_ORD_ID|555201 sp|P18729|ZG57_XENLA Gastrula zinc finger protein XlCGF57.1 (Fragment) OS=Xenopus laevis OX=8355 PE=3 SV=1//2.92177e-81
4	42336383	42336529	147	8	0.37465	0.769803	-0.395154	-55.869	CG	ENSDARG00000099145	promoter	-//-
4	42337204	42337339	136	11	0.620681	0.814719	-0.194038	-56.2374	CG	ENSDARG00000099145	promoter	-//-
4	42554544	42554903	360	40	0.810881	0.459884	0.350997	413.36	CG	ENSDARG00000098270	promoter	gnl|BL_ORD_ID|555973 sp|Q5MCW4|ZN569_HUMAN Zinc finger protein 569 OS=Homo sapiens OX=9606 GN=ZNF569 PE=1 SV=1//3.82717e-109
4	42621889	42622115	227	13	0.607745	0.279973	0.327772	105.276	CG	ENSDARG00000111248	promoter	-//-
4	42621889	42622115	227	13	0.607745	0.279973	0.327772	105.276	CG	ENSDARG00000116816	promoter	-//-
4	42622262	42622410	149	10	0.694153	0.498605	0.195548	47.7769	CG	ENSDARG00000111248	promoter	-//-
4	42622262	42622410	149	10	0.694153	0.498605	0.195548	47.7769	CG	ENSDARG00000116816	promoter	-//-
4	43071100	43071302	203	22	0.386461	0.676284	-0.289823	-170.098	CG	ENSDARG00000096189	promoter	gnl|BL_ORD_ID|555201 sp|P18729|ZG57_XENLA Gastrula zinc finger protein XlCGF57.1 (Fragment) OS=Xenopus laevis OX=8355 PE=3 SV=1//8.15628e-74
4	43280067	43280332	266	20	0.522933	0.166622	0.356311	205.528	CG	ENSDARG00000094558	promoter	gnl|BL_ORD_ID|555201 sp|P18729|ZG57_XENLA Gastrula zinc finger protein XlCGF57.1 (Fragment) OS=Xenopus laevis OX=8355 PE=3 SV=1//4.19074e-92
4	43407952	43408288	337	32	0.617343	0.302151	0.315192	282.568	CG	ENSDARG00000095440	promoter	gnl|BL_ORD_ID|556276 sp|B4DU55|ZN879_HUMAN Zinc finger protein 879 OS=Homo sapiens OX=9606 GN=ZNF879 PE=2 SV=2//8.244e-109
4	43677743	43678378	636	50	0.320902	0.67354	-0.352638	-414.733	CG	ENSDARG00000113896	promoter	gnl|BL_ORD_ID|270773 sp|Q7RTR2|NLRC3_HUMAN NLR family CARD domain-containing protein 3 OS=Homo sapiens OX=9606 GN=NLRC3 PE=1 SV=2//2.88995e-71
4	43677743	43678378	636	50	0.320902	0.67354	-0.352638	-414.733	CG	ENSDARG00000089875	promoter	gnl|BL_ORD_ID|555201 sp|P18729|ZG57_XENLA Gastrula zinc finger protein XlCGF57.1 (Fragment) OS=Xenopus laevis OX=8355 PE=3 SV=1//1.50087e-81
4	45195209	45195314	106	18	0.678685	0.402765	0.27592	133.592	CG	ENSDARG00000096012	promoter	gnl|BL_ORD_ID|556359 sp|P51522|ZNF83_HUMAN Zinc finger protein 83 OS=Homo sapiens OX=9606 GN=ZNF83 PE=2 SV=3//1.09981e-24
4	45195209	45195314	106	18	0.678685	0.402765	0.27592	133.592	CG	ENSDARG00000088861	promoter	gnl|BL_ORD_ID|555816 sp|A2VDQ7|ZN420_BOVIN Zinc finger protein 420 OS=Bos taurus OX=9913 GN=ZNF420 PE=2 SV=1//1.395e-98
4	45224907	45225075	169	16	0.229398	0.611232	-0.381834	-150.807	CG	ENSDARG00000096012	promoter	gnl|BL_ORD_ID|556359 sp|P51522|ZNF83_HUMAN Zinc finger protein 83 OS=Homo sapiens OX=9606 GN=ZNF83 PE=2 SV=3//1.09981e-24
4	46982550	46982732	183	11	0.351202	0.606171	-0.25497	-57.8829	CG	ENSDARG00000101312	promoter	gnl|BL_ORD_ID|262817 sp|P59046|NAL12_HUMAN NACHT, LRR and PYD domains-containing protein 12 OS=Homo sapiens OX=9606 GN=NLRP12 PE=1 SV=2//5.40242e-35
4	48635030	48635122	93	16	0.649767	0.480831	0.168937	93.1902	CG	ENSDARG00000101245	promoter	gnl|BL_ORD_ID|555971 sp|Q3ZCX4|ZN568_HUMAN Zinc finger protein 568 OS=Homo sapiens OX=9606 GN=ZNF568 PE=2 SV=2//4.59823e-90
4	49953334	49953478	145	14	0.186611	0.411132	-0.224522	-81.3435	CG	ENSDARG00000090160	promoter	gnl|BL_ORD_ID|479565 sp|Q99PP9|TRI16_MOUSE Tripartite motif-containing protein 16 OS=Mus musculus OX=10090 GN=Trim16 PE=1 SV=2//3.16959e-18
4	50301698	50301830	133	20	0.0961155	0.438277	-0.342161	-177.822	CG	ENSDARG00000088616	promoter	gnl|BL_ORD_ID|555892 sp|Q8TBZ5|ZN502_HUMAN Zinc finger protein 502 OS=Homo sapiens OX=9606 GN=ZNF502 PE=1 SV=1//3.06113e-102
4	51159466	51159720	255	20	0.260077	0.0704613	0.189616	124.385	CG	ENSDARG00000116625	promoter	gnl|BL_ORD_ID|556359 sp|P51522|ZNF83_HUMAN Zinc finger protein 83 OS=Homo sapiens OX=9606 GN=ZNF83 PE=2 SV=3//4.26547e-25
4	51159466	51159720	255	20	0.260077	0.0704613	0.189616	124.385	CG	ENSDARG00000110454	promoter	gnl|BL_ORD_ID|556329 sp|P17036|ZNF3_HUMAN Zinc finger protein 3 OS=Homo sapiens OX=9606 GN=ZNF3 PE=1 SV=3//6.55955e-22
4	51339089	51339256	168	22	0.402492	0.162513	0.239979	145.849	CG	ENSDARG00000115588	promoter	gnl|BL_ORD_ID|555687 sp|Q5R5U3|ZN271_PONAB Zinc finger protein 271 OS=Pongo abelii OX=9601 GN=ZNF271 PE=2 SV=1//8.25067e-132
4	51692822	51693139	318	20	0.567362	0.288136	0.279226	134.908	CG	ENSDARG00000100578	promoter	gnl|BL_ORD_ID|270773 sp|Q7RTR2|NLRC3_HUMAN NLR family CARD domain-containing protein 3 OS=Homo sapiens OX=9606 GN=NLRC3 PE=1 SV=2//9.17142e-57
4	52234137	52234227	91	6	0.828448	0.273177	0.555271	50.4262	CG	ENSDARG00000101829	promoter	gnl|BL_ORD_ID|555201 sp|P18729|ZG57_XENLA Gastrula zinc finger protein XlCGF57.1 (Fragment) OS=Xenopus laevis OX=8355 PE=3 SV=1//3.34049e-80
4	53168599	53168691	93	16	0.201478	0.406974	-0.205496	-83.7335	CG	ENSDARG00000103310	promoter	gnl|BL_ORD_ID|555973 sp|Q5MCW4|ZN569_HUMAN Zinc finger protein 569 OS=Homo sapiens OX=9606 GN=ZNF569 PE=1 SV=1//4.5402e-108
4	53183296	53183472	177	18	0.78913	0.451259	0.337871	146.51	CG	ENSDARG00000102635	promoter	gnl|BL_ORD_ID|555687 sp|Q5R5U3|ZN271_PONAB Zinc finger protein 271 OS=Pongo abelii OX=9601 GN=ZNF271 PE=2 SV=1//5.7712e-06
4	53889199	53889411	213	17	0.85016	0.531427	0.318733	128.711	CG	ENSDARG00000109339	promoter	gnl|BL_ORD_ID|555615 sp|Q9UJW8|ZN180_HUMAN Zinc finger protein 180 OS=Homo sapiens OX=9606 GN=ZNF180 PE=1 SV=2//1.39292e-52
4	54110065	54110233	169	15	0.123532	0.306176	-0.182644	-104.859	CG	ENSDARG00000111824	promoter	gnl|BL_ORD_ID|556015 sp|Q8IYB9|ZN595_HUMAN Zinc finger protein 595 OS=Homo sapiens OX=9606 GN=ZNF595 PE=2 SV=2//1.78415e-176
4	54270932	54271199	268	14	0.613129	0.271638	0.341491	115.163	CG	ENSDARG00000103105	promoter	-//-
4	54382342	54382442	101	11	0.779045	0.555094	0.223951	54.6959	CG	ENSDARG00000099825	promoter	gnl|BL_ORD_ID|262817 sp|P59046|NAL12_HUMAN NACHT, LRR and PYD domains-containing protein 12 OS=Homo sapiens OX=9606 GN=NLRP12 PE=1 SV=2//3.64864e-89
4	55458918	55459047	130	20	0.280318	0.506378	-0.22606	-170.92	CG	ENSDARG00000093254	promoter	gnl|BL_ORD_ID|555973 sp|Q5MCW4|ZN569_HUMAN Zinc finger protein 569 OS=Homo sapiens OX=9606 GN=ZNF569 PE=1 SV=1//4.10289e-50
4	55870782	55870880	99	11	0.579118	0.376145	0.202973	48.9184	CG	ENSDARG00000101517	promoter	gnl|BL_ORD_ID|262817 sp|P59046|NAL12_HUMAN NACHT, LRR and PYD domains-containing protein 12 OS=Homo sapiens OX=9606 GN=NLRP12 PE=1 SV=2//1.00327e-87
4	56971118	56971210	93	14	0.531773	0.165753	0.36602	157.927	CG	ENSDARG00000101664	promoter	-//-
4	57531342	57531680	339	20	0.373513	0.783524	-0.410012	-204.076	CG	ENSDARG00000103636	promoter	gnl|BL_ORD_ID|555201 sp|P18729|ZG57_XENLA Gastrula zinc finger protein XlCGF57.1 (Fragment) OS=Xenopus laevis OX=8355 PE=3 SV=1//4.22968e-92
4	57580301	57580458	158	23	0.863833	0.560619	0.303214	173.179	CG	ENSDARG00000103208	promoter	gnl|BL_ORD_ID|185860 sp|Q60943|I17RA_MOUSE Interleukin-17 receptor A OS=Mus musculus OX=10090 GN=Il17ra PE=1 SV=1//1.41968e-39
4	57580301	57580458	158	23	0.863833	0.560619	0.303214	173.179	CG	ENSDARG00000100137	promoter	gnl|BL_ORD_ID|185859 sp|Q96F46|I17RA_HUMAN Interleukin-17 receptor A OS=Homo sapiens OX=9606 GN=IL17RA PE=1 SV=2//3.86536e-33
4	58362836	58363050	215	25	0.377184	0.691363	-0.314179	-190.276	CG	ENSDARG00000110637	promoter	gnl|BL_ORD_ID|555615 sp|Q9UJW8|ZN180_HUMAN Zinc finger protein 180 OS=Homo sapiens OX=9606 GN=ZNF180 PE=1 SV=2//2.40111e-07
4	58398855	58399076	222	24	0.773732	0.535036	0.238695	145.824	CG	ENSDARG00000098095	promoter	-//-
4	59748565	59748638	74	14	0.28858	0.516715	-0.228135	-82.925	CG	ENSDARG00000078728	promoter	gnl|BL_ORD_ID|555973 sp|Q5MCW4|ZN569_HUMAN Zinc finger protein 569 OS=Homo sapiens OX=9606 GN=ZNF569 PE=1 SV=1//9.31705e-11
4	59844569	59844674	106	13	0.809665	0.609627	0.200039	59.2898	CG	ENSDARG00000090734	promoter	gnl|BL_ORD_ID|262817 sp|P59046|NAL12_HUMAN NACHT, LRR and PYD domains-containing protein 12 OS=Homo sapiens OX=9606 GN=NLRP12 PE=1 SV=2//3.87624e-40
4	61690938	61691111	174	15	0.379403	0.586035	-0.206632	-79.8308	CG	ENSDARG00000100421	promoter	gnl|BL_ORD_ID|556329 sp|P17036|ZNF3_HUMAN Zinc finger protein 3 OS=Homo sapiens OX=9606 GN=ZNF3 PE=1 SV=3//8.9067e-18
4	61809805	61809891	87	11	0.194396	0.420121	-0.225726	-51.8868	CG	ENSDARG00000105038	promoter	gnl|BL_ORD_ID|555201 sp|P18729|ZG57_XENLA Gastrula zinc finger protein XlCGF57.1 (Fragment) OS=Xenopus laevis OX=8355 PE=3 SV=1//5.02366e-103
4	61809805	61809891	87	11	0.194396	0.420121	-0.225726	-51.8868	CG	ENSDARG00000098196	promoter	gnl|BL_ORD_ID|555201 sp|P18729|ZG57_XENLA Gastrula zinc finger protein XlCGF57.1 (Fragment) OS=Xenopus laevis OX=8355 PE=3 SV=1//1.83145e-77
4	63769421	63769605	185	22	0.231978	0.648249	-0.416271	-269.896	CG	ENSDARG00000091994	promoter	gnl|BL_ORD_ID|555201 sp|P18729|ZG57_XENLA Gastrula zinc finger protein XlCGF57.1 (Fragment) OS=Xenopus laevis OX=8355 PE=3 SV=1//5.57e-100
4	63769421	63769605	185	22	0.231978	0.648249	-0.416271	-269.896	CG	ENSDARG00000110769	promoter	gnl|BL_ORD_ID|555201 sp|P18729|ZG57_XENLA Gastrula zinc finger protein XlCGF57.1 (Fragment) OS=Xenopus laevis OX=8355 PE=3 SV=1//9.70926e-87
4	63770007	63770177	171	18	0.194529	0.419429	-0.2249	-105.942	CG	ENSDARG00000091994	promoter	gnl|BL_ORD_ID|555201 sp|P18729|ZG57_XENLA Gastrula zinc finger protein XlCGF57.1 (Fragment) OS=Xenopus laevis OX=8355 PE=3 SV=1//5.57e-100
4	63770007	63770177	171	18	0.194529	0.419429	-0.2249	-105.942	CG	ENSDARG00000110769	promoter	gnl|BL_ORD_ID|555201 sp|P18729|ZG57_XENLA Gastrula zinc finger protein XlCGF57.1 (Fragment) OS=Xenopus laevis OX=8355 PE=3 SV=1//9.70926e-87
4	63980025	63980177	153	10	0.867861	0.44361	0.424251	75.4966	CG	ENSDARG00000100434	promoter	gnl|BL_ORD_ID|556361 sp|Q03923|ZNF85_HUMAN Zinc finger protein 85 OS=Homo sapiens OX=9606 GN=ZNF85 PE=1 SV=3//1.76497e-35
4	63992012	63992205	194	21	0.601557	0.194863	0.406693	192.813	CG	ENSDARG00000117113	promoter	gnl|BL_ORD_ID|555201 sp|P18729|ZG57_XENLA Gastrula zinc finger protein XlCGF57.1 (Fragment) OS=Xenopus laevis OX=8355 PE=3 SV=1//8.98037e-06
4	64543576	64543750	175	30	0.795729	0.518617	0.277113	262.044	CG	ENSDARG00000100262	promoter	gnl|BL_ORD_ID|555687 sp|Q5R5U3|ZN271_PONAB Zinc finger protein 271 OS=Pongo abelii OX=9601 GN=ZNF271 PE=2 SV=1//2.59516e-137
4	65037118	65037210	93	10	0.729706	0.347785	0.381921	71.0007	CG	ENSDARG00000112586	promoter	gnl|BL_ORD_ID|555201 sp|P18729|ZG57_XENLA Gastrula zinc finger protein XlCGF57.1 (Fragment) OS=Xenopus laevis OX=8355 PE=3 SV=1//4.55231e-77
4	65138900	65138972	73	17	0.789394	0.543166	0.246228	104.72	CG	ENSDARG00000098604	promoter	gnl|BL_ORD_ID|555584 sp|Q08DG8|ZN135_BOVIN Zinc finger protein 135 OS=Bos taurus OX=9913 GN=ZNF135 PE=2 SV=1//6.07275e-28
4	65332533	65332707	175	13	0.457954	0.250121	0.207832	70.4072	CG	ENSDARG00000104892	promoter	gnl|BL_ORD_ID|556276 sp|B4DU55|ZN879_HUMAN Zinc finger protein 879 OS=Homo sapiens OX=9606 GN=ZNF879 PE=2 SV=2//5.11958e-63
4	66623912	66624061	150	14	0.206974	0.480004	-0.27303	-80.6265	CG	ENSDARG00000100864	promoter	-//-
4	67986037	67986199	163	12	0.686507	0.402569	0.283939	75.9878	CG	ENSDARG00000113826	promoter	gnl|BL_ORD_ID|446904 sp|Q91453|STXB_SYNHO Stonustoxin subunit beta OS=Synanceia horrida OX=13279 PE=1 SV=3//2.01367e-23
4	69823574	69823745	172	15	0.490751	0.146109	0.344642	96.4652	CG	ENSDARG00000099090	promoter	gnl|BL_ORD_ID|555210 sp|P18735|ZG7_XENLA Gastrula zinc finger protein XlCGF7.1 (Fragment) OS=Xenopus laevis OX=8355 PE=3 SV=1//6.19391e-08
4	69823574	69823745	172	15	0.490751	0.146109	0.344642	96.4652	CG	ENSDARG00000105242	promoter	-//-
4	70057283	70057632	350	21	0.190093	0.470557	-0.280464	-116.802	CG	ENSDARG00000101388	promoter	gnl|BL_ORD_ID|262817 sp|P59046|NAL12_HUMAN NACHT, LRR and PYD domains-containing protein 12 OS=Homo sapiens OX=9606 GN=NLRP12 PE=1 SV=2//2.46132e-14
4	77268289	77268363	75	12	0.418196	0.212858	0.205338	58.9472	CG	ENSDARG00000076442	promoter	gnl|BL_ORD_ID|314348 sp|P0C6Y7|PRDM9_RAT Histone-lysine N-methyltransferase PRDM9 OS=Rattus norvegicus OX=10116 GN=Prdm9 PE=3 SV=1//9.18735e-23
4	77558545	77558690	146	56	0.767519	0.667597	0.0999221	323.282	CG	ENSDARG00000115988	promoter	-//-
5	4365602	4365857	256	15	0.864343	0.564119	0.300225	91.3127	CG	ENSDARG00000095908	promoter	gnl|BL_ORD_ID|427037 sp|Q8AXL1|SAT1_CHICK Diamine acetyltransferase 1 OS=Gallus gallus OX=9031 GN=SAT1 PE=2 SV=1//1.01767e-88
5	7897510	7897604	95	10	0.722578	0.562433	0.160146	46.956	CG	ENSDARG00000103259	promoter	gnl|BL_ORD_ID|286352 sp|Q804X9|OPN4A_GADMO Melanopsin-A OS=Gadus morhua OX=8049 GN=opn4a PE=2 SV=1//4.06514e-155
5	10948243	10948356	114	13	0.823522	0.615716	0.207805	70.43	CG	ENSDARG00000090035	promoter	gnl|BL_ORD_ID|422012 sp|Q99M75|RTN4R_RAT Reticulon-4 receptor OS=Rattus norvegicus OX=10116 GN=Rtn4r PE=1 SV=2//2.61129e-94
5	12539954	12540047	94	16	0.867195	0.966495	-0.0992996	-72.0125	CG	ENSDARG00000035634	promoter	gnl|BL_ORD_ID|347770 sp|Q9D0F6|RFC5_MOUSE Replication factor C subunit 5 OS=Mus musculus OX=10090 GN=Rfc5 PE=1 SV=1//0
5	15851393	15852040	648	60	0.302697	0.789275	-0.486578	-1043.84	CG	ENSDARG00000105422	promoter	gnl|BL_ORD_ID|182781 sp|P04792|HSPB1_HUMAN Heat shock protein beta-1 OS=Homo sapiens OX=9606 GN=HSPB1 PE=1 SV=2//6.25067e-40
5	19867320	19867638	319	14	0.314899	0.754125	-0.439226	-109.338	CG	ENSDARG00000035605	promoter	gnl|BL_ORD_ID|466594 sp|Q1RM03|TCHP_DANRE Trichoplein keratin filament-binding protein OS=Danio rerio OX=7955 GN=tchp PE=2 SV=1//0
5	19989210	19989300	91	9	0.256534	0.0703696	0.186164	50.1961	CG	ENSDARG00000057017	promoter	gnl|BL_ORD_ID|427722 sp|Q60857|SC6A4_MOUSE Sodium-dependent serotonin transporter OS=Mus musculus OX=10090 GN=Slc6a4 PE=1 SV=4//0
5	22028545	22028743	199	8	0.554985	0.263281	0.291704	50.9686	CG	ENSDARG00000017086	promoter	gnl|BL_ORD_ID|28616 sp|Q8WXK4|ASB12_HUMAN Ankyrin repeat and SOCS box protein 12 OS=Homo sapiens OX=9606 GN=ASB12 PE=1 SV=2//1.10291e-114
5	22052737	22052924	188	22	0.132598	0.378445	-0.245847	-177.338	CG	ENSDARG00000008592	promoter	gnl|BL_ORD_ID|251628 sp|Q6TEL0|MTMR8_DANRE Myotubularin-related protein 8 OS=Danio rerio OX=7955 GN=mtmr8 PE=2 SV=1//0
5	22589783	22590270	488	34	0.143007	0.422667	-0.27966	-248.919	CG	ENSDARG00000091926	promoter	gnl|BL_ORD_ID|52673 sp|Q9JHX4|CASP8_RAT Caspase-8 OS=Rattus norvegicus OX=10116 GN=Casp8 PE=1 SV=1//3.51135e-62
5	22620131	22620258	128	23	0.0630617	0.171829	-0.108767	-107.506	CG	ENSDARG00000035610	promoter	-//-
5	23149646	23150003	358	9	0.918665	0.587986	0.33068	61.8632	CG	ENSDARG00000092060	promoter	gnl|BL_ORD_ID|466410 sp|Q9W7C2|TBX5_XENLA T-box transcription factor TBX5 OS=Xenopus laevis OX=8355 GN=tbx5 PE=2 SV=1//3.16366e-134
5	23201592	23201729	138	17	0.124059	0.242944	-0.118885	-82.5417	CG	ENSDARG00000035551	promoter	gnl|BL_ORD_ID|195026 sp|Q4R8Y5|IQCD_MACFA IQ domain-containing protein D OS=Macaca fascicularis OX=9541 GN=IQCD PE=2 SV=1//2.46482e-47
5	24085234	24085561	328	34	0.391766	0.157285	0.234481	252.424	CG	ENSDARG00000035559	promoter	gnl|BL_ORD_ID|289635 sp|P79734|P53_DANRE Cellular tumor antigen p53 OS=Danio rerio OX=7955 GN=tp53 PE=1 SV=1//0
5	24517992	24518180	189	18	0.305663	0.71977	-0.414107	-186.699	CG	ENSDARG00000026476	promoter	gnl|BL_ORD_ID|472413 sp|P31483|TIA1_HUMAN Nucleolysin TIA-1 isoform p40 OS=Homo sapiens OX=9606 GN=TIA1 PE=1 SV=3//0
5	24751692	24751779	88	9	0.38343	0.090423	0.293007	61.3101	CG	ENSDARG00000062314	promoter	gnl|BL_ORD_ID|417983 sp|Q5SSG5|RSLAB_MOUSE Ras-like protein family member 10B OS=Mus musculus OX=10090 GN=Rasl10b PE=1 SV=1//4.90376e-83
5	25621858	25622127	270	20	0.593247	0.181655	0.411592	180.555	CG	ENSDARG00000035569	promoter	gnl|BL_ORD_ID|76148 sp|P00184|CP1A1_MOUSE Cytochrome P450 1A1 OS=Mus musculus OX=10090 GN=Cyp1a1 PE=1 SV=2//1.73009e-151
5	26187387	26187505	119	12	0.489605	0.232963	0.256642	63.4945	CG	ENSDARG00000056477	promoter	gnl|BL_ORD_ID|54543 sp|A2BGP7|CC125_DANRE Coiled-coil domain-containing protein 125 OS=Danio rerio OX=7955 GN=ccdc125 PE=3 SV=1//0
5	28150277	28150676	400	24	0.751839	0.38037	0.371469	209.749	CG	ENSDARG00000035532	promoter	gnl|BL_ORD_ID|487626 sp|O95858|TSN15_HUMAN Tetraspanin-15 OS=Homo sapiens OX=9606 GN=TSPAN15 PE=1 SV=1//6.11969e-83
5	28159846	28159944	99	8	0.598709	0.868761	-0.270051	-49.139	CG	ENSDARG00000035533	promoter	gnl|BL_ORD_ID|270539 sp|Q5DUB1|NK1R_MERUN Substance-P receptor OS=Meriones unguiculatus OX=10047 GN=TACR1 PE=2 SV=1//0
5	29569775	29570359	585	33	0.27407	0.643604	-0.369534	-241.875	CG	ENSDARG00000033953	promoter	gnl|BL_ORD_ID|119975 sp|O55026|ENTP2_MOUSE Ectonucleoside triphosphate diphosphohydrolase 2 OS=Mus musculus OX=10090 GN=Entpd2 PE=1 SV=2//1.06417e-154
5	29998505	29998628	124	20	0.838054	0.670042	0.168012	115.081	CG	ENSDARG00000080032	promoter	-//-
5	31717650	31717760	111	20	0.380947	0.107045	0.273902	187.046	CG	ENSDARG00000095623	promoter	gnl|BL_ORD_ID|105129 sp|Q2KIN1|DPM2_BOVIN Dolichol phosphate-mannose biosynthesis regulatory protein OS=Bos taurus OX=9913 GN=DPM2 PE=3 SV=3//2.48515e-15
5	32260126	32260271	146	16	0.209727	0.431608	-0.221882	-95.5749	CG	ENSDARG00000095885	promoter	gnl|BL_ORD_ID|260009 sp|Q90339|MYSS_CYPCA Myosin heavy chain, fast skeletal muscle OS=Cyprinus carpio OX=7962 PE=2 SV=2//2.40986e-07
5	32790592	32790674	83	7	0.567375	0.165949	0.401426	50.9118	CG	ENSDARG00000054906	promoter	gnl|BL_ORD_ID|187278 sp|Q6NYT3|IER5L_DANRE Immediate early response gene 5-like protein OS=Danio rerio OX=7955 GN=ier5l PE=2 SV=2//0
5	34621293	34621511	219	12	0.0737431	0.318678	-0.244935	-70.5424	CG	ENSDARG00000035398	promoter	gnl|BL_ORD_ID|117781 sp|O35709|ENC1_MOUSE Ectoderm-neural cortex protein 1 OS=Mus musculus OX=10090 GN=Enc1 PE=2 SV=2//0
5	38653599	38653958	360	16	0.594716	0.267321	0.327395	139.471	CG	ENSDARG00000095026	promoter	-//-
5	39987158	39987258	101	16	0.260042	0.0972675	0.162774	97.2559	CG	ENSDARG00000092697	promoter	gnl|BL_ORD_ID|305023 sp|P58750|PIM3_MOUSE Serine/threonine-protein kinase pim-3 OS=Mus musculus OX=10090 GN=Pim3 PE=1 SV=1//1.48974e-16
5	40216872	40218018	1147	71	0.799337	0.484132	0.315205	581.409	CG	ENSDARG00000076735	promoter	gnl|BL_ORD_ID|80006 sp|Q8VHY0|CSPG4_MOUSE Chondroitin sulfate proteoglycan 4 OS=Mus musculus OX=10090 GN=Cspg4 PE=1 SV=3//0
5	40712850	40713119	270	25	0.885092	0.694948	0.190144	129.059	CG	ENSDARG00000093270	promoter	-//-
5	42124769	42124894	126	15	0.323458	0.111294	0.212164	90.3256	CG	ENSDARG00000035282	promoter	gnl|BL_ORD_ID|117597 sp|Q6P0F0|EMC6_DANRE ER membrane protein complex subunit 6 OS=Danio rerio OX=7955 GN=emc6 PE=3 SV=1//1.17034e-31
5	42307611	42307817	207	10	0.415392	0.129037	0.286355	59.6035	CG	ENSDARG00000095077	promoter	gnl|BL_ORD_ID|134627 sp|Q98TZ8|FLOT2_DANRE Flotillin-2a OS=Danio rerio OX=7955 GN=flot2a PE=2 SV=2//1.92972e-40
5	42307611	42307817	207	10	0.415392	0.129037	0.286355	59.6035	CG	ENSDARG00000092561	promoter	gnl|BL_ORD_ID|305024 sp|O70444|PIM3_RAT Serine/threonine-protein kinase pim-3 OS=Rattus norvegicus OX=10116 GN=Pim3 PE=1 SV=3//2.72919e-20
5	42311487	42311767	281	53	0.821942	0.920701	-0.0987588	-299.95	CG	ENSDARG00000092561	promoter	gnl|BL_ORD_ID|305024 sp|O70444|PIM3_RAT Serine/threonine-protein kinase pim-3 OS=Rattus norvegicus OX=10116 GN=Pim3 PE=1 SV=3//2.72919e-20
5	42322567	42323611	1045	108	0.889113	0.610767	0.278345	1287.12	CG	ENSDARG00000093054	promoter	-//-
5	42466490	42466862	373	31	0.790842	0.470521	0.320321	236.485	CG	ENSDARG00000099531	promoter	gnl|BL_ORD_ID|305022 sp|Q86V86|PIM3_HUMAN Serine/threonine-protein kinase pim-3 OS=Homo sapiens OX=9606 GN=PIM3 PE=1 SV=3//6.41544e-51
5	43961520	43961705	186	12	0.437679	0.17364	0.264039	65.1047	CG	ENSDARG00000053091	promoter	gnl|BL_ORD_ID|88477 sp|P98082|DAB2_HUMAN Disabled homolog 2 OS=Homo sapiens OX=9606 GN=DAB2 PE=1 SV=3//5.64545e-146
5	47750307	47750405	99	22	0.728195	0.496919	0.231276	145.485	CG	ENSDARG00000098516	promoter	-//-
5	55397216	55397268	53	9	0.538783	0.224447	0.314336	50.2397	CG	ENSDARG00000059423	promoter	gnl|BL_ORD_ID|317990 sp|Q0IHU9|PRUN2_XENTR Protein prune homolog 2 OS=Xenopus tropicalis OX=8364 GN=Prune2 PE=2 SV=1//1.04279e-102
5	56120664	56120843	180	11	0.547624	0.240954	0.30667	70.7073	CG	ENSDARG00000059657	promoter	gnl|BL_ORD_ID|240420 sp|Q9NXB0|MKS1_HUMAN Meckel syndrome type 1 protein OS=Homo sapiens OX=9606 GN=MKS1 PE=1 SV=2//0
5	57312238	57312330	93	11	0.525683	0.776921	-0.251238	-56.9168	CG	ENSDARG00000012196	promoter	gnl|BL_ORD_ID|131247 sp|Q9TTY2|FER_CANLF Tyrosine-protein kinase Fer OS=Canis lupus familiaris OX=9615 GN=FER PE=2 SV=1//2.17718e-08
5	57641694	57641792	99	13	0.128373	0.0479553	0.0804172	57.2572	CG	ENSDARG00000101380	promoter	gnl|BL_ORD_ID|79035 sp|P23928|CRYAB_RAT Alpha-crystallin B chain OS=Rattus norvegicus OX=10116 GN=Cryab PE=1 SV=1//3.21528e-54
5	57641694	57641792	99	13	0.128373	0.0479553	0.0804172	57.2572	CG	ENSDARG00000052450	promoter	gnl|BL_ORD_ID|182788 sp|O35878|HSPB2_RAT Heat shock protein beta-2 OS=Rattus norvegicus OX=10116 GN=Hspb2 PE=3 SV=1//2.05567e-58
5	57651718	57652264	547	38	0.360142	0.0448619	0.31528	379.367	CG	ENSDARG00000101743	promoter	gnl|BL_ORD_ID|65043 sp|Q9D131|CK001_MOUSE UPF0686 protein C11orf1 homolog OS=Mus musculus OX=10090 PE=2 SV=1//1.13765e-36
5	58415804	58416131	328	21	0.476945	0.173462	0.303483	150.905	CG	ENSDARG00000099091	promoter	-//-
5	61258104	61258457	354	53	0.910948	0.702282	0.208666	522.795	CG	ENSDARG00000107525	promoter	-//-
5	61797695	61797795	101	10	0.267782	0.526969	-0.259187	-51.0862	CG	ENSDARG00000057245	promoter	gnl|BL_ORD_ID|125889 sp|Q17RN3|FA98C_HUMAN Protein FAM98C OS=Homo sapiens OX=9606 GN=FAM98C PE=2 SV=1//3.08121e-21
5	61797695	61797795	101	10	0.267782	0.526969	-0.259187	-51.0862	CG	ENSDARG00000079780	promoter	gnl|BL_ORD_ID|178354 sp|Q9BUJ2|HNRL1_HUMAN Heterogeneous nuclear ribonucleoprotein U-like protein 1 OS=Homo sapiens OX=9606 GN=HNRNPUL1 PE=1 SV=2//0
5	61838280	61838478	199	9	0.515532	0.916831	-0.401299	-73.6982	CG	ENSDARG00000088069	promoter	gnl|BL_ORD_ID|189750 sp|Q13325|IFIT5_HUMAN Interferon-induced protein with tetratricopeptide repeats 5 OS=Homo sapiens OX=9606 GN=IFIT5 PE=1 SV=1//4.8487e-74
5	63303540	63303729	190	9	0.541127	0.178392	0.362735	59.4956	CG	ENSDARG00000045262	promoter	gnl|BL_ORD_ID|148436 sp|O93510|GELS_CHICK Gelsolin OS=Gallus gallus OX=9031 GN=GSN PE=2 SV=1//0
5	63303540	63303729	190	9	0.541127	0.178392	0.362735	59.4956	CG	ENSDARG00000092508	promoter	gnl|BL_ORD_ID|488369 sp|Q62187|TTF1_MOUSE Transcription termination factor 1 OS=Mus musculus OX=10090 GN=Ttf1 PE=1 SV=2//6.30818e-78
5	63304645	63304781	137	16	0.887536	0.643858	0.243677	117.386	CG	ENSDARG00000045262	promoter	gnl|BL_ORD_ID|148436 sp|O93510|GELS_CHICK Gelsolin OS=Gallus gallus OX=9031 GN=GSN PE=2 SV=1//0
5	63304645	63304781	137	16	0.887536	0.643858	0.243677	117.386	CG	ENSDARG00000092508	promoter	gnl|BL_ORD_ID|488369 sp|Q62187|TTF1_MOUSE Transcription termination factor 1 OS=Mus musculus OX=10090 GN=Ttf1 PE=1 SV=2//6.30818e-78
5	63358929	63359362	434	36	0.416087	0.145857	0.27023	331.384	CG	ENSDARG00000091967	promoter	gnl|BL_ORD_ID|488369 sp|Q62187|TTF1_MOUSE Transcription termination factor 1 OS=Mus musculus OX=10090 GN=Ttf1 PE=1 SV=2//3.26019e-75
5	65784727	65784838	112	9	0.648169	0.302926	0.345243	46.9577	CG	ENSDARG00000052094	promoter	gnl|BL_ORD_ID|272444 sp|A2RUV0|NOTC1_XENTR Neurogenic locus notch homolog protein 1 OS=Xenopus tropicalis OX=8364 GN=notch1 PE=1 SV=2//0
5	66431623	66431682	60	11	0.214922	0.361819	-0.146898	-52.5168	CG	ENSDARG00000101670	promoter	gnl|BL_ORD_ID|207718 sp|P50748|KNTC1_HUMAN Kinetochore-associated protein 1 OS=Homo sapiens OX=9606 GN=KNTC1 PE=1 SV=1//0
5	67182389	67182503	115	15	0.749461	0.874179	-0.124718	-69.2165	CG	ENSDARG00000044437	promoter	gnl|BL_ORD_ID|54767 sp|Q563C3|CCA5A_XENLA Sororin OS=Xenopus laevis OX=8355 GN=cdca5-a PE=1 SV=1//8.25229e-08
6	31682	31934	253	36	0.631151	0.397682	0.233469	246.492	CG	ENSDARG00000115222	promoter	gnl|BL_ORD_ID|228325 sp|Q8BJ34|MARF1_MOUSE Meiosis regulator and mRNA stability factor 1 OS=Mus musculus OX=10090 GN=Marf1 PE=1 SV=3//0
6	3715864	3716110	247	22	0.327735	0.145944	0.181792	119.411	CG	ENSDARG00000029252	promoter	gnl|BL_ORD_ID|211200 sp|P05455|LA_HUMAN Lupus La protein OS=Homo sapiens OX=9606 GN=SSB PE=1 SV=2//8.31884e-124
6	3964772	3964839	68	6	0.822243	0.303648	0.518595	48.2733	CG	ENSDARG00000102362	promoter	gnl|BL_ORD_ID|68484 sp|O75746|CMC1_HUMAN Calcium-binding mitochondrial carrier protein Aralar1 OS=Homo sapiens OX=9606 GN=SLC25A12 PE=1 SV=2//0
6	3999603	3999828	226	15	0.377825	0.781701	-0.403877	-112.76	CG	ENSDARG00000040455	promoter	gnl|BL_ORD_ID|495355 sp|Q7ZUU1|UNC50_DANRE Protein unc-50 homolog OS=Danio rerio OX=7955 GN=unc50 PE=2 SV=1//0
6	3999603	3999828	226	15	0.377825	0.781701	-0.403877	-112.76	CG	ENSDARG00000096825	promoter	-//-
6	6675044	6675132	89	10	0.649801	0.882247	-0.232446	-55.0458	CG	ENSDARG00000096411	promoter	-//-
6	7551831	7551944	114	14	0.183512	0.488171	-0.304659	-100.19	CG	ENSDARG00000000103	promoter	gnl|BL_ORD_ID|259512 sp|P35580|MYH10_HUMAN Myosin-10 OS=Homo sapiens OX=9606 GN=MYH10 PE=1 SV=3//0
6	8171098	8171182	85	13	0.78106	0.545938	0.235122	75.4608	CG	ENSDARG00000094965	promoter	gnl|BL_ORD_ID|268268 sp|Q5FW38|NFIL3_XENTR Nuclear factor interleukin-3-regulated protein OS=Xenopus tropicalis OX=8364 GN=nfil3 PE=2 SV=1//4.51051e-38
6	9237125	9237467	343	8	0.538391	0.0939675	0.444423	54.3876	CG	ENSDARG00000101032	promoter	gnl|BL_ORD_ID|195020 sp|Q8BP00|IQCB1_MOUSE IQ calmodulin-binding motif-containing protein 1 OS=Mus musculus OX=10090 GN=Iqcb1 PE=1 SV=2//4.23884e-113
6	9459318	9459452	135	9	0.36901	0.0967286	0.272282	49.8507	CG	ENSDARG00000044264	promoter	gnl|BL_ORD_ID|305022 sp|Q86V86|PIM3_HUMAN Serine/threonine-protein kinase pim-3 OS=Homo sapiens OX=9606 GN=PIM3 PE=1 SV=3//1.93764e-57
6	9793081	9793273	193	7	0.662463	0.189711	0.472752	57.5869	CG	ENSDARG00000076924	promoter	gnl|BL_ORD_ID|15127 sp|Q96Q42|ALS2_HUMAN Alsin OS=Homo sapiens OX=9606 GN=ALS2 PE=1 SV=2//0
6	9793081	9793273	193	7	0.662463	0.189711	0.472752	57.5869	CG	ENSDARG00000006093	promoter	gnl|BL_ORD_ID|57868 sp|Q1RLU9|CDK15_DANRE Cyclin-dependent kinase 15 OS=Danio rerio OX=7955 GN=cdk15 PE=2 SV=1//0
6	10034439	10034763	325	33	0.352921	0.608724	-0.255803	-238.614	CG	ENSDARG00000113961	promoter	gnl|BL_ORD_ID|278991 sp|Q9NV35|NUD15_HUMAN Nucleotide triphosphate diphosphatase NUDT15 OS=Homo sapiens OX=9606 GN=NUDT15 PE=1 SV=1//8.46697e-52
6	10093276	10093421	146	8	0.58652	0.116817	0.469703	76.6076	CG	ENSDARG00000058145	promoter	gnl|BL_ORD_ID|32966 sp|P35670|ATP7B_HUMAN Copper-transporting ATPase 2 OS=Homo sapiens OX=9606 GN=ATP7B PE=1 SV=4//3.50197e-47
6	11761368	11761498	131	8	0.402015	0.722372	-0.320357	-51.3296	CG	ENSDARG00000096384	promoter	-//-
6	12868970	12869065	96	16	0.657605	0.798632	-0.141027	-74.7256	CG	ENSDARG00000011941	promoter	gnl|BL_ORD_ID|45487 sp|O35607|BMPR2_MOUSE Bone morphogenetic protein receptor type-2 OS=Mus musculus OX=10090 GN=Bmpr2 PE=1 SV=1//1.06689e-17
6	13726325	13726405	81	8	0.299318	0.61906	-0.319741	-49.1855	CG	ENSDARG00000038283	promoter	gnl|BL_ORD_ID|510273 sp|Q9Y6F9|WNT6_HUMAN Protein Wnt-6 OS=Homo sapiens OX=9606 GN=WNT6 PE=1 SV=2//8.29122e-136
6	13805559	13805668	110	10	0.462836	0.234499	0.228337	53.5493	CG	ENSDARG00000034685	promoter	gnl|BL_ORD_ID|462695 sp|Q498W5|T198B_DANRE Transmembrane protein 198-B OS=Danio rerio OX=7955 GN=tmem198b PE=2 SV=1//0
6	13920085	13920224	140	16	0.116776	0.398898	-0.282122	-147.285	CG	ENSDARG00000077047	promoter	gnl|BL_ORD_ID|325963 sp|Q16849|PTPRN_HUMAN Receptor-type tyrosine-protein phosphatase-like N OS=Homo sapiens OX=9606 GN=PTPRN PE=1 SV=1//1.01926e-08
6	18358294	18358496	203	23	0.906865	0.667794	0.239071	169.077	CG	ENSDARG00000098771	promoter	gnl|BL_ORD_ID|54446 sp|Q9QXV1|CBX8_MOUSE Chromobox protein homolog 8 OS=Mus musculus OX=10090 GN=Cbx8 PE=1 SV=1//2.23354e-66
6	18618399	18618774	376	12	0.815071	0.548848	0.266223	57.667	CG	ENSDARG00000101277	promoter	gnl|BL_ORD_ID|555637 sp|Q7ZXV8|ZN207_XENLA BUB3-interacting and GLEBS motif-containing protein ZNF207 OS=Xenopus laevis OX=8355 GN=znf207 PE=1 SV=1//8.43395e-98
6	21617073	21617146	74	6	0.783388	0.345217	0.43817	46.3707	CG	ENSDARG00000052423	promoter	gnl|BL_ORD_ID|311492 sp|Q3UMT1|PP12C_MOUSE Protein phosphatase 1 regulatory subunit 12C OS=Mus musculus OX=10090 GN=Ppp1r12c PE=1 SV=1//1.34706e-25
6	21989608	21989727	120	12	0.64533	0.861929	-0.216599	-64.9473	CG	ENSDARG00000017211	promoter	gnl|BL_ORD_ID|308276 sp|O43157|PLXB1_HUMAN Plexin-B1 OS=Homo sapiens OX=9606 GN=PLXNB1 PE=1 SV=3//0
6	27124323	27124467	145	18	0.930936	0.763394	0.167542	89.9189	CG	ENSDARG00000052099	promoter	gnl|BL_ORD_ID|442726 sp|P31029|SPYA_CALJA Serine--pyruvate aminotransferase, mitochondrial OS=Callithrix jacchus OX=9483 GN=AGXT PE=2 SV=1//3.84372e-179
6	29401655	29401811	157	9	0.357504	0.663327	-0.305823	-45.974	CG	ENSDARG00000070824	promoter	gnl|BL_ORD_ID|267058 sp|Q0MQD6|NDUB5_PONPY NADH dehydrogenase [ubiquinone] 1 beta subcomplex subunit 5, mitochondrial OS=Pongo pygmaeus OX=9600 GN=NDUFB5 PE=2 SV=1//2.1792e-71
6	29820893	29821007	115	17	0.766804	0.576797	0.190007	75.6964	CG	ENSDARG00000096822	promoter	gnl|BL_ORD_ID|305016 sp|P06803|PIM1_MOUSE Serine/threonine-protein kinase pim-1 OS=Mus musculus OX=10090 GN=Pim1 PE=1 SV=2//2.9919e-11
6	30456471	30456640	170	16	0.335015	0.172588	0.162427	78.3931	CG	ENSDARG00000087805	promoter	gnl|BL_ORD_ID|65745 sp|H7C241|CLD34_HUMAN Claudin-34 OS=Homo sapiens OX=9606 GN=CLDN34 PE=3 SV=2//1.82363e-19
6	30489560	30489809	250	17	0.520836	0.811458	-0.290621	-100.149	CG	ENSDARG00000061654	promoter	gnl|BL_ORD_ID|510679 sp|Q9ULE0|WWC3_HUMAN Protein WWC3 OS=Homo sapiens OX=9606 GN=WWC3 PE=1 SV=3//0
6	30954297	30954382	86	11	0.704593	0.516448	0.188145	48.7505	CG	ENSDARG00000032868	promoter	gnl|BL_ORD_ID|295978 sp|Q07343|PDE4B_HUMAN cAMP-specific 3&apos;,5&apos;-cyclic phosphodiesterase 4B OS=Homo sapiens OX=9606 GN=PDE4B PE=1 SV=1//0
6	33024542	33024642	101	10	0.864545	0.65716	0.207385	56.9714	CG	ENSDARG00000053724	promoter	gnl|BL_ORD_ID|290696 sp|P41586|PACR_HUMAN Pituitary adenylate cyclase-activating polypeptide type I receptor OS=Homo sapiens OX=9606 GN=ADCYAP1R1 PE=1 SV=1//0
6	34037733	34037899	167	16	0.415391	0.648948	-0.233557	-91.9923	CG	ENSDARG00000039512	promoter	gnl|BL_ORD_ID|17810 sp|Q9BXS5|AP1M1_HUMAN AP-1 complex subunit mu-1 OS=Homo sapiens OX=9606 GN=AP1M1 PE=1 SV=3//0
6	36502239	36502367	129	14	0.495385	0.256391	0.238994	77.9779	CG	ENSDARG00000095519	promoter	-//-
6	37193132	37193265	134	9	0.417007	0.138669	0.278338	54.1048	CG	ENSDARG00000097259	promoter	-//-
6	37193762	37194182	421	34	0.445401	0.1241	0.321301	303.558	CG	ENSDARG00000097259	promoter	-//-
6	37615907	37615965	59	11	0.697346	0.530637	0.166709	49.3703	CG	ENSDARG00000083941	promoter	-//-
6	37616244	37616309	66	14	0.780092	0.583731	0.196362	66.4266	CG	ENSDARG00000083941	promoter	-//-
6	37751766	37751990	225	13	0.739015	0.930456	-0.191441	-75.68	CG	ENSDARG00000073841	promoter	gnl|BL_ORD_ID|171449 sp|O95714|HERC2_HUMAN E3 ubiquitin-protein ligase HERC2 OS=Homo sapiens OX=9606 GN=HERC2 PE=1 SV=2//0
6	38895475	38895849	375	48	0.529336	0.851568	-0.322232	-533.004	CG	ENSDARG00000026109	promoter	gnl|BL_ORD_ID|180255 sp|Q7T3B2|HRG1A_DANRE Heme transporter hrg1-A OS=Danio rerio OX=7955 GN=slc48a1b PE=2 SV=1//8.16623e-96
6	40042418	40042524	107	12	0.409714	0.0802595	0.329454	106.767	CG	ENSDARG00000097939	promoter	gnl|BL_ORD_ID|184713 sp|Q96N76|HUTU_HUMAN Urocanate hydratase OS=Homo sapiens OX=9606 GN=UROC1 PE=1 SV=1//2.16723e-37
6	40352985	40353355	371	10	0.481188	0.767935	-0.286747	-50.233	CG	ENSDARG00000053728	promoter	gnl|BL_ORD_ID|488462 sp|Q1ECV4|TTLL3_DANRE Tubulin monoglycylase TTLL3 OS=Danio rerio OX=7955 GN=ttll3 PE=2 SV=1//0
6	40352985	40353355	371	10	0.481188	0.767935	-0.286747	-50.233	CG	ENSDARG00000015531	promoter	gnl|BL_ORD_ID|425903 sp|Q2Y0W8|S4A8_HUMAN Electroneutral sodium bicarbonate exchanger 1 OS=Homo sapiens OX=9606 GN=SLC4A8 PE=1 SV=1//0
6	41190545	41190691	147	7	0.833582	0.520825	0.312758	45.6006	CG	ENSDARG00000044279	promoter	gnl|BL_ORD_ID|286688 sp|Q8AYM7|OPSG3_DANRE Green-sensitive opsin-3 OS=Danio rerio OX=7955 GN=opn1mw3 PE=1 SV=1//0
6	42544350	42544524	175	16	0.697521	0.436085	0.261436	112.695	CG	ENSDARG00000027963	promoter	gnl|BL_ORD_ID|50382 sp|Q7SY49|CAMKV_DANRE CaM kinase-like vesicle-associated protein OS=Danio rerio OX=7955 GN=camkv PE=2 SV=2//0
6	42602508	42602606	99	12	0.763829	0.606783	0.157047	58.5793	CG	ENSDARG00000097524	promoter	-//-
6	43007071	43007241	171	14	0.5037	0.143417	0.360283	130.301	CG	ENSDARG00000087225	promoter	-//-
6	43233249	43233453	205	16	0.125473	0.0256856	0.0997878	79.1996	CG	ENSDARG00000077044	promoter	gnl|BL_ORD_ID|314235 sp|Q8R5J9|PRAF3_MOUSE PRA1 family protein 3 OS=Mus musculus OX=10090 GN=Arl6ip5 PE=1 SV=2//5.85603e-78
6	43233249	43233453	205	16	0.125473	0.0256856	0.0997878	79.1996	CG	ENSDARG00000075297	promoter	gnl|BL_ORD_ID|482181 sp|Q96Q11|TRNT1_HUMAN CCA tRNA nucleotidyltransferase 1, mitochondrial OS=Homo sapiens OX=9606 GN=TRNT1 PE=1 SV=2//0
6	45934338	45934467	130	12	0.338088	0.613763	-0.275675	-71.7027	CG	ENSDARG00000070485	promoter	gnl|BL_ORD_ID|59118 sp|Q6NRI8|CENPS_XENLA Centromere protein S OS=Xenopus laevis OX=8355 GN=cenps PE=2 SV=1//7.43458e-33
6	49925464	49925609	146	10	0.754518	0.365923	0.388595	80.7379	CG	ENSDARG00000005191	promoter	gnl|BL_ORD_ID|426241 sp|O93477|SAHHB_XENLA Adenosylhomocysteinase B OS=Xenopus laevis OX=8355 GN=ahcy-b PE=2 SV=1//0
6	55255230	55255384	155	12	0.0943606	0.52408	-0.42972	-120.612	CG	ENSDARG00000079972	promoter	gnl|BL_ORD_ID|268208 sp|Q60591|NFAC2_MOUSE Nuclear factor of activated T-cells, cytoplasmic 2 OS=Mus musculus OX=10090 GN=Nfatc2 PE=1 SV=3//2.03044e-143
6	57636721	57636822	102	12	0.658035	0.859349	-0.201314	-59.1861	CG	ENSDARG00000074337	promoter	gnl|BL_ORD_ID|251133 sp|O43439|MTG8R_HUMAN Protein CBFA2T2 OS=Homo sapiens OX=9606 GN=CBFA2T2 PE=1 SV=1//0
6	57655705	57656154	450	54	0.546323	0.239453	0.30687	491.931	CG	ENSDARG00000074337	promoter	gnl|BL_ORD_ID|251133 sp|O43439|MTG8R_HUMAN Protein CBFA2T2 OS=Homo sapiens OX=9606 GN=CBFA2T2 PE=1 SV=1//0
6	58597328	58597454	127	11	0.759661	0.925765	-0.166103	-53.9895	CG	ENSDARG00000016527	promoter	gnl|BL_ORD_ID|169141 sp|Q9BYK8|HELZ2_HUMAN Helicase with zinc finger domain 2 OS=Homo sapiens OX=9606 GN=HELZ2 PE=1 SV=6//1.91723e-10
6	59967321	59967471	151	19	0.35204	0.135882	0.216158	110.689	CG	ENSDARG00000034086	promoter	gnl|BL_ORD_ID|462776 sp|P62501|T22D1_RAT TSC22 domain family protein 1 OS=Rattus norvegicus OX=10116 GN=Tsc22d1 PE=2 SV=1//5.35546e-24
7	1109122	1109217	96	11	0.65098	0.821806	-0.170826	-52.3325	CG	ENSDARG00000019743	promoter	gnl|BL_ORD_ID|93224 sp|Q14203|DCTN1_HUMAN Dynactin subunit 1 OS=Homo sapiens OX=9606 GN=DCTN1 PE=1 SV=3//0
7	1149751	1150125	375	22	0.258722	0.545131	-0.286409	-133.245	CG	ENSDARG00000105495	promoter	gnl|BL_ORD_ID|210632 sp|P81018|LADD_ONCMY Ladderlectin OS=Oncorhynchus mykiss OX=8022 PE=1 SV=2//9.37689e-09
7	3871123	3871414	292	27	0.0962653	0.322431	-0.226165	-202.03	CG	ENSDARG00000113320	promoter	-//-
7	5565671	5565740	70	23	0.114784	0.0538059	0.0609782	108.993	CG	ENSDARG00000093835	promoter	gnl|BL_ORD_ID|493523 sp|E7F6T8|UBP37_DANRE Ubiquitin carboxyl-terminal hydrolase 37 OS=Danio rerio OX=7955 GN=usp37 PE=2 SV=1//1.76172e-30
7	6878083	6878214	132	12	0.253126	0.526144	-0.273018	-68.2575	CG	ENSDARG00000104153	promoter	gnl|BL_ORD_ID|207812 sp|O94806|KPCD3_HUMAN Serine/threonine-protein kinase D3 OS=Homo sapiens OX=9606 GN=PRKD3 PE=1 SV=1//0
7	7697327	7697460	134	11	0.57645	0.79936	-0.22291	-54.5264	CG	ENSDARG00000011410	promoter	gnl|BL_ORD_ID|3288 sp|Q5E9N4|AADAT_BOVIN Kynurenine/alpha-aminoadipate aminotransferase, mitochondrial OS=Bos taurus OX=9913 GN=AADAT PE=2 SV=1//0
7	8344249	8344733	485	22	0.203681	0.693402	-0.489722	-192.11	CG	ENSDARG00000036893	promoter	gnl|BL_ORD_ID|124679 sp|Q8BH61|F13A_MOUSE Coagulation factor XIII A chain OS=Mus musculus OX=10090 GN=F13a1 PE=1 SV=3//0
7	8345459	8345527	69	8	0.801591	0.449094	0.352497	59.7833	CG	ENSDARG00000036893	promoter	gnl|BL_ORD_ID|124679 sp|Q8BH61|F13A_MOUSE Coagulation factor XIII A chain OS=Mus musculus OX=10090 GN=F13a1 PE=1 SV=3//0
7	8439605	8439765	161	18	0.424614	0.684205	-0.259591	-121.27	CG	ENSDARG00000105358	promoter	gnl|BL_ORD_ID|11311 sp|Q5CZR5|AEP1_DANRE Aerolysin-like protein OS=Danio rerio OX=7955 GN=aep1 PE=1 SV=1//6.22464e-161
7	8541353	8541486	134	14	0.82006	0.618598	0.201462	77.7012	CG	ENSDARG00000104386	promoter	-//-
7	8541353	8541486	134	14	0.82006	0.618598	0.201462	77.7012	CG	ENSDARG00000076958	promoter	gnl|BL_ORD_ID|11311 sp|Q5CZR5|AEP1_DANRE Aerolysin-like protein OS=Danio rerio OX=7955 GN=aep1 PE=1 SV=1//1.92452e-150
7	9344358	9344441	84	15	0.953144	0.871573	0.0815708	65.9021	CG	ENSDARG00000116050	promoter	-//-
7	9920933	9921057	125	20	0.812351	0.957505	-0.145154	-95.6852	CG	ENSDARG00000078541	promoter	gnl|BL_ORD_ID|59331 sp|Q96G23|CERS2_HUMAN Ceramide synthase 2 OS=Homo sapiens OX=9606 GN=CERS2 PE=1 SV=1//1.87047e-132
7	13639130	13639319	190	17	0.608248	0.366803	0.241446	101.445	CG	ENSDARG00000029063	promoter	gnl|BL_ORD_ID|67647 sp|O76031|CLPX_HUMAN ATP-dependent Clp protease ATP-binding subunit clpX-like, mitochondrial OS=Homo sapiens OX=9606 GN=CLPX PE=1 SV=2//0
7	15307386	15307471	86	10	0.309918	0.632298	-0.32238	-70.9685	CG	ENSDARG00000017078	promoter	gnl|BL_ORD_ID|234479 sp|P97309|MESP1_MOUSE Mesoderm posterior protein 1 OS=Mus musculus OX=10090 GN=Mesp1 PE=2 SV=2//3.77771e-20
7	15307386	15307471	86	10	0.309918	0.632298	-0.32238	-70.9685	CG	ENSDARG00000030347	promoter	gnl|BL_ORD_ID|234479 sp|P97309|MESP1_MOUSE Mesoderm posterior protein 1 OS=Mus musculus OX=10090 GN=Mesp1 PE=2 SV=2//1.17585e-18
7	17020579	17021462	884	48	0.406607	0.841002	-0.434395	-552.202	CG	ENSDARG00000102605	promoter	gnl|BL_ORD_ID|92043 sp|Q9PTU1|DBX1A_DANRE Homeobox protein DBX1-A OS=Danio rerio OX=7955 GN=dbx1a PE=2 SV=1//7.80401e-18
7	17345296	17345391	96	8	0.756715	0.305168	0.451547	66.9663	CG	ENSDARG00000099426	promoter	gnl|BL_ORD_ID|225380 sp|O60449|LY75_HUMAN Lymphocyte antigen 75 OS=Homo sapiens OX=9606 GN=LY75 PE=1 SV=3//6.0821e-12
7	17352061	17352328	268	7	0.806666	0.23436	0.572307	63.0925	CG	ENSDARG00000103252	promoter	gnl|BL_ORD_ID|247840 sp|Q61830|MRC1_MOUSE Macrophage mannose receptor 1 OS=Mus musculus OX=10090 GN=Mrc1 PE=1 SV=2//7.12412e-08
7	17691499	17691636	138	12	0.457056	0.229659	0.227397	68.8625	CG	ENSDARG00000001234	promoter	gnl|BL_ORD_ID|226738 sp|Q12851|M4K2_HUMAN Mitogen-activated protein kinase kinase kinase kinase 2 OS=Homo sapiens OX=9606 GN=MAP4K2 PE=1 SV=2//0
7	18548251	18548329	79	5	0.19752	0.803131	-0.605611	-50.991	CG	ENSDARG00000009610	promoter	gnl|BL_ORD_ID|348292 sp|O14924|RGS12_HUMAN Regulator of G-protein signaling 12 OS=Homo sapiens OX=9606 GN=RGS12 PE=1 SV=1//0
7	18650748	18650846	99	11	0.789991	0.616706	0.173285	46.9897	CG	ENSDARG00000008660	promoter	gnl|BL_ORD_ID|74222 sp|Q9WUM3|COR1B_MOUSE Coronin-1B OS=Mus musculus OX=10090 GN=Coro1b PE=1 SV=1//0
7	19068982	19069073	92	7	0.243348	0.737781	-0.494434	-57.5977	CG	ENSDARG00000007526	promoter	gnl|BL_ORD_ID|267192 sp|Q91WD5|NDUS2_MOUSE NADH dehydrogenase [ubiquinone] iron-sulfur protein 2, mitochondrial OS=Mus musculus OX=10090 GN=Ndufs2 PE=1 SV=1//0
7	19496715	19496887	173	8	0.378272	0.786331	-0.40806	-58.7388	CG	ENSDARG00000086421	promoter	-//-
7	19544079	19544510	432	42	0.0989978	0.231633	-0.132635	-218.803	CG	ENSDARG00000104639	promoter	gnl|BL_ORD_ID|64484 sp|Q9NPC3|CIP1_HUMAN E3 ubiquitin-protein ligase CCNB1IP1 OS=Homo sapiens OX=9606 GN=CCNB1IP1 PE=1 SV=1//1.29493e-89
7	19940967	19941194	228	8	0.747559	0.255771	0.491788	67.3372	CG	ENSDARG00000088810	promoter	gnl|BL_ORD_ID|317111 sp|Q92786|PROX1_HUMAN Prospero homeobox protein 1 OS=Homo sapiens OX=9606 GN=PROX1 PE=1 SV=2//5.23051e-69
7	20158159	20158690	532	42	0.647481	0.242356	0.405125	507.239	CG	ENSDARG00000056346	promoter	gnl|BL_ORD_ID|4729 sp|Q6IVG4|ACAP2_RABIT Arf-GAP with coiled-coil, ANK repeat and PH domain-containing protein 2 OS=Oryctolagus cuniculus OX=9986 GN=ACAP2 PE=2 SV=1//0
7	20259588	20259701	114	18	0.773193	0.551976	0.221217	109.247	CG	ENSDARG00000056184	promoter	gnl|BL_ORD_ID|108890 sp|Q05AS8|DVL2_XENTR Segment polarity protein dishevelled homolog DVL-2 OS=Xenopus tropicalis OX=8364 GN=dvl2 PE=2 SV=1//1.13755e-09
7	20343548	20343751	204	12	0.245338	0.717851	-0.472513	-127.272	CG	ENSDARG00000090444	promoter	gnl|BL_ORD_ID|306170 sp|A1L4L8|PL8L1_HUMAN PLAC8-like protein 1 OS=Homo sapiens OX=9606 GN=PLAC8L1 PE=2 SV=1//2.33998e-09
7	21885916	21886337	422	16	0.73153	0.332537	0.398993	114.502	CG	ENSDARG00000036394	promoter	gnl|BL_ORD_ID|311033 sp|O75817|POP7_HUMAN Ribonuclease P protein subunit p20 OS=Homo sapiens OX=9606 GN=POP7 PE=1 SV=2//1.05625e-36
7	21929402	21930191	790	37	0.46532	0.150157	0.315164	322.989	CG	ENSDARG00000078731	promoter	gnl|BL_ORD_ID|164985 sp|Q80SU7|GVIN1_MOUSE Interferon-induced very large GTPase 1 OS=Mus musculus OX=10090 GN=Gvin1 PE=1 SV=1//0
7	21929402	21930191	790	37	0.46532	0.150157	0.315164	322.989	CG	ENSDARG00000061611	promoter	gnl|BL_ORD_ID|118212 sp|O94919|ENDD1_HUMAN Endonuclease domain-containing 1 protein OS=Homo sapiens OX=9606 GN=ENDOD1 PE=1 SV=2//3.57101e-19
7	22668096	22668217	122	10	0.596662	0.841044	-0.244383	-57.2024	CG	ENSDARG00000105629	promoter	-//-
7	22717253	22717379	127	8	0.0578267	0.403637	-0.345811	-63.7125	CG	ENSDARG00000016260	promoter	gnl|BL_ORD_ID|140576 sp|P51116|FXR2_HUMAN Fragile X mental retardation syndrome-related protein 2 OS=Homo sapiens OX=9606 GN=FXR2 PE=1 SV=2//0
7	22808590	22808704	115	17	0.245395	0.109895	0.1355	81.2198	CG	ENSDARG00000008188	promoter	gnl|BL_ORD_ID|433505 sp|Q15637|SF01_HUMAN Splicing factor 1 OS=Homo sapiens OX=9606 GN=SF1 PE=1 SV=4//0
7	22809010	22809142	133	8	0.40212	0.0959035	0.306216	55.1234	CG	ENSDARG00000008188	promoter	gnl|BL_ORD_ID|433505 sp|Q15637|SF01_HUMAN Splicing factor 1 OS=Homo sapiens OX=9606 GN=SF1 PE=1 SV=4//0
7	22937971	22938188	218	22	0.752614	0.576748	0.175866	109.63	CG	ENSDARG00000085871	promoter	-//-
7	23013878	23014227	350	29	0.408298	0.170246	0.238052	199.65	CG	ENSDARG00000105634	promoter	-//-
7	23291688	23291884	197	10	0.58146	0.0929575	0.488503	128.32	CG	ENSDARG00000018228	promoter	gnl|BL_ORD_ID|2288 sp|P50128|5HT2A_MACMU 5-hydroxytryptamine receptor 2A OS=Macaca mulatta OX=9544 GN=HTR2A PE=2 SV=1//1.07047e-119
7	24006353	24006444	92	12	0.435024	0.810337	-0.375313	-103.093	CG	ENSDARG00000024598	promoter	gnl|BL_ORD_ID|178798 sp|Q8K3E9|HOMEZ_RAT Homeobox and leucine zipper protein Homez OS=Rattus norvegicus OX=10116 GN=Homez PE=2 SV=1//4.19824e-14
7	24006353	24006444	92	12	0.435024	0.810337	-0.375313	-103.093	CG	ENSDARG00000105607	promoter	gnl|BL_ORD_ID|479593 sp|Q14134|TRI29_HUMAN Tripartite motif-containing protein 29 OS=Homo sapiens OX=9606 GN=TRIM29 PE=1 SV=2//3.39441e-10
7	24573396	24573561	166	19	0.460789	0.729061	-0.268273	-126.539	CG	ENSDARG00000105583	promoter	-//-
7	24573667	24574081	415	20	0.458361	0.779087	-0.320726	-140.863	CG	ENSDARG00000105583	promoter	-//-
7	24643630	24643694	65	10	0.576913	0.88237	-0.305457	-69.6757	CG	ENSDARG00000061472	promoter	gnl|BL_ORD_ID|145236 sp|Q5M868|GBA2_RAT Non-lysosomal glucosylceramidase OS=Rattus norvegicus OX=10116 GN=Gba2 PE=2 SV=2//0
7	24880206	24880495	290	24	0.805947	0.947419	-0.141472	-129.183	CG	ENSDARG00000040224	promoter	gnl|BL_ORD_ID|4792 sp|Q9MA55|ACBP4_ARATH Acyl-CoA-binding domain-containing protein 4 OS=Arabidopsis thaliana OX=3702 GN=ACBP4 PE=1 SV=1//3.47615e-07
7	26721552	26721651	100	13	0.617888	0.451063	0.166825	56.7273	CG	ENSDARG00000112250	promoter	-//-
7	27698186	27698286	101	14	0.687487	0.912263	-0.224775	-104.459	CG	ENSDARG00000056590	promoter	gnl|BL_ORD_ID|50062 sp|P10286|CALCA_CHICK Calcitonin gene-related peptide OS=Gallus gallus OX=9031 GN=CALCA PE=2 SV=2//2.1005e-61
7	28505019	28505148	130	13	0.574317	0.389883	0.184433	63.8464	CG	ENSDARG00000037363	promoter	gnl|BL_ORD_ID|445691 sp|Q924W7|ST5_MOUSE Suppression of tumorigenicity 5 protein OS=Mus musculus OX=10090 GN=St5 PE=1 SV=1//0
7	33830321	33830414	94	14	0.686515	0.502722	0.183793	70.9758	CG	ENSDARG00000060238	promoter	gnl|BL_ORD_ID|491476 sp|Q9BZF9|UACA_HUMAN Uveal autoantigen with coiled-coil domains and ankyrin repeats OS=Homo sapiens OX=9606 GN=UACA PE=1 SV=2//0
7	34548454	34548580	127	16	0.716108	0.904024	-0.187916	-105.806	CG	ENSDARG00000051768	promoter	gnl|BL_ORD_ID|132070 sp|Q2V2M9|FHOD3_HUMAN FH1/FH2 domain-containing protein 3 OS=Homo sapiens OX=9606 GN=FHOD3 PE=1 SV=2//7.63967e-145
7	45814175	45814460	286	32	0.877365	0.66354	0.213825	249.68	CG	ENSDARG00000102446	promoter	-//-
7	47057068	47057297	230	22	0.635974	0.45372	0.182254	104.6	CG	ENSDARG00000113567	promoter	-//-
7	48704990	48705128	139	12	0.244222	0.569488	-0.325267	-80.9041	CG	ENSDARG00000105788	promoter	gnl|BL_ORD_ID|317543 sp|A1L1K1|PRR5L_RAT Proline-rich protein 5-like OS=Rattus norvegicus OX=10116 GN=Prr5l PE=2 SV=1//3.10786e-68
7	48760553	48760878	326	12	0.751083	0.443995	0.307088	69.9348	CG	ENSDARG00000035891	promoter	gnl|BL_ORD_ID|301421 sp|Q61282|PGCA_MOUSE Aggrecan core protein OS=Mus musculus OX=10090 GN=Acan PE=1 SV=2//1.70966e-86
7	49901420	49901641	222	30	0.884346	0.725481	0.158865	177.558	CG	ENSDARG00000003132	promoter	gnl|BL_ORD_ID|252027 sp|Q66I75|MTNB_DANRE Methylthioribulose-1-phosphate dehydratase OS=Danio rerio OX=7955 GN=apip PE=2 SV=1//0
7	50447925	50448051	127	13	0.491494	0.260803	0.230691	71.1325	CG	ENSDARG00000044815	promoter	gnl|BL_ORD_ID|432904 sp|A6NH21|SERC4_HUMAN Serine incorporator 4 OS=Homo sapiens OX=9606 GN=SERINC4 PE=2 SV=1//1.17886e-132
7	50448231	50448576	346	28	0.69885	0.459196	0.239654	168.963	CG	ENSDARG00000044815	promoter	gnl|BL_ORD_ID|432904 sp|A6NH21|SERC4_HUMAN Serine incorporator 4 OS=Homo sapiens OX=9606 GN=SERINC4 PE=2 SV=1//1.17886e-132
7	52948323	52948504	182	19	0.874716	0.726383	0.148333	106.683	CG	ENSDARG00000035853	promoter	gnl|BL_ORD_ID|52095 sp|Q7ZXV6|CARFA_XENLA Protein CDKN2AIP homolog A OS=Xenopus laevis OX=8355 GN=cdkn2aip-a PE=2 SV=1//5.83956e-25
7	55111357	55111499	143	14	0.226879	0.073351	0.153528	65.9134	CG	ENSDARG00000031243	promoter	gnl|BL_ORD_ID|438156 sp|Q91924|SNAI2_XENLA Zinc finger protein SNAI2 OS=Xenopus laevis OX=8355 GN=snai2 PE=1 SV=1//1.36604e-81
7	58253309	58253824	516	32	0.925524	0.509303	0.41622	381.594	CG	ENSDARG00000078703	promoter	gnl|BL_ORD_ID|29417 sp|Q8BSY0|ASPH_MOUSE Aspartyl/asparaginyl beta-hydroxylase OS=Mus musculus OX=10090 GN=Asph PE=1 SV=1//0
7	59032894	59033274	381	16	0.578129	0.916924	-0.338795	-120.953	CG	ENSDARG00000100440	promoter	gnl|BL_ORD_ID|128295 sp|Q58CX2|FAKD3_BOVIN FAST kinase domain-containing protein 3, mitochondrial OS=Bos taurus OX=9913 GN=FASTKD3 PE=2 SV=2//1.33205e-127
7	65119543	65119820	278	16	0.290538	0.648975	-0.358437	-125.25	CG	ENSDARG00000035751	promoter	gnl|BL_ORD_ID|194787 sp|O95373|IPO7_HUMAN Importin-7 OS=Homo sapiens OX=9606 GN=IPO7 PE=1 SV=1//0
7	71763975	71764148	174	10	0.559151	0.219135	0.340016	69.0601	CG	ENSDARG00000099766	promoter	gnl|BL_ORD_ID|240643 sp|P24032|MLRN_CHICK Myosin regulatory light chain 2, smooth muscle minor isoform OS=Gallus gallus OX=9031 PE=2 SV=2//1.14571e-106
7	71838197	71838250	54	10	0.83025	0.92805	-0.0977992	-47.2914	CG	ENSDARG00000099045	promoter	gnl|BL_ORD_ID|49287 sp|P54288|CACB2_RABIT Voltage-dependent L-type calcium channel subunit beta-2 OS=Oryctolagus cuniculus OX=9986 GN=CACNB2 PE=1 SV=1//0
8	412528	412671	144	16	0.768226	0.967663	-0.199437	-80.1059	CG	ENSDARG00000062794	promoter	gnl|BL_ORD_ID|479609 sp|Q9NQ86|TRI36_HUMAN E3 ubiquitin-protein ligase TRIM36 OS=Homo sapiens OX=9606 GN=TRIM36 PE=1 SV=2//0
8	2592229	2593184	956	133	0.890174	0.692253	0.19792	1187.18	CG	ENSDARG00000031495	promoter	gnl|BL_ORD_ID|433412 sp|Q9EQU5|SET_MOUSE Protein SET OS=Mus musculus OX=10090 GN=Set PE=1 SV=1//1.86834e-131
8	4803420	4803533	114	14	0.692846	0.37638	0.316465	97.4902	CG	ENSDARG00000030981	promoter	gnl|BL_ORD_ID|474673 sp|Q504G0|TM127_DANRE Transmembrane protein 127 OS=Danio rerio OX=7955 GN=tmem127 PE=2 SV=1//2.57901e-152
8	6952606	6953202	597	32	0.423111	0.76363	-0.340519	-236.445	CG	ENSDARG00000094310	promoter	-//-
8	8467867	8468277	411	24	0.507115	0.803497	-0.296383	-162.135	CG	ENSDARG00000015337	promoter	gnl|BL_ORD_ID|73592 sp|P22734|COMT_RAT Catechol O-methyltransferase OS=Rattus norvegicus OX=10116 GN=Comt PE=1 SV=2//1.84046e-90
8	10046771	10046894	124	16	0.761967	0.519956	0.242011	104.378	CG	ENSDARG00000058944	promoter	gnl|BL_ORD_ID|427324 sp|Q90ZY4|SBK1_DANRE Serine/threonine-protein kinase SBK1 OS=Danio rerio OX=7955 GN=sbk1 PE=1 SV=1//2.6521e-98
8	12869386	12869537	152	14	0.165557	0.048103	0.117454	67.9762	CG	ENSDARG00000058731	promoter	gnl|BL_ORD_ID|163678 sp|Q9UGQ3|GTR6_HUMAN Solute carrier family 2, facilitated glucose transporter member 6 OS=Homo sapiens OX=9606 GN=SLC2A6 PE=1 SV=2//5.39303e-155
8	13027137	13027282	146	14	0.741387	0.921684	-0.180297	-90.3179	CG	ENSDARG00000093385	promoter	-//-
8	13029328	13029411	84	10	0.789536	0.599669	0.189867	51.1109	CG	ENSDARG00000058666	promoter	gnl|BL_ORD_ID|95926 sp|Q9H6A0|DEN2D_HUMAN DENN domain-containing protein 2D OS=Homo sapiens OX=9606 GN=DENND2D PE=1 SV=2//1.60131e-159
8	13269167	13269529	363	34	0.741216	0.506703	0.234513	223.771	CG	ENSDARG00000023546	promoter	gnl|BL_ORD_ID|202790 sp|Q9H2S1|KCNN2_HUMAN Small conductance calcium-activated potassium channel protein 2 OS=Homo sapiens OX=9606 GN=KCNN2 PE=1 SV=2//0
8	13420799	13421105	307	15	0.126651	0.442958	-0.316307	-82.8702	CG	ENSDARG00000110915	promoter	gnl|BL_ORD_ID|305014 sp|Q95LJ0|PIM1_FELCA Serine/threonine-protein kinase pim-1 OS=Felis catus OX=9685 GN=PIM1 PE=2 SV=1//2.19911e-47
8	14095385	14095911	527	16	0.14335	0.373808	-0.230458	-101.756	CG	ENSDARG00000094773	promoter	gnl|BL_ORD_ID|302581 sp|O02678|PGS1_CANLF Biglycan OS=Canis lupus familiaris OX=9615 GN=BGN PE=2 SV=1//1.21096e-41
8	14914069	14914240	172	19	0.298609	0.521149	-0.222539	-111.278	CG	ENSDARG00000013841	promoter	gnl|BL_ORD_ID|4488 sp|P42684|ABL2_HUMAN Abelson tyrosine-protein kinase 2 OS=Homo sapiens OX=9606 GN=ABL2 PE=1 SV=1//0
8	14986082	14986153	72	8	0.782814	0.377752	0.405062	62.8907	CG	ENSDARG00000020131	promoter	gnl|BL_ORD_ID|129508 sp|Q5T0N5|FBP1L_HUMAN Formin-binding protein 1-like OS=Homo sapiens OX=9606 GN=FNBP1L PE=1 SV=3//0
8	15250120	15250496	377	34	0.852604	0.559768	0.292836	301.615	CG	ENSDARG00000043402	promoter	gnl|BL_ORD_ID|385979 sp|Q7Z7F7|RM55_HUMAN 39S ribosomal protein L55, mitochondrial OS=Homo sapiens OX=9606 GN=MRPL55 PE=1 SV=1//2.84206e-18
8	15917297	15917462	166	18	0.555443	0.751856	-0.196413	-109.784	CG	ENSDARG00000110322	promoter	-//-
8	16593239	16593472	234	18	0.739289	0.903069	-0.163781	-97.5614	CG	ENSDARG00000076290	promoter	gnl|BL_ORD_ID|50296 sp|P15253|CALR_RABIT Calreticulin OS=Oryctolagus cuniculus OX=9986 GN=CALR PE=1 SV=1//0
8	16676163	16676258	96	10	0.810951	0.646854	0.164097	46.307	CG	ENSDARG00000069298	promoter	gnl|BL_ORD_ID|287772 sp|A2A8Z1|OSBL9_MOUSE Oxysterol-binding protein-related protein 9 OS=Mus musculus OX=10090 GN=Osbpl9 PE=1 SV=1//0
8	16676163	16676258	96	10	0.810951	0.646854	0.164097	46.307	CG	ENSDARG00000054400	promoter	gnl|BL_ORD_ID|230103 sp|Q9V9A7|MCCB_DROME Probable methylcrotonoyl-CoA carboxylase beta chain, mitochondrial OS=Drosophila melanogaster OX=7227 GN=l(2)04524 PE=2 SV=1//1.69252e-163
8	19649429	19649626	198	35	0.114781	0.239787	-0.125006	-194.935	CG	ENSDARG00000113552	promoter	gnl|BL_ORD_ID|125820 sp|Q8BQN5|FA78B_MOUSE Protein FAM78B OS=Mus musculus OX=10090 GN=Fam78b PE=2 SV=2//6.59635e-162
8	20494909	20495013	105	27	0.565339	0.45823	0.107109	123.673	CG	ENSDARG00000034056	promoter	gnl|BL_ORD_ID|202391 sp|P78368|KC1G2_HUMAN Casein kinase I isoform gamma-2 OS=Homo sapiens OX=9606 GN=CSNK1G2 PE=1 SV=1//0
8	20825967	20826150	184	28	0.0661741	0.186506	-0.120331	-176.762	CG	ENSDARG00000092533	promoter	gnl|BL_ORD_ID|104597 sp|Q7ZUX6|DOHH_DANRE Deoxyhypusine hydroxylase OS=Danio rerio OX=7955 GN=dohh PE=2 SV=1//1.80573e-17
8	21132697	21133076	380	12	0.0866042	0.190666	-0.104062	-49.5842	CG	ENSDARG00000038635	promoter	gnl|BL_ORD_ID|237090 sp|B9ENE7|MGN_SALSA Protein mago nashi homolog OS=Salmo salar OX=8030 GN=magoh PE=2 SV=1//2.57345e-103
8	21383293	21383343	51	15	0.0439291	0.149973	-0.106044	-68.4606	CG	ENSDARG00000056723	promoter	gnl|BL_ORD_ID|132019 sp|B1AJZ9|FHAD1_HUMAN Forkhead-associated domain-containing protein 1 OS=Homo sapiens OX=9606 GN=FHAD1 PE=2 SV=2//1.38394e-43
8	22377107	22377257	151	10	0.911673	0.629846	0.281826	66.329	CG	ENSDARG00000092892	promoter	gnl|BL_ORD_ID|476130 sp|Q92956|TNR14_HUMAN Tumor necrosis factor receptor superfamily member 14 OS=Homo sapiens OX=9606 GN=TNFRSF14 PE=1 SV=3//3.87245e-22
8	23193453	23193756	304	26	0.233916	0.408351	-0.174435	-154.035	CG	ENSDARG00000027154	promoter	gnl|BL_ORD_ID|477503 sp|Q5RCT1|TPD54_PONAB Tumor protein D54 OS=Pongo abelii OX=9601 GN=TPD52L2 PE=2 SV=1//6.97581e-46
8	23709031	23709138	108	12	0.686685	0.448184	0.238501	70.3195	CG	ENSDARG00000009473	promoter	gnl|BL_ORD_ID|312301 sp|Q03181|PPARD_HUMAN Peroxisome proliferator-activated receptor delta OS=Homo sapiens OX=9606 GN=PPARD PE=1 SV=1//0
8	23725434	23725549	116	8	0.390097	0.143632	0.246465	49.1252	CG	ENSDARG00000028295	promoter	gnl|BL_ORD_ID|240399 sp|Q4VBT5|MKRN1_DANRE Probable E3 ubiquitin-protein ligase makorin-1 OS=Danio rerio OX=7955 GN=mkrn1 PE=2 SV=1//3.11157e-40
8	23784838	23784980	143	12	0.829828	0.564908	0.264921	73.898	CG	ENSDARG00000034457	promoter	gnl|BL_ORD_ID|49022 sp|A8Y5T1|CA194_DANRE Uncharacterized protein C1orf194 homolog OS=Danio rerio OX=7955 GN=si:ch211-163l21.7 PE=4 SV=1//7.51304e-118
8	23917445	23918061	617	20	0.405609	0.104649	0.300959	122.793	CG	ENSDARG00000094586	promoter	-//-
8	24283565	24283707	143	14	0.612464	0.903349	-0.290885	-113.049	CG	ENSDARG00000042816	promoter	gnl|BL_ORD_ID|241093 sp|P14780|MMP9_HUMAN Matrix metalloproteinase-9 OS=Homo sapiens OX=9606 GN=MMP9 PE=1 SV=3//0
8	24705054	24705242	189	17	0.878797	0.708403	0.170393	84.6983	CG	ENSDARG00000095822	promoter	-//-
8	24792242	24792635	394	12	0.823951	0.500094	0.323857	79.3139	CG	ENSDARG00000073847	promoter	gnl|BL_ORD_ID|340702 sp|Q96T37|RBM15_HUMAN Putative RNA-binding protein 15 OS=Homo sapiens OX=9606 GN=RBM15 PE=1 SV=2//0
8	25959232	25959454	223	8	0.401808	0.932051	-0.530243	-76.1045	CG	ENSDARG00000061023	promoter	gnl|BL_ORD_ID|45767 sp|Q96GS4|BORC6_HUMAN BLOC-1-related complex subunit 6 OS=Homo sapiens OX=9606 GN=BORCS6 PE=1 SV=2//3.60383e-48
8	26033480	26033788	309	8	0.602425	0.951654	-0.349229	-64.1744	CG	ENSDARG00000012848	promoter	gnl|BL_ORD_ID|23152 sp|Q9Z1K6|ARI2_MOUSE E3 ubiquitin-protein ligase ARIH2 OS=Mus musculus OX=10090 GN=Arih2 PE=1 SV=1//0
8	26033480	26033788	309	8	0.602425	0.951654	-0.349229	-64.1744	CG	ENSDARG00000110251	promoter	-//-
8	26874668	26874807	140	11	0.762961	0.583438	0.179522	52.8188	CG	ENSDARG00000016830	promoter	gnl|BL_ORD_ID|350555 sp|Q66HZ2|RIMKB_DANRE Beta-citrylglutamate synthase B OS=Danio rerio OX=7955 GN=rimklb PE=2 SV=1//0
8	26918438	26918545	108	7	0.174898	0.47236	-0.297462	-49.7905	CG	ENSDARG00000017055	promoter	gnl|BL_ORD_ID|555546 sp|Q9H0C1|ZMY12_HUMAN Zinc finger MYND domain-containing protein 12 OS=Homo sapiens OX=9606 GN=ZMYND12 PE=1 SV=3//2.81367e-77
8	28547367	28547435	69	12	0.929777	0.721827	0.207949	76.7768	CG	ENSDARG00000079160	promoter	gnl|BL_ORD_ID|443633 sp|Q9BYN0|SRXN1_HUMAN Sulfiredoxin-1 OS=Homo sapiens OX=9606 GN=SRXN1 PE=1 SV=2//5.53801e-46
8	29894119	29894659	541	34	0.571206	0.833792	-0.262586	-251.795	CG	ENSDARG00000097806	promoter	-//-
8	30617950	30618064	115	12	0.844726	0.651195	0.193531	56.8025	CG	ENSDARG00000006719	promoter	gnl|BL_ORD_ID|88101 sp|Q2KN93|CYTSA_DANRE Cytospin-A OS=Danio rerio OX=7955 GN=specc1la PE=2 SV=2//0
8	30708472	30708547	76	10	0.862783	0.640896	0.221887	47.1892	CG	ENSDARG00000011521	promoter	gnl|BL_ORD_ID|47604 sp|Q9UBR1|BUP1_HUMAN Beta-ureidopropionase OS=Homo sapiens OX=9606 GN=UPB1 PE=1 SV=1//0
8	30778931	30779429	499	35	0.438088	0.0642358	0.373853	401.224	CG	ENSDARG00000074066	promoter	-//-
8	30778931	30779429	499	35	0.438088	0.0642358	0.373853	401.224	CG	ENSDARG00000042440	promoter	gnl|BL_ORD_ID|289370 sp|Q99572|P2RX7_HUMAN P2X purinoceptor 7 OS=Homo sapiens OX=9606 GN=P2RX7 PE=1 SV=4//1.87825e-150
8	31702341	31702623	283	10	0.333639	0.0447878	0.288852	61.6624	CG	ENSDARG00000074170	promoter	gnl|BL_ORD_ID|129778 sp|Q3T0J1|FBX4_BOVIN F-box only protein 4 OS=Bos taurus OX=9913 GN=FBXO4 PE=2 SV=1//6.3172e-103
8	31703095	31703573	479	11	0.756844	0.3551	0.401744	68.3755	CG	ENSDARG00000074170	promoter	gnl|BL_ORD_ID|129778 sp|Q3T0J1|FBX4_BOVIN F-box only protein 4 OS=Bos taurus OX=9913 GN=FBXO4 PE=2 SV=1//6.3172e-103
8	31820322	31820672	351	10	0.757364	0.287893	0.469471	83.7968	CG	ENSDARG00000054794	promoter	gnl|BL_ORD_ID|306448 sp|Q58EK3|PLCX3_DANRE PI-PLC X domain-containing protein 3 OS=Danio rerio OX=7955 GN=plcxd3 PE=2 SV=1//0
8	34475097	34475202	106	20	0.369967	0.495126	-0.12516	-92.4613	CG	ENSDARG00000110550	promoter	gnl|BL_ORD_ID|339126 sp|Q7Z6E9|RBBP6_HUMAN E3 ubiquitin-protein ligase RBBP6 OS=Homo sapiens OX=9606 GN=RBBP6 PE=1 SV=1//6.73735e-09
8	41035208	41035470	263	22	0.606861	0.841265	-0.234404	-114.322	CG	ENSDARG00000053575	promoter	gnl|BL_ORD_ID|157815 sp|Q14DK4|GPAT2_MOUSE Glycerol-3-phosphate acyltransferase 2, mitochondrial OS=Mus musculus OX=10090 GN=Gpat2 PE=1 SV=3//9.2309e-97
8	41280207	41280451	245	17	0.0690362	0.25103	-0.181994	-99.8	CG	ENSDARG00000053452	promoter	gnl|BL_ORD_ID|311024 sp|Q5BJI6|POP5_DANRE Ribonuclease P/MRP protein subunit POP5 OS=Danio rerio OX=7955 GN=pop5 PE=2 SV=1//1.69452e-107
8	41280207	41280451	245	17	0.0690362	0.25103	-0.181994	-99.8	CG	ENSDARG00000005648	promoter	gnl|BL_ORD_ID|285644 sp|A4IIT5|OLM2A_XENTR Olfactomedin-like protein 2A OS=Xenopus tropicalis OX=8364 GN=olfml2a PE=2 SV=1//0
8	41708942	41709139	198	38	0.249393	0.382082	-0.13269	-184.651	CG	ENSDARG00000096103	promoter	-//-
8	45416131	45416278	148	20	0.185073	0.346294	-0.161221	-115.024	CG	ENSDARG00000003527	promoter	gnl|BL_ORD_ID|227358 sp|Q6NYD4|MAK16_DANRE Protein MAK16 homolog OS=Danio rerio OX=7955 GN=mak16 PE=2 SV=1//7.1119e-142
8	48757319	48758314	996	112	0.491244	0.0894599	0.401784	1545.24	CG	ENSDARG00000101779	promoter	gnl|BL_ORD_ID|305018 sp|Q9YHZ5|PIM2_DANRE Serine/threonine-protein kinase pim-2 OS=Danio rerio OX=7955 GN=pim2 PE=2 SV=2//1.10026e-42
8	50951565	50951909	345	10	0.510868	0.186636	0.324232	52.2493	CG	ENSDARG00000007359	promoter	gnl|BL_ORD_ID|493318 sp|Q7ZWB2|UBL4A_DANRE Ubiquitin-like protein 4A OS=Danio rerio OX=7955 GN=ubl4a PE=2 SV=1//7.59947e-110
8	50952258	50952438	181	10	0.813745	0.449206	0.364539	65.1791	CG	ENSDARG00000007359	promoter	gnl|BL_ORD_ID|493318 sp|Q7ZWB2|UBL4A_DANRE Ubiquitin-like protein 4A OS=Danio rerio OX=7955 GN=ubl4a PE=2 SV=1//7.59947e-110
8	52501299	52501646	348	50	0.734758	0.448904	0.285854	391.115	CG	ENSDARG00000102075	promoter	gnl|BL_ORD_ID|386253 sp|Q8BP31|RN122_MOUSE RING finger protein 122 OS=Mus musculus OX=10090 GN=Rnf122 PE=2 SV=1//1.09688e-90
8	53310438	53310528	91	11	0.384817	0.563092	-0.178275	-51.9326	CG	ENSDARG00000090454	promoter	gnl|BL_ORD_ID|145245 sp|Q6PH57|GBB1_DANRE Guanine nucleotide-binding protein G(I)/G(S)/G(T) subunit beta-1 OS=Danio rerio OX=7955 GN=gnb1 PE=2 SV=1//0
9	99751	100523	773	38	0.242997	0.770976	-0.527979	-508.745	CG	ENSDARG00000014976	promoter	gnl|BL_ORD_ID|217234 sp|P48059|LIMS1_HUMAN LIM and senescent cell antigen-like-containing domain protein 1 OS=Homo sapiens OX=9606 GN=LIMS1 PE=1 SV=4//0
9	786009	786149	141	16	0.261823	0.0589402	0.202883	112.864	CG	ENSDARG00000014321	promoter	gnl|BL_ORD_ID|177872 sp|Q04896|HME1A_DANRE Homeobox protein engrailed-1a OS=Danio rerio OX=7955 GN=eng1a PE=2 SV=1//2.75032e-97
9	787428	787861	434	27	0.779507	0.33397	0.445537	298.644	CG	ENSDARG00000014321	promoter	gnl|BL_ORD_ID|177872 sp|Q04896|HME1A_DANRE Homeobox protein engrailed-1a OS=Danio rerio OX=7955 GN=eng1a PE=2 SV=1//2.75032e-97
9	1317810	1317919	110	18	0.637792	0.441281	0.196511	95.4275	CG	ENSDARG00000110859	promoter	-//-
9	1350732	1350970	239	41	0.961365	0.726	0.235365	431.621	CG	ENSDARG00000070272	promoter	gnl|BL_ORD_ID|52673 sp|Q9JHX4|CASP8_RAT Caspase-8 OS=Rattus norvegicus OX=10116 GN=Casp8 PE=1 SV=1//1.87683e-68
9	1364038	1364129	92	14	0.960708	0.855618	0.105091	68.2602	CG	ENSDARG00000076718	promoter	gnl|BL_ORD_ID|314870 sp|B0V3F8|PRKRA_DANRE Interferon-inducible double-stranded RNA-dependent protein kinase activator A homolog OS=Danio rerio OX=7955 GN=prkra PE=2 SV=2//0
9	1484700	1484919	220	20	0.125964	0.596204	-0.47024	-268.473	CG	ENSDARG00000063731	promoter	gnl|BL_ORD_ID|340781 sp|Q8IUH3|RBM45_HUMAN RNA-binding protein 45 OS=Homo sapiens OX=9606 GN=RBM45 PE=1 SV=1//0
9	1503268	1503442	175	11	0.952706	0.719947	0.232759	69.299	CG	ENSDARG00000063732	promoter	gnl|BL_ORD_ID|295933 sp|Q1KKS3|PDE11_TAKRU Dual 3&apos;,5&apos;-cyclic-AMP and -GMP phosphodiesterase 11A OS=Takifugu rubripes OX=31033 GN=pde11a PE=3 SV=1//0
9	2499488	2499643	156	20	0.0307019	0.177233	-0.146531	-136.099	CG	ENSDARG00000104300	promoter	gnl|BL_ORD_ID|510038 sp|Q6IN36|WIPF1_RAT WAS/WASL-interacting protein family member 1 OS=Rattus norvegicus OX=10116 GN=Wipf1 PE=1 SV=2//9.43377e-06
9	2866954	2867055	102	9	0.0684897	0.290252	-0.221762	-51.9824	CG	ENSDARG00000097970	promoter	-//-
9	3153274	3153378	105	11	0.177377	0.351808	-0.174431	-55.0929	CG	ENSDARG00000011652	promoter	gnl|BL_ORD_ID|340928 sp|P48820|RBP2_BOVIN E3 SUMO-protein ligase RanBP2 (Fragment) OS=Bos taurus OX=9913 GN=RANBP2 PE=2 SV=2//4.75532e-22
9	3154023	3154299	277	20	0.217722	0.529471	-0.311749	-165.055	CG	ENSDARG00000097052	promoter	gnl|BL_ORD_ID|479585 sp|Q61510|TRI25_MOUSE E3 ubiquitin/ISG15 ligase TRIM25 OS=Mus musculus OX=10090 GN=Trim25 PE=1 SV=2//1.67448e-15
9	6995945	6996185	241	23	0.831112	0.65712	0.173992	121.375	CG	ENSDARG00000063352	promoter	gnl|BL_ORD_ID|193528 sp|Q62784|INP4A_RAT Type I inositol 3,4-bisphosphate 4-phosphatase OS=Rattus norvegicus OX=10116 GN=Inpp4a PE=1 SV=1//0
9	7538870	7539239	370	54	0.814172	0.93242	-0.118249	-281.824	CG	ENSDARG00000058656	promoter	gnl|BL_ORD_ID|97551 sp|P02542|DESM_CHICK Desmin OS=Gallus gallus OX=9031 GN=DES PE=1 SV=1//0
9	8380529	8380632	104	16	0.823034	0.556266	0.266768	108.713	CG	ENSDARG00000094478	promoter	gnl|BL_ORD_ID|79542 sp|P86179|CSL3_ONCKE L-rhamnose-binding lectin CSL3 OS=Oncorhynchus keta OX=8018 PE=1 SV=1//1.0678e-10
9	14110043	14110162	120	20	0.786208	0.9255	-0.139293	-99.5559	CG	ENSDARG00000000369	promoter	gnl|BL_ORD_ID|3540 sp|Q9UGI9|AAKG3_HUMAN 5&apos;-AMP-activated protein kinase subunit gamma-3 OS=Homo sapiens OX=9606 GN=PRKAG3 PE=1 SV=3//2.24128e-154
9	14150506	14150693	188	11	0.797942	0.535164	0.262778	57.4941	CG	ENSDARG00000095580	promoter	-//-
9	21148219	21148368	150	12	0.234405	0.573522	-0.339117	-83.7179	CG	ENSDARG00000027992	promoter	gnl|BL_ORD_ID|166856 sp|Q3ZBW2|HAOX2_BOVIN Hydroxyacid oxidase 2 OS=Bos taurus OX=9913 GN=HAO2 PE=2 SV=1//2.46944e-161
9	22828269	22828515	247	22	0.762744	0.329917	0.432827	265.801	CG	ENSDARG00000032630	promoter	gnl|BL_ORD_ID|267370 sp|P20929|NEBU_HUMAN Nebulin OS=Homo sapiens OX=9606 GN=NEB PE=1 SV=5//3.18842e-09
9	22828651	22828793	143	11	0.792721	0.508527	0.284194	61.1279	CG	ENSDARG00000032630	promoter	gnl|BL_ORD_ID|267370 sp|P20929|NEBU_HUMAN Nebulin OS=Homo sapiens OX=9606 GN=NEB PE=1 SV=5//3.18842e-09
9	24033257	24033434	178	13	0.648834	0.858816	-0.209982	-72.2342	CG	ENSDARG00000005251	promoter	gnl|BL_ORD_ID|391877 sp|Q96AT9|RPE_HUMAN Ribulose-phosphate 3-epimerase OS=Homo sapiens OX=9606 GN=RPE PE=1 SV=1//5.60792e-134
9	24088050	24088284	235	16	0.728702	0.474021	0.25468	90.5268	CG	ENSDARG00000030012	promoter	gnl|BL_ORD_ID|223485 sp|Q6GNW0|LRRF2_XENLA Leucine-rich repeat flightless-interacting protein 2 OS=Xenopus laevis OX=8355 GN=lrrfip2 PE=2 SV=2//6.64096e-50
9	24159338	24160016	679	72	0.585192	0.9503	-0.365108	-1039.68	CG	ENSDARG00000062447	promoter	gnl|BL_ORD_ID|169043 sp|Q9P2P5|HECW2_HUMAN E3 ubiquitin-protein ligase HECW2 OS=Homo sapiens OX=9606 GN=HECW2 PE=1 SV=2//9.58119e-157
9	24191229	24191335	107	8	0.766434	0.321134	0.445299	70.7124	CG	ENSDARG00000014348	promoter	gnl|BL_ORD_ID|445624 sp|Q91XS8|ST17B_RAT Serine/threonine-protein kinase 17B OS=Rattus norvegicus OX=10116 GN=Stk17b PE=1 SV=1//4.08786e-132
9	24881416	24881606	191	16	0.87148	0.658568	0.212912	100.844	CG	ENSDARG00000091870	promoter	-//-
9	25993643	25994025	383	14	0.243482	0.548453	-0.304971	-81.7558	CG	ENSDARG00000062349	promoter	gnl|BL_ORD_ID|349156 sp|A4IF90|RHG15_BOVIN Rho GTPase-activating protein 15 OS=Bos taurus OX=9913 GN=ARHGAP15 PE=2 SV=1//7.20447e-167
9	26199320	26199818	499	47	0.508636	0.749698	-0.241062	-330.51	CG	ENSDARG00000094811	promoter	-//-
9	27748983	27749325	343	11	0.50791	0.0948727	0.413038	83.8445	CG	ENSDARG00000016059	promoter	gnl|BL_ORD_ID|337691 sp|Q5RBG1|RAB5B_PONAB Ras-related protein Rab-5B OS=Pongo abelii OX=9601 GN=RAB5B PE=2 SV=1//3.64578e-109
9	27748983	27749325	343	11	0.50791	0.0948727	0.413038	83.8445	CG	ENSDARG00000056886	promoter	gnl|BL_ORD_ID|466026 sp|A4QP31|TBCC1_DANRE TBCC domain-containing protein 1 OS=Danio rerio OX=7955 GN=tbccd1 PE=2 SV=3//0
9	28598031	28598263	233	20	0.676186	0.896595	-0.220409	-98.3569	CG	ENSDARG00000094554	promoter	-//-
9	29707776	29707937	162	9	0.607571	0.863322	-0.255751	-53.0582	CG	ENSDARG00000097108	promoter	gnl|BL_ORD_ID|82825 sp|Q9HAI6|CX021_HUMAN Uncharacterized protein CXorf21 OS=Homo sapiens OX=9606 GN=CXorf21 PE=2 SV=1//8.71236e-20
9	29844773	29844904	132	14	0.480551	0.819367	-0.338816	-105.189	CG	ENSDARG00000062045	promoter	gnl|BL_ORD_ID|195360 sp|B6ZK76|IRL1A_DANRE Interleukin-1 receptor accessory protein-like 1-A OS=Danio rerio OX=7955 GN=il1rapl1a PE=2 SV=1//0
9	30419796	30420000	205	10	0.527093	0.871686	-0.344593	-62.6934	CG	ENSDARG00000069453	promoter	-//-
9	30556324	30556809	486	23	0.294543	0.66768	-0.373137	-199.597	CG	ENSDARG00000056473	promoter	gnl|BL_ORD_ID|49582 sp|Q5R1S9|CAF1B_CHICK Chromatin assembly factor 1 subunit B OS=Gallus gallus OX=9031 GN=CHAF1B PE=1 SV=1//0
9	30680678	30681071	394	48	0.135467	0.38004	-0.244573	-421.212	CG	ENSDARG00000092378	promoter	-//-
9	31166087	31166294	208	16	0.134049	0.36623	-0.232181	-96.6804	CG	ENSDARG00000029729	promoter	gnl|BL_ORD_ID|68302 sp|Q8N0X4|CLYBL_HUMAN Citramalyl-CoA lyase, mitochondrial OS=Homo sapiens OX=9606 GN=CLYBL PE=1 SV=2//4.27558e-153
9	33234977	33235226	250	24	0.673052	0.853223	-0.180171	-135.378	CG	ENSDARG00000055833	promoter	gnl|BL_ORD_ID|212337 sp|Q66S03|LECG_THANI Galactose-specific lectin nattectin OS=Thalassophryne nattereri OX=289382 PE=1 SV=1//5.0794e-25
9	33997237	33997401	165	19	0.377468	0.225568	0.1519	97.1074	CG	ENSDARG00000095161	promoter	-//-
9	38481360	38481459	100	8	0.625044	0.33085	0.294194	49.4535	CG	ENSDARG00000061274	promoter	gnl|BL_ORD_ID|121439 sp|P84466|ERG7_BOVIN Lanosterol synthase OS=Bos taurus OX=9913 GN=LSS PE=1 SV=2//0
9	41025834	41026132	299	18	0.30711	0.687033	-0.379923	-165.228	CG	ENSDARG00000000476	promoter	gnl|BL_ORD_ID|308798 sp|P54277|PMS1_HUMAN PMS1 protein homolog 1 OS=Homo sapiens OX=9606 GN=PMS1 PE=1 SV=1//0
9	42065966	42066126	161	19	0.924134	0.818385	0.105749	93.6415	CG	ENSDARG00000054378	promoter	gnl|BL_ORD_ID|294517 sp|P57721|PCBP3_HUMAN Poly(rC)-binding protein 3 OS=Homo sapiens OX=9606 GN=PCBP3 PE=2 SV=2//0
9	44430633	44431568	936	53	0.244967	0.0379466	0.207021	394.081	CG	ENSDARG00000038941	promoter	gnl|BL_ORD_ID|313481 sp|Q8BKK4|PPR1C_MOUSE Protein phosphatase 1 regulatory subunit 1C OS=Mus musculus OX=10090 GN=Ppp1r1c PE=3 SV=1//1.02314e-25
9	44830042	44830153	112	20	0.510646	0.149829	0.360817	254.712	CG	ENSDARG00000018383	promoter	gnl|BL_ORD_ID|433739 sp|Q5RF67|SFRP3_PONAB Secreted frizzled-related protein 3 OS=Pongo abelii OX=9601 GN=FRZB PE=2 SV=1//1.57859e-142
9	48750896	48751005	110	14	0.782751	0.929639	-0.146888	-73.0928	CG	ENSDARG00000094078	promoter	-//-
9	49656340	49657322	983	37	0.559807	0.154735	0.405071	338.52	CG	ENSDARG00000079741	promoter	gnl|BL_ORD_ID|80635 sp|Q8WYN3|CSRN3_HUMAN Cysteine/serine-rich nuclear protein 3 OS=Homo sapiens OX=9606 GN=CSRNP3 PE=2 SV=1//1.35103e-12
9	53899385	53899491	107	10	0.125122	0.406046	-0.280923	-57.7701	CG	ENSDARG00000101999	promoter	gnl|BL_ORD_ID|73148 sp|Q96JB2|COG3_HUMAN Conserved oligomeric Golgi complex subunit 3 OS=Homo sapiens OX=9606 GN=COG3 PE=1 SV=3//0
10	16618	16675	58	8	0.413849	0.110786	0.303063	51.1418	CG	ENSDARG00000032353	promoter	gnl|BL_ORD_ID|474016 sp|A2VCX1|TIPRL_RAT TIP41-like protein OS=Rattus norvegicus OX=10116 GN=Tiprl PE=1 SV=1//8.52093e-124
10	303388	303462	75	8	0.323563	0.0541277	0.269435	53.8898	CG	ENSDARG00000059059	promoter	gnl|BL_ORD_ID|117710 sp|Q7ZUV7|EMSY_DANRE BRCA2-interacting transcriptional repressor EMSY OS=Danio rerio OX=7955 GN=emsy PE=2 SV=1//0
10	1678967	1679695	729	58	0.588182	0.907216	-0.319034	-534.617	CG	ENSDARG00000014963	promoter	gnl|BL_ORD_ID|479721 sp|Q6DD38|TRIAB_XENLA TP53-regulated inhibitor of apoptosis 1-B OS=Xenopus laevis OX=8355 GN=triap1-b PE=3 SV=1//3.30498e-33
10	1697363	1697501	139	12	0.368871	0.11813	0.250741	64.5848	CG	ENSDARG00000008097	promoter	gnl|BL_ORD_ID|443592 sp|Q5PPI1|SRSF9_RAT Serine/arginine-rich splicing factor 9 OS=Rattus norvegicus OX=10116 GN=Srsf9 PE=1 SV=1//3.28907e-75
10	7102418	7102513	96	10	0.897302	0.722667	0.174634	49.9843	CG	ENSDARG00000104820	promoter	gnl|BL_ORD_ID|322429 sp|Q9NYI0|PSD3_HUMAN PH and SEC7 domain-containing protein 3 OS=Homo sapiens OX=9606 GN=PSD3 PE=1 SV=2//0
10	7181848	7182049	202	19	0.45446	0.646012	-0.191552	-92.8002	CG	ENSDARG00000104820	promoter	gnl|BL_ORD_ID|322429 sp|Q9NYI0|PSD3_HUMAN PH and SEC7 domain-containing protein 3 OS=Homo sapiens OX=9606 GN=PSD3 PE=1 SV=2//0
10	7635660	7635768	109	10	0.56826	0.286493	0.281767	59.2927	CG	ENSDARG00000103824	promoter	gnl|BL_ORD_ID|172620 sp|P80912|HINT1_RABIT Histidine triad nucleotide-binding protein 1 OS=Oryctolagus cuniculus OX=9986 GN=HINT1 PE=1 SV=2//5.78506e-69
10	8627294	8627475	182	18	0.774808	0.556054	0.218753	104.178	CG	ENSDARG00000036670	promoter	gnl|BL_ORD_ID|18885 sp|A0T2N3|APJB_DANRE Apelin receptor B OS=Danio rerio OX=7955 GN=aplnrb PE=1 SV=1//0
10	8846983	8847066	84	11	0.314371	0.123054	0.191317	62.333	CG	ENSDARG00000069390	promoter	gnl|BL_ORD_ID|198672 sp|Q62469|ITA2_MOUSE Integrin alpha-2 OS=Mus musculus OX=10090 GN=Itga2 PE=1 SV=2//3.73707e-75
10	10969798	10969998	201	19	0.379354	0.116882	0.262472	121.427	CG	ENSDARG00000063140	promoter	gnl|BL_ORD_ID|257406 sp|Q8N9H8|MUT7_HUMAN Exonuclease mut-7 homolog OS=Homo sapiens OX=9606 GN=EXD3 PE=2 SV=3//0
10	11841352	11841415	64	10	0.769991	0.575985	0.194006	52.5501	CG	ENSDARG00000069420	promoter	gnl|BL_ORD_ID|479582 sp|Q8BGX0|TRI23_MOUSE E3 ubiquitin-protein ligase TRIM23 OS=Mus musculus OX=10090 GN=Trim23 PE=2 SV=1//0
10	13397383	13397567	185	14	0.309205	0.695431	-0.386226	-107.48	CG	ENSDARG00000026736	promoter	gnl|BL_ORD_ID|185839 sp|Q14626|I11RA_HUMAN Interleukin-11 receptor subunit alpha OS=Homo sapiens OX=9606 GN=IL11RA PE=1 SV=2//4.86978e-41
10	14497397	14497649	253	11	0.167623	0.404635	-0.237011	-55.2008	CG	ENSDARG00000012275	promoter	gnl|BL_ORD_ID|202073 sp|A0JMA9|KATL2_XENTR Katanin p60 ATPase-containing subunit A-like 2 OS=Xenopus tropicalis OX=8364 GN=katnal2 PE=2 SV=1//0
10	14939335	14939460	126	18	0.781016	0.623399	0.157617	93.4573	CG	ENSDARG00000095137	promoter	-//-
10	14939520	14939692	173	27	0.929744	0.826615	0.103129	132.076	CG	ENSDARG00000095137	promoter	-//-
10	15048034	15049001	968	70	0.557004	0.902233	-0.345228	-727.53	CG	ENSDARG00000028096	promoter	gnl|BL_ORD_ID|65737 sp|Q96B33|CLD23_HUMAN Claudin-23 OS=Homo sapiens OX=9606 GN=CLDN23 PE=2 SV=2//5.73703e-28
10	15187289	15187440	152	18	0.908329	0.741413	0.166916	103.882	CG	ENSDARG00000113306	promoter	-//-
10	15310158	15310269	112	27	0.966903	0.900231	0.0666721	123.917	CG	ENSDARG00000076644	promoter	gnl|BL_ORD_ID|202865 sp|Q8CFS6|KCNV2_MOUSE Potassium voltage-gated channel subfamily V member 2 OS=Mus musculus OX=10090 GN=Kcnv2 PE=2 SV=1//0
10	16471694	16471883	190	14	0.43301	0.776714	-0.343704	-116.653	CG	ENSDARG00000051896	promoter	gnl|BL_ORD_ID|129502 sp|P35556|FBN2_HUMAN Fibrillin-2 OS=Homo sapiens OX=9606 GN=FBN2 PE=1 SV=3//1.43538e-14
10	16496946	16497009	64	8	0.665411	0.330185	0.335226	52.9126	CG	ENSDARG00000046054	promoter	gnl|BL_ORD_ID|425515 sp|Q9Y2P4|S27A6_HUMAN Long-chain fatty acid transport protein 6 OS=Homo sapiens OX=9606 GN=SLC27A6 PE=2 SV=1//0
10	19308552	19308733	182	21	0.476811	0.86406	-0.387249	-211.182	CG	ENSDARG00000080015	promoter	gnl|BL_ORD_ID|223514 sp|Q86VH4|LRRT4_HUMAN Leucine-rich repeat transmembrane neuronal protein 4 OS=Homo sapiens OX=9606 GN=LRRTM4 PE=2 SV=2//9.60127e-173
10	20363124	20363331	208	13	0.325139	0.557872	-0.232733	-63.2002	CG	ENSDARG00000057676	promoter	gnl|BL_ORD_ID|157256 sp|Q91W53|GOGA7_MOUSE Golgin subfamily A member 7 OS=Mus musculus OX=10090 GN=Golga7 PE=1 SV=1//2.76461e-71
10	20390077	20390278	202	17	0.744994	0.522828	0.222166	85.2765	CG	ENSDARG00000099593	promoter	gnl|BL_ORD_ID|337401 sp|Q9Y3T6|R3HC1_HUMAN R3H and coiled-coil domain-containing protein 1 OS=Homo sapiens OX=9606 GN=R3HCC1 PE=1 SV=3//6.27089e-53
10	20391083	20391470	388	16	0.902053	0.55535	0.346703	110.362	CG	ENSDARG00000099593	promoter	gnl|BL_ORD_ID|337401 sp|Q9Y3T6|R3HC1_HUMAN R3H and coiled-coil domain-containing protein 1 OS=Homo sapiens OX=9606 GN=R3HCC1 PE=1 SV=3//6.27089e-53
10	20455078	20455192	115	8	0.345198	0.0708748	0.274323	50.5518	CG	ENSDARG00000100139	promoter	-//-
10	21545961	21546161	201	16	0.204862	0.449422	-0.24456	-89.206	CG	ENSDARG00000027639	promoter	-//-
10	21670821	21671155	335	13	0.421751	0.856438	-0.434687	-98.6148	CG	ENSDARG00000102726	promoter	-//-
10	21726678	21726773	96	13	0.275987	0.478542	-0.202555	-64.4181	CG	ENSDARG00000104057	promoter	gnl|BL_ORD_ID|294655 sp|Q5DRB6|PCDG4_PANTR Protocadherin gamma-A4 OS=Pan troglodytes OX=9598 GN=PCDHGA4 PE=3 SV=1//0
10	21735707	21736071	365	19	0.670676	0.370915	0.299761	113.713	CG	ENSDARG00000099447	promoter	gnl|BL_ORD_ID|294656 sp|Q9Y5G8|PCDG5_HUMAN Protocadherin gamma-A5 OS=Homo sapiens OX=9606 GN=PCDHGA5 PE=2 SV=1//0
10	21787935	21788153	219	19	0.6192	0.409299	0.209902	120.575	CG	ENSDARG00000104826	promoter	gnl|BL_ORD_ID|294689 sp|Q9Y5F6|PCDGM_HUMAN Protocadherin gamma-C5 OS=Homo sapiens OX=9606 GN=PCDHGC5 PE=2 SV=1//0
10	21788412	21788538	127	25	0.44041	0.323723	0.116687	109.883	CG	ENSDARG00000104826	promoter	gnl|BL_ORD_ID|294689 sp|Q9Y5F6|PCDGM_HUMAN Protocadherin gamma-C5 OS=Homo sapiens OX=9606 GN=PCDHGC5 PE=2 SV=1//0
10	21789025	21789206	182	20	0.632955	0.435853	0.197102	107.815	CG	ENSDARG00000104826	promoter	gnl|BL_ORD_ID|294689 sp|Q9Y5F6|PCDGM_HUMAN Protocadherin gamma-C5 OS=Homo sapiens OX=9606 GN=PCDHGC5 PE=2 SV=1//0
10	21805616	21805727	112	15	0.232398	0.113439	0.118958	70.5432	CG	ENSDARG00000100829	promoter	gnl|BL_ORD_ID|294690 sp|Q5DRA2|PCDGM_PANTR Protocadherin gamma-C5 OS=Pan troglodytes OX=9598 GN=PCDHGC5 PE=3 SV=1//0
10	21844557	21844699	143	16	0.691586	0.878068	-0.186482	-74.9039	CG	ENSDARG00000102385	promoter	-//-
10	22133978	22134162	185	12	0.26211	0.106035	0.156076	58.0695	CG	ENSDARG00000097477	promoter	-//-
10	25369448	25369506	59	6	0.827801	0.37748	0.450321	50.7749	CG	ENSDARG00000002196	promoter	gnl|BL_ORD_ID|40701 sp|O14867|BACH1_HUMAN Transcription regulator protein BACH1 OS=Homo sapiens OX=9606 GN=BACH1 PE=1 SV=2//8.96896e-76
10	26117398	26117660	263	18	0.811414	0.4546	0.356814	178.163	CG	ENSDARG00000056678	promoter	gnl|BL_ORD_ID|2980 sp|Q02084|A33_PLEWA Zinc-binding protein A33 OS=Pleurodeles waltl OX=8319 PE=1 SV=2//1.45304e-68
10	26612286	26612495	210	29	0.881565	0.768324	0.11324	131.685	CG	ENSDARG00000056653	promoter	gnl|BL_ORD_ID|132047 sp|Q9WUH4|FHL1_RAT Four and a half LIM domains protein 1 OS=Rattus norvegicus OX=10116 GN=Fhl1 PE=2 SV=1//1.36759e-07
10	26669052	26669149	98	12	0.196509	0.376172	-0.179663	-60.4996	CG	ENSDARG00000095400	promoter	-//-
10	28200631	28200747	117	22	0.694879	0.49993	0.194949	131.615	CG	ENSDARG00000082187	promoter	-//-
10	29274416	29274656	241	8	0.294487	0.757651	-0.463164	-70.1405	CG	ENSDARG00000014506	promoter	gnl|BL_ORD_ID|462569 sp|Q9D8Y1|T126A_MOUSE Transmembrane protein 126A OS=Mus musculus OX=10090 GN=Tmem126a PE=1 SV=1//2.53332e-60
10	29745142	29745277	136	22	0.188351	0.368218	-0.179867	-114.991	CG	ENSDARG00000011240	promoter	gnl|BL_ORD_ID|189956 sp|A7MBP4|IFT46_DANRE Intraflagellar transport protein 46 homolog OS=Danio rerio OX=7955 GN=ift46 PE=2 SV=2//0
10	29832920	29834170	1251	11	0.685588	0.319278	0.366309	68.7783	CG	ENSDARG00000043542	promoter	gnl|BL_ORD_ID|556715 sp|Q62384|ZPR1_MOUSE Zinc finger protein ZPR1 OS=Mus musculus OX=10090 GN=Zpr1 PE=1 SV=1//0
10	31015406	31015592	187	14	0.0764952	0.268137	-0.191641	-72.9493	CG	ENSDARG00000004627	promoter	gnl|BL_ORD_ID|293021 sp|Q8CEG0|PANX3_MOUSE Pannexin-3 OS=Mus musculus OX=10090 GN=Panx3 PE=1 SV=1//3.72864e-113
10	31176086	31176152	67	11	0.687557	0.489958	0.197599	55.0845	CG	ENSDARG00000055349	promoter	gnl|BL_ORD_ID|306027 sp|Q96KN3|PKNX2_HUMAN Homeobox protein PKNOX2 OS=Homo sapiens OX=9606 GN=PKNOX2 PE=2 SV=2//0
10	31221106	31221501	396	9	0.061436	0.572952	-0.511516	-62.1966	CG	ENSDARG00000027129	promoter	gnl|BL_ORD_ID|474941 sp|Q7SZ56|TM218_DANRE Transmembrane protein 218 OS=Danio rerio OX=7955 GN=tmem218 PE=3 SV=1//1.04933e-25
10	31221106	31221501	396	9	0.061436	0.572952	-0.511516	-62.1966	CG	ENSDARG00000055349	promoter	gnl|BL_ORD_ID|306027 sp|Q96KN3|PKNX2_HUMAN Homeobox protein PKNOX2 OS=Homo sapiens OX=9606 GN=PKNOX2 PE=2 SV=2//0
10	32610345	32611077	733	47	0.0746628	0.398442	-0.323779	-428.423	CG	ENSDARG00000019228	promoter	gnl|BL_ORD_ID|245407 sp|Q2KHS5|MOG2A_XENLA 2-acylglycerol O-acyltransferase 2-A OS=Xenopus laevis OX=8355 GN=mogat2-a PE=2 SV=1//1.56811e-170
10	33169398	33169689	292	21	0.209914	0.0526395	0.157275	109.839	CG	ENSDARG00000062592	promoter	gnl|BL_ORD_ID|240637 sp|P02611|MLRB_CHICK Myosin regulatory light chain 2B, cardiac muscle isoform OS=Gallus gallus OX=9031 PE=1 SV=2//1.80533e-81
10	36692043	36692188	146	8	0.481088	0.0815536	0.399534	54.9208	CG	ENSDARG00000035167	promoter	gnl|BL_ORD_ID|385929 sp|Q2YDI5|RM48_BOVIN 39S ribosomal protein L48, mitochondrial OS=Bos taurus OX=9913 GN=MRPL48 PE=1 SV=1//4.45748e-57
10	36809088	36809222	135	19	0.791627	0.619631	0.171997	94.4821	CG	ENSDARG00000026322	promoter	gnl|BL_ORD_ID|99040 sp|Q6UX07|DHR13_HUMAN Dehydrogenase/reductase SDR family member 13 OS=Homo sapiens OX=9606 GN=DHRS13 PE=2 SV=1//1.44e-83
10	37400148	37400317	170	16	0.77847	0.371154	0.407315	157.328	CG	ENSDARG00000089802	promoter	gnl|BL_ORD_ID|13090 sp|Q92667|AKAP1_HUMAN A-kinase anchor protein 1, mitochondrial OS=Homo sapiens OX=9606 GN=AKAP1 PE=1 SV=1//3.67151e-106
10	41912349	41912530	182	18	0.945835	0.830148	0.115687	80.4774	CG	ENSDARG00000004154	promoter	gnl|BL_ORD_ID|78023 sp|Q6TLE6|CRCM1_DANRE Calcium release-activated calcium channel protein 1 OS=Danio rerio OX=7955 GN=orai1 PE=2 SV=2//2.04283e-143
10	43772977	43773367	391	31	0.419221	0.702209	-0.282988	-199.777	CG	ENSDARG00000036028	promoter	gnl|BL_ORD_ID|28261 sp|Q6TXF1|ARRD3_RAT Arrestin domain-containing protein 3 OS=Rattus norvegicus OX=10116 GN=Arrdc3 PE=2 SV=1//0
10	44355693	44355792	100	16	0.490951	0.719121	-0.22817	-93.2972	CG	ENSDARG00000099080	promoter	gnl|BL_ORD_ID|427380 sp|Q689Z5|SBNO1_MOUSE Protein strawberry notch homolog 1 OS=Mus musculus OX=10090 GN=Sbno1 PE=1 SV=2//0
11	1523526	1523622	97	24	0.974316	0.906957	0.0673591	115.924	CG	ENSDARG00000016783	promoter	gnl|BL_ORD_ID|443582 sp|Q13247|SRSF6_HUMAN Serine/arginine-rich splicing factor 6 OS=Homo sapiens OX=9606 GN=SRSF6 PE=1 SV=2//7.3757e-83
11	2087817	2088008	192	11	0.837236	0.562445	0.274791	63.8864	CG	ENSDARG00000054003	promoter	gnl|BL_ORD_ID|338770 sp|A2T928|RARGB_DANRE Retinoic acid receptor gamma-B OS=Danio rerio OX=7955 GN=rargb PE=2 SV=1//0
11	2683715	2683919	205	18	0.896373	0.694126	0.202247	105.318	CG	ENSDARG00000038414	promoter	gnl|BL_ORD_ID|40500 sp|Q96L58|B3GT6_HUMAN Beta-1,3-galactosyltransferase 6 OS=Homo sapiens OX=9606 GN=B3GALT6 PE=1 SV=2//3.42682e-107
11	5815823	5816168	346	69	0.611828	0.398437	0.213391	471.924	CG	ENSDARG00000089646	promoter	gnl|BL_ORD_ID|81529 sp|Q5F3Z7|CTSL2_CHICK CTD small phosphatase-like protein 2 OS=Gallus gallus OX=9031 GN=CTDSPL2 PE=2 SV=2//2.88899e-66
11	6168790	6168862	73	13	0.968403	0.888885	0.079518	52.2911	CG	ENSDARG00000113372	promoter	-//-
11	11441048	11441224	177	24	0.919185	0.677416	0.241769	203.058	CG	ENSDARG00000115919	promoter	-//-
11	11447291	11447383	93	11	0.207818	0.104197	0.103621	47.4942	CG	ENSDARG00000109517	promoter	-//-
11	12186032	12186144	113	19	0.883421	0.747952	0.135469	94.0681	CG	ENSDARG00000112225	promoter	-//-
11	12208669	12208968	300	18	0.256566	0.468177	-0.211611	-82.7103	CG	ENSDARG00000115036	promoter	-//-
11	12351337	12351435	99	15	0.890576	0.754464	0.136112	70.0172	CG	ENSDARG00000110939	promoter	gnl|BL_ORD_ID|339126 sp|Q7Z6E9|RBBP6_HUMAN E3 ubiquitin-protein ligase RBBP6 OS=Homo sapiens OX=9606 GN=RBBP6 PE=1 SV=1//2.5653e-14
11	12388501	12388659	159	22	0.120967	0.264348	-0.14338	-113.83	CG	ENSDARG00000103999	promoter	-//-
11	12405609	12405777	169	24	0.745195	0.526399	0.218796	156.905	CG	ENSDARG00000091337	promoter	-//-
11	12500203	12500308	106	14	0.939257	0.76867	0.170588	89.9358	CG	ENSDARG00000115683	promoter	gnl|BL_ORD_ID|339126 sp|Q7Z6E9|RBBP6_HUMAN E3 ubiquitin-protein ligase RBBP6 OS=Homo sapiens OX=9606 GN=RBBP6 PE=1 SV=1//3.02529e-14
11	12500203	12500308	106	14	0.939257	0.76867	0.170588	89.9358	CG	ENSDARG00000117058	promoter	-//-
11	12513043	12513209	167	18	0.258506	0.529655	-0.271149	-135.939	CG	ENSDARG00000111245	promoter	gnl|BL_ORD_ID|339126 sp|Q7Z6E9|RBBP6_HUMAN E3 ubiquitin-protein ligase RBBP6 OS=Homo sapiens OX=9606 GN=RBBP6 PE=1 SV=1//2.45045e-14
11	12516887	12516992	106	16	0.173978	0.326876	-0.152897	-84.8058	CG	ENSDARG00000116328	promoter	-//-
11	15886056	15886388	333	29	0.695269	0.355463	0.339806	236.211	CG	ENSDARG00000098453	promoter	gnl|BL_ORD_ID|292999 sp|Q5R5F8|PANK4_PONAB Pantothenate kinase 4 OS=Pongo abelii OX=9601 GN=PANK4 PE=2 SV=1//0
11	21648909	21649005	97	12	0.798705	0.630333	0.168372	57.0642	CG	ENSDARG00000108723	promoter	-//-
11	24714962	24716398	1437	58	0.765345	0.411265	0.35408	494.636	CG	ENSDARG00000070571	promoter	gnl|BL_ORD_ID|193286 sp|Q7TN12|INAVA_MOUSE Innate immunity activator protein OS=Mus musculus OX=10090 GN=Inava PE=2 SV=1//3.88691e-18
11	24785781	24785979	199	17	0.860486	0.659602	0.200884	86.3117	CG	ENSDARG00000018966	promoter	gnl|BL_ORD_ID|263886 sp|P07514|NB5R3_BOVIN NADH-cytochrome b5 reductase 3 OS=Bos taurus OX=9913 GN=CYB5R3 PE=1 SV=3//5.30486e-141
11	24901357	24901430	74	8	0.250448	0.613945	-0.363497	-60.2439	CG	ENSDARG00000029510	promoter	gnl|BL_ORD_ID|472311 sp|Q99595|TI17A_HUMAN Mitochondrial import inner membrane translocase subunit Tim17-A OS=Homo sapiens OX=9606 GN=TIMM17A PE=1 SV=1//3.25262e-73
11	28527117	28527559	443	30	0.121566	0.397274	-0.275708	-250.072	CG	ENSDARG00000099916	promoter	-//-
11	29658419	29658590	172	16	0.338356	0.0986524	0.239703	111.261	CG	ENSDARG00000070437	promoter	gnl|BL_ORD_ID|365747 sp|P67985|RL22_PIG 60S ribosomal protein L22 OS=Sus scrofa OX=9823 GN=RPL22 PE=1 SV=2//8.79257e-43
11	29816159	29816315	157	12	0.0518237	0.261583	-0.209759	-62.1346	CG	ENSDARG00000056615	promoter	gnl|BL_ORD_ID|83245 sp|P04839|CY24B_HUMAN Cytochrome b-245 heavy chain OS=Homo sapiens OX=9606 GN=CYBB PE=1 SV=2//0
11	34067436	34067995	560	8	0.672803	0.147352	0.525451	61.7739	CG	ENSDARG00000074908	promoter	gnl|BL_ORD_ID|69927 sp|P20785|CO6A1_CHICK Collagen alpha-1(VI) chain OS=Gallus gallus OX=9031 GN=COL6A1 PE=2 SV=1//1.63836e-06
11	36378746	36378937	192	16	0.444737	0.0529581	0.391779	139.633	CG	ENSDARG00000055300	promoter	gnl|BL_ORD_ID|30953 sp|Q5T6C5|AT7L2_HUMAN Ataxin-7-like protein 2 OS=Homo sapiens OX=9606 GN=ATXN7L2 PE=1 SV=1//6.62088e-34
11	37015841	37015957	117	11	0.839743	0.59772	0.242023	56.5217	CG	ENSDARG00000105511	promoter	-//-
11	37274687	37274981	295	8	0.586363	0.0953575	0.491005	79.1446	CG	ENSDARG00000099989	promoter	gnl|BL_ORD_ID|78115 sp|Q5EA46|CREL1_BOVIN Cysteine-rich with EGF-like domain protein 1 OS=Bos taurus OX=9913 GN=CRELD1 PE=2 SV=1//2.33966e-06
11	40101395	40101487	93	10	0.808755	0.484742	0.324013	64.8136	CG	ENSDARG00000090728	promoter	gnl|BL_ORD_ID|476202 sp|Q07011|TNR9_HUMAN Tumor necrosis factor receptor superfamily member 9 OS=Homo sapiens OX=9606 GN=TNFRSF9 PE=1 SV=1//2.13519e-16
11	40128918	40128994	77	10	0.730052	0.879033	-0.148981	-46.7875	CG	ENSDARG00000089489	promoter	gnl|BL_ORD_ID|125845 sp|Q80XS7|FA83E_MOUSE Protein FAM83E OS=Mus musculus OX=10090 GN=Fam83e PE=2 SV=2//5.26786e-54
11	40895535	40895686	152	9	0.397036	0.712954	-0.315918	-48.3924	CG	ENSDARG00000105501	promoter	-//-
11	40895535	40895686	152	9	0.397036	0.712954	-0.315918	-48.3924	CG	ENSDARG00000105325	promoter	-//-
11	40895535	40895686	152	9	0.397036	0.712954	-0.315918	-48.3924	CG	ENSDARG00000105354	promoter	-//-
11	41084813	41084923	111	12	0.876682	0.665905	0.210777	68.2529	CG	ENSDARG00000099306	promoter	gnl|BL_ORD_ID|129725 sp|Q17QK6|FBX2_BOVIN F-box only protein 2 OS=Bos taurus OX=9913 GN=FBXO2 PE=2 SV=1//4.2527e-60
11	41110583	41111055	473	39	0.569576	0.850333	-0.280758	-307.482	CG	ENSDARG00000105435	promoter	-//-
11	41539580	41539989	410	45	0.445525	0.764736	-0.319211	-431.307	CG	ENSDARG00000087247	promoter	gnl|BL_ORD_ID|202419 sp|Q13303|KCAB2_HUMAN Voltage-gated potassium channel subunit beta-2 OS=Homo sapiens OX=9606 GN=KCNAB2 PE=1 SV=2//0
11	41540047	41540144	98	13	0.229273	0.425389	-0.196116	-64.2553	CG	ENSDARG00000087247	promoter	gnl|BL_ORD_ID|202419 sp|Q13303|KCAB2_HUMAN Voltage-gated potassium channel subunit beta-2 OS=Homo sapiens OX=9606 GN=KCNAB2 PE=1 SV=2//0
11	41836294	41836431	138	14	0.638549	0.345481	0.293067	99.1204	CG	ENSDARG00000016649	promoter	gnl|BL_ORD_ID|23210 sp|Q8CG45|ARK72_RAT Aflatoxin B1 aldehyde reductase member 2 OS=Rattus norvegicus OX=10116 GN=Akr7a2 PE=1 SV=2//2.7708e-155
11	43202051	43202136	86	14	0.723411	0.54056	0.18285	63.2523	CG	ENSDARG00000102883	promoter	gnl|BL_ORD_ID|442555 sp|Q01082|SPTB2_HUMAN Spectrin beta chain, non-erythrocytic 1 OS=Homo sapiens OX=9606 GN=SPTBN1 PE=1 SV=2//0
11	44721686	44721912	227	19	0.775353	0.596268	0.179085	97.4282	CG	ENSDARG00000098635	promoter	gnl|BL_ORD_ID|185911 sp|Q7T2G1|I2B2B_DANRE Interferon regulatory factor 2-binding protein 2-B OS=Danio rerio OX=7955 GN=irf2bp2b PE=2 SV=1//0
12	464166	464271	106	13	0.924809	0.766412	0.158397	65.2192	CG	ENSDARG00000102081	promoter	gnl|BL_ORD_ID|246307 sp|Q6WCQ1|MPRIP_HUMAN Myosin phosphatase Rho-interacting protein OS=Homo sapiens OX=9606 GN=MPRIP PE=1 SV=3//8.90518e-92
12	464166	464271	106	13	0.924809	0.766412	0.158397	65.2192	CG	ENSDARG00000071877	promoter	gnl|BL_ORD_ID|106812 sp|A8E5C5|DS7CA_DANRE Dehydrogenase/reductase SDR family member 7C-A OS=Danio rerio OX=7955 GN=dhrs7ca PE=2 SV=1//0
12	2426899	2427041	143	16	0.972052	0.795923	0.176129	89.9175	CG	ENSDARG00000076236	promoter	gnl|BL_ORD_ID|223038 sp|Q9CQ07|LRC18_MOUSE Leucine-rich repeat-containing protein 18 OS=Mus musculus OX=10090 GN=Lrrc18 PE=2 SV=1//3.5669e-81
12	2939658	2940505	848	50	0.811792	0.287134	0.524658	715.462	CG	ENSDARG00000079486	promoter	gnl|BL_ORD_ID|125688 sp|Q8CID3|FA20A_MOUSE Pseudokinase FAM20A OS=Mus musculus OX=10090 GN=Fam20a PE=1 SV=1//0
12	2941201	2941292	92	12	0.928187	0.777213	0.150973	58.9484	CG	ENSDARG00000079486	promoter	gnl|BL_ORD_ID|125688 sp|Q8CID3|FA20A_MOUSE Pseudokinase FAM20A OS=Mus musculus OX=10090 GN=Fam20a PE=1 SV=1//0
12	5079880	5080923	1044	47	0.370958	0.777306	-0.406349	-460.323	CG	ENSDARG00000103588	promoter	gnl|BL_ORD_ID|317587 sp|E9PUL5|PRRT2_MOUSE Proline-rich transmembrane protein 2 OS=Mus musculus OX=10090 GN=Prrt2 PE=1 SV=1//2.97329e-19
12	5128981	5129928	948	76	0.610598	0.294823	0.315775	663.998	CG	ENSDARG00000100397	promoter	gnl|BL_ORD_ID|296006 sp|P52731|PDE6C_CHICK Cone cGMP-specific 3&apos;,5&apos;-cyclic phosphodiesterase subunit alpha&apos; OS=Gallus gallus OX=9031 GN=PDE6C PE=1 SV=1//0
12	9303926	9304045	120	10	0.621881	0.917611	-0.29573	-65.7205	CG	ENSDARG00000062943	promoter	gnl|BL_ORD_ID|463491 sp|Q8K0Z7|TACO1_MOUSE Translational activator of cytochrome c oxidase 1 OS=Mus musculus OX=10090 GN=Taco1 PE=1 SV=1//1.77863e-77
12	10506481	10506607	127	11	0.643016	0.422812	0.220204	51.1945	CG	ENSDARG00000077178	promoter	gnl|BL_ORD_ID|448178 sp|O94901|SUN1_HUMAN SUN domain-containing protein 1 OS=Homo sapiens OX=9606 GN=SUN1 PE=1 SV=3//1.49695e-10
12	10707200	10707353	154	18	0.400795	0.21083	0.189965	97.1835	CG	ENSDARG00000101171	promoter	gnl|BL_ORD_ID|426540 sp|Q8IZD0|SAM14_HUMAN Sterile alpha motif domain-containing protein 14 OS=Homo sapiens OX=9606 GN=SAMD14 PE=2 SV=2//1.17562e-14
12	11257987	11259149	1163	125	0.586606	0.32453	0.262076	1142.97	CG	ENSDARG00000095891	promoter	-//-
12	13090467	13090528	62	10	0.224628	0.462131	-0.237503	-56.7467	CG	ENSDARG00000089567	promoter	gnl|BL_ORD_ID|293618 sp|Q4V7K4|PATL2_XENLA Protein PAT1 homolog 2 OS=Xenopus laevis OX=8355 GN=patl2 PE=1 SV=1//1.64763e-128
12	15689258	15689386	129	8	0.390009	0.101592	0.288417	50.1167	CG	ENSDARG00000102056	promoter	gnl|BL_ORD_ID|449078 sp|Q8K4L3|SVIL_MOUSE Supervillin OS=Mus musculus OX=10090 GN=Svil PE=1 SV=1//0
12	16106364	16106608	245	24	0.336384	0.670671	-0.334287	-211.208	CG	ENSDARG00000079647	promoter	gnl|BL_ORD_ID|169048 sp|Q6R8J2|HEG_DANRE Protein HEG OS=Danio rerio OX=7955 GN=heg PE=1 SV=1//4.22715e-21
12	17035524	17035703	180	14	0.839319	0.625632	0.213686	77.5351	CG	ENSDARG00000008098	promoter	gnl|BL_ORD_ID|189750 sp|Q13325|IFIT5_HUMAN Interferon-induced protein with tetratricopeptide repeats 5 OS=Homo sapiens OX=9606 GN=IFIT5 PE=1 SV=1//2.46379e-77
12	17656665	17656907	243	14	0.340155	0.637919	-0.297764	-83.97	CG	ENSDARG00000045167	promoter	gnl|BL_ORD_ID|100186 sp|Q8K4R9|DLGP5_MOUSE Disks large-associated protein 5 OS=Mus musculus OX=10090 GN=Dlgap5 PE=1 SV=2//3.12025e-68
12	17753953	17754419	467	17	0.653166	0.400513	0.252653	91.4037	CG	ENSDARG00000045166	promoter	gnl|BL_ORD_ID|43244 sp|P70562|BHA15_RAT Class A basic helix-loop-helix protein 15 OS=Rattus norvegicus OX=10116 GN=Bhlha15 PE=1 SV=1//1.97202e-29
12	18520343	18520434	92	11	0.787728	0.918926	-0.131199	-53.2231	CG	ENSDARG00000078132	promoter	gnl|BL_ORD_ID|468156 sp|Q8IWB9|TEX2_HUMAN Testis-expressed protein 2 OS=Homo sapiens OX=9606 GN=TEX2 PE=1 SV=2//1.00052e-175
12	18543369	18543443	75	8	0.654287	0.920291	-0.266004	-53.0381	CG	ENSDARG00000003167	promoter	gnl|BL_ORD_ID|224438 sp|Q803V5|LST8_DANRE Target of rapamycin complex subunit lst8 OS=Danio rerio OX=7955 GN=mlst8 PE=2 SV=1//0
12	18555689	18555812	124	9	0.697717	0.473995	0.223722	46.4111	CG	ENSDARG00000114422	promoter	-//-
12	18555917	18555996	80	10	0.693263	0.490339	0.202924	48.991	CG	ENSDARG00000114422	promoter	-//-
12	18716974	18717318	345	20	0.818274	0.475319	0.342956	178.559	CG	ENSDARG00000076229	promoter	gnl|BL_ORD_ID|240375 sp|Q8K4J6|MKL1_MOUSE MKL/myocardin-like protein 1 OS=Mus musculus OX=10090 GN=Mkl1 PE=1 SV=2//2.59261e-31
12	19029044	19029160	117	10	0.434846	0.131208	0.303638	75.4914	CG	ENSDARG00000076015	promoter	gnl|BL_ORD_ID|306337 sp|Q8VCI0|PLBL1_MOUSE Phospholipase B-like 1 OS=Mus musculus OX=10090 GN=Plbd1 PE=1 SV=1//0
12	19029044	19029160	117	10	0.434846	0.131208	0.303638	75.4914	CG	ENSDARG00000056059	promoter	gnl|BL_ORD_ID|338337 sp|O13066|RAGP1_XENLA Ran GTPase-activating protein 1 OS=Xenopus laevis OX=8355 GN=rangap1 PE=1 SV=1//0
12	24564210	24564285	76	10	0.572888	0.783071	-0.210184	-52.9284	CG	ENSDARG00000110097	promoter	-//-
12	25098407	25098645	239	20	0.915129	0.547616	0.367513	211.302	CG	ENSDARG00000102511	promoter	gnl|BL_ORD_ID|78303 sp|Q567Z6|CRIPT_DANRE Cysteine-rich PDZ-binding protein OS=Danio rerio OX=7955 GN=cript PE=3 SV=1//9.43402e-65
12	25917884	25918264	381	12	0.161006	0.528396	-0.36739	-96.0514	CG	ENSDARG00000109715	promoter	gnl|BL_ORD_ID|461408 sp|P61141|SYUA_LAGLA Alpha-synuclein OS=Lagothrix lagotricha OX=9519 GN=SNCA PE=3 SV=1//5.65432e-28
12	26587769	26587907	139	16	0.586291	0.320598	0.265693	115.335	CG	ENSDARG00000030472	promoter	gnl|BL_ORD_ID|245691 sp|O15375|MOT6_HUMAN Monocarboxylate transporter 6 OS=Homo sapiens OX=9606 GN=SLC16A5 PE=2 SV=1//9.48176e-130
12	27023135	27023225	91	10	0.699455	0.261042	0.438414	107.757	CG	ENSDARG00000090223	promoter	gnl|BL_ORD_ID|249398 sp|A9JRX0|MSL1_DANRE Male-specific lethal 1-like 1 OS=Danio rerio OX=7955 GN=msl1l1 PE=2 SV=1//5.72633e-57
12	27534986	27535228	243	20	0.43735	0.165206	0.272144	144.459	CG	ENSDARG00000018303	promoter	gnl|BL_ORD_ID|122779 sp|Q9PUQ1|ETV4_DANRE ETS translocation variant 4 OS=Danio rerio OX=7955 GN=etv4 PE=1 SV=2//0
12	27569810	27570009	200	16	0.48338	0.823604	-0.340224	-143.412	CG	ENSDARG00000096811	promoter	gnl|BL_ORD_ID|122779 sp|Q9PUQ1|ETV4_DANRE ETS translocation variant 4 OS=Danio rerio OX=7955 GN=etv4 PE=1 SV=2//9.43387e-19
12	28800663	28800906	244	17	0.737907	0.32841	0.409497	160.33	CG	ENSDARG00000045091	promoter	gnl|BL_ORD_ID|385662 sp|Q5BJB7|RM10_DANRE 39S ribosomal protein L10, mitochondrial OS=Danio rerio OX=7955 GN=mrpl10 PE=2 SV=1//2.54959e-29
12	29054416	29054757	342	14	0.823373	0.455232	0.368141	119.44	CG	ENSDARG00000094512	promoter	gnl|BL_ORD_ID|145506 sp|Q5EA06|GBRP_BOVIN Gamma-aminobutyric acid receptor subunit pi OS=Bos taurus OX=9913 GN=GABRP PE=2 SV=1//5.82302e-151
12	30032472	30032570	99	10	0.670397	0.126243	0.544154	118.343	CG	ENSDARG00000006420	promoter	gnl|BL_ORD_ID|39203 sp|Q6A051|ATRN1_MOUSE Attractin-like protein 1 OS=Mus musculus OX=10090 GN=Atrnl1 PE=1 SV=2//0
12	30721971	30722944	974	35	0.52295	0.920172	-0.397221	-272.663	CG	ENSDARG00000075909	promoter	gnl|BL_ORD_ID|425650 sp|Q8IY50|S35F3_HUMAN Putative thiamine transporter SLC35F3 OS=Homo sapiens OX=9606 GN=SLC35F3 PE=2 SV=2//4.51143e-140
12	30723276	30723655	380	27	0.656356	0.439148	0.217207	142.69	CG	ENSDARG00000075909	promoter	gnl|BL_ORD_ID|425650 sp|Q8IY50|S35F3_HUMAN Putative thiamine transporter SLC35F3 OS=Homo sapiens OX=9606 GN=SLC35F3 PE=2 SV=2//4.51143e-140
12	30761346	30761632	287	15	0.20876	0.578938	-0.370178	-108.995	CG	ENSDARG00000045066	promoter	gnl|BL_ORD_ID|119969 sp|P49961|ENTP1_HUMAN Ectonucleoside triphosphate diphosphohydrolase 1 OS=Homo sapiens OX=9606 GN=ENTPD1 PE=1 SV=1//7.1434e-165
12	31727172	31727441	270	8	0.891635	0.470014	0.421621	62.7789	CG	ENSDARG00000057484	promoter	gnl|BL_ORD_ID|443570 sp|Q5R1W5|SRSF2_PANTR Serine/arginine-rich splicing factor 2 OS=Pan troglodytes OX=9598 GN=SRSF2 PE=2 SV=3//1.20798e-44
12	31727172	31727441	270	8	0.891635	0.470014	0.421621	62.7789	CG	ENSDARG00000057481	promoter	gnl|BL_ORD_ID|386325 sp|Q96PX1|RN157_HUMAN E3 ubiquitin ligase RNF157 OS=Homo sapiens OX=9606 GN=RNF157 PE=1 SV=3//0
12	32428548	32429215	668	9	0.549057	0.0910018	0.458055	55.6088	CG	ENSDARG00000053525	promoter	gnl|BL_ORD_ID|119889 sp|Q6UWV6|ENPP7_HUMAN Ectonucleotide pyrophosphatase/phosphodiesterase family member 7 OS=Homo sapiens OX=9606 GN=ENPP7 PE=1 SV=3//4.1508e-163
12	32431576	32432209	634	55	0.359202	0.643279	-0.284076	-421.933	CG	ENSDARG00000096761	promoter	-//-
12	32436108	32436576	469	33	0.834183	0.513798	0.320385	234.933	CG	ENSDARG00000096761	promoter	-//-
12	33587175	33587784	610	40	0.526278	0.799419	-0.273141	-306.741	CG	ENSDARG00000096740	promoter	-//-
12	33587918	33588175	258	12	0.275176	0.596097	-0.320921	-73.4157	CG	ENSDARG00000096740	promoter	-//-
12	33918968	33919068	101	13	0.51077	0.734856	-0.224086	-60.1672	CG	ENSDARG00000060729	promoter	gnl|BL_ORD_ID|479790 sp|Q9BZR9|TRIM8_HUMAN E3 ubiquitin-protein ligase TRIM8 OS=Homo sapiens OX=9606 GN=TRIM8 PE=1 SV=2//0
12	35586116	35586240	125	14	0.832625	0.477803	0.354822	114.898	CG	ENSDARG00000102024	promoter	gnl|BL_ORD_ID|63278 sp|Q503V0|CHMP6_DANRE Charged multivesicular body protein 6 OS=Danio rerio OX=7955 GN=chmp6 PE=2 SV=3//9.29083e-66
12	35831986	35832097	112	10	0.924578	0.535347	0.389232	87.9535	CG	ENSDARG00000112644	promoter	gnl|BL_ORD_ID|435079 sp|Q92184|SIA7B_CHICK Alpha-N-acetylgalactosaminide alpha-2,6-sialyltransferase 2 OS=Gallus gallus OX=9031 GN=ST6GALNAC2 PE=1 SV=1//1.25961e-90
12	35945205	35945784	580	23	0.888155	0.164015	0.72414	348.057	CG	ENSDARG00000100285	promoter	gnl|BL_ORD_ID|101648 sp|Q9GZS0|DNAI2_HUMAN Dynein intermediate chain 2, axonemal OS=Homo sapiens OX=9606 GN=DNAI2 PE=1 SV=2//0
12	35946323	35946562	240	12	0.829694	0.465622	0.364073	90.4275	CG	ENSDARG00000100285	promoter	gnl|BL_ORD_ID|101648 sp|Q9GZS0|DNAI2_HUMAN Dynein intermediate chain 2, axonemal OS=Homo sapiens OX=9606 GN=DNAI2 PE=1 SV=2//0
12	36969954	36970082	129	10	0.931774	0.447435	0.484339	116.073	CG	ENSDARG00000086645	promoter	gnl|BL_ORD_ID|180497 sp|Q9Y662|HS3SB_HUMAN Heparan sulfate glucosamine 3-O-sulfotransferase 3B1 OS=Homo sapiens OX=9606 GN=HS3ST3B1 PE=1 SV=1//2.10222e-158
12	41620229	41620393	165	10	0.72258	0.436316	0.286264	58.7767	CG	ENSDARG00000103490	promoter	gnl|BL_ORD_ID|106256 sp|Q90635|DPYL2_CHICK Dihydropyrimidinase-related protein 2 OS=Gallus gallus OX=9031 GN=DPYSL2 PE=2 SV=1//0
12	47943140	47943790	651	20	0.894464	0.594899	0.299564	135.193	CG	ENSDARG00000038226	promoter	gnl|BL_ORD_ID|445869 sp|Q9DG10|STAR_DANRE Steroidogenic acute regulatory protein, mitochondrial OS=Danio rerio OX=7955 GN=star PE=2 SV=1//5.02286e-85
12	48960697	48960831	135	10	0.341539	0.117695	0.223844	47.7539	CG	ENSDARG00000107527	promoter	gnl|BL_ORD_ID|501913 sp|P59845|VACHB_DANRE Probable vesicular acetylcholine transporter-B OS=Danio rerio OX=7955 GN=slc18a3b PE=2 SV=1//0
13	8068	8184	117	18	0.625961	0.823069	-0.197109	-86.1819	CG	ENSDARG00000103415	promoter	gnl|BL_ORD_ID|312080 sp|Q6DFT3|PP4R3_XENTR Serine/threonine-protein phosphatase 4 regulatory subunit 3 OS=Xenopus tropicalis OX=8364 GN=ppp4r3b PE=2 SV=1//5.97215e-15
13	159154	159254	101	12	0.276664	0.464566	-0.187901	-55.3354	CG	ENSDARG00000117011	promoter	gnl|BL_ORD_ID|123002 sp|Q01844|EWS_HUMAN RNA-binding protein EWS OS=Homo sapiens OX=9606 GN=EWSR1 PE=1 SV=1//8.57613e-13
13	159422	159744	323	37	0.465657	0.688318	-0.222661	-210.318	CG	ENSDARG00000117011	promoter	gnl|BL_ORD_ID|123002 sp|Q01844|EWS_HUMAN RNA-binding protein EWS OS=Homo sapiens OX=9606 GN=EWSR1 PE=1 SV=1//8.57613e-13
13	301611	301708	98	13	0.921436	0.763027	0.158409	61.594	CG	ENSDARG00000068515	promoter	gnl|BL_ORD_ID|63512 sp|G5EBQ8|CHS2_CAEEL Chitin synthase chs-2 OS=Caenorhabditis elegans OX=6239 GN=chs-2 PE=1 SV=1//2.90164e-12
13	415653	415808	156	9	0.855464	0.592741	0.262723	49.1455	CG	ENSDARG00000109278	promoter	gnl|BL_ORD_ID|463442 sp|Q5W8W0|TAAR6_PANTR Trace amine-associated receptor 6 OS=Pan troglodytes OX=9598 GN=TAAR6 PE=3 SV=1//1.66008e-54
13	824762	825210	449	12	0.659034	0.191597	0.467437	86.1984	CG	ENSDARG00000070231	promoter	gnl|BL_ORD_ID|310620 sp|Q9Y253|POLH_HUMAN DNA polymerase eta OS=Homo sapiens OX=9606 GN=POLH PE=1 SV=1//0
13	827765	828196	432	27	0.159516	0.478233	-0.318716	-179.345	CG	ENSDARG00000081270	promoter	-//-
13	827765	828196	432	27	0.159516	0.478233	-0.318716	-179.345	CG	ENSDARG00000039832	promoter	gnl|BL_ORD_ID|163113 sp|O18879|GSTA2_BOVIN Glutathione S-transferase A2 OS=Bos taurus OX=9913 GN=GSTA2 PE=2 SV=4//2.90965e-86
13	829488	829920	433	23	0.833113	0.445457	0.387656	157.139	CG	ENSDARG00000039832	promoter	gnl|BL_ORD_ID|163113 sp|O18879|GSTA2_BOVIN Glutathione S-transferase A2 OS=Bos taurus OX=9913 GN=GSTA2 PE=2 SV=4//2.90965e-86
13	1099159	1099419	261	18	0.679682	0.303005	0.376677	123.67	CG	ENSDARG00000092659	promoter	gnl|BL_ORD_ID|50544 sp|P63100|CANB1_RAT Calcineurin subunit B type 1 OS=Rattus norvegicus OX=10116 GN=Ppp3r1 PE=1 SV=2//2.61006e-116
13	1176415	1176617	203	12	0.76067	0.255818	0.504852	110.119	CG	ENSDARG00000115989	promoter	gnl|BL_ORD_ID|299490 sp|Q96FX8|PERP_HUMAN p53 apoptosis effector related to PMP-22 OS=Homo sapiens OX=9606 GN=PERP PE=2 SV=1//4.62292e-07
13	1349910	1350010	101	14	0.699837	0.453574	0.246263	84.2501	CG	ENSDARG00000095184	promoter	-//-
13	1870869	1870952	84	6	0.888536	0.472574	0.415962	45.9809	CG	ENSDARG00000101701	promoter	gnl|BL_ORD_ID|45458 sp|P22003|BMP5_HUMAN Bone morphogenetic protein 5 OS=Homo sapiens OX=9606 GN=BMP5 PE=2 SV=1//0
13	1928158	1928456	299	38	0.425124	0.782681	-0.357558	-386.217	CG	ENSDARG00000088740	promoter	gnl|BL_ORD_ID|177965 sp|A8WG57|HMGC2_DANRE 3-hydroxymethyl-3-methylglutaryl-CoA lyase, cytoplasmic OS=Danio rerio OX=7955 GN=hmgcll1 PE=2 SV=1//0
13	3954002	3954198	197	8	0.179529	0.694127	-0.514598	-72.1083	CG	ENSDARG00000063411	promoter	gnl|BL_ORD_ID|223173 sp|Q5JTD7|LRC73_HUMAN Leucine-rich repeat-containing protein 73 OS=Homo sapiens OX=9606 GN=LRRC73 PE=2 SV=1//2.23787e-142
13	6340752	6340845	94	12	0.924638	0.617563	0.307075	92.993	CG	ENSDARG00000044414	promoter	gnl|BL_ORD_ID|79673 sp|Q923L3|CSMD1_MOUSE CUB and sushi domain-containing protein 1 OS=Mus musculus OX=10090 GN=Csmd1 PE=1 SV=2//2.93616e-16
13	9547705	9547771	67	19	0.811707	0.653427	0.15828	95.8499	CG	ENSDARG00000110600	promoter	gnl|BL_ORD_ID|305021 sp|Q9PU85|PIM3_COTJA Serine/threonine-protein kinase pim-3 OS=Coturnix japonica OX=93934 GN=PIM3 PE=2 SV=1//6.8694e-47
13	9547705	9547771	67	19	0.811707	0.653427	0.15828	95.8499	CG	ENSDARG00000003208	promoter	gnl|BL_ORD_ID|434125 sp|Q5U3W1|SG196_DANRE Protein O-mannose kinase OS=Danio rerio OX=7955 GN=pomk PE=1 SV=1//0
13	10798328	10798807	480	49	0.360445	0.830366	-0.469921	-683.603	CG	ENSDARG00000043970	promoter	gnl|BL_ORD_ID|220809 sp|Q28C74|LPPRC_XENTR Leucine-rich PPR motif-containing protein, mitochondrial OS=Xenopus tropicalis OX=8364 GN=lrpprc PE=2 SV=1//0
13	10945018	10945650	633	41	0.64214	0.326003	0.316137	293.303	CG	ENSDARG00000063059	promoter	gnl|BL_ORD_ID|4234 sp|Q9DBM0|ABCG8_MOUSE ATP-binding cassette sub-family G member 8 OS=Mus musculus OX=10090 GN=Abcg8 PE=1 SV=1//0
13	10945018	10945650	633	41	0.64214	0.326003	0.316137	293.303	CG	ENSDARG00000063078	promoter	gnl|BL_ORD_ID|4227 sp|Q9H222|ABCG5_HUMAN ATP-binding cassette sub-family G member 5 OS=Homo sapiens OX=9606 GN=ABCG5 PE=1 SV=1//0
13	11047973	11048190	218	25	0.826241	0.675041	0.1512	123.035	CG	ENSDARG00000006128	promoter	gnl|BL_ORD_ID|58506 sp|Q6A065|CE170_MOUSE Centrosomal protein of 170 kDa OS=Mus musculus OX=10090 GN=Cep170 PE=1 SV=2//3.1082e-33
13	11987515	11987678	164	7	0.836526	0.401703	0.434824	56.1472	CG	ENSDARG00000103594	promoter	gnl|BL_ORD_ID|271373 sp|O42584|NO29_XENLA Nucleoplasmin-like protein NO29 OS=Xenopus laevis OX=8355 PE=2 SV=1//2.0616e-33
13	11987901	11988135	235	8	0.809811	0.405433	0.404378	55.6272	CG	ENSDARG00000103594	promoter	gnl|BL_ORD_ID|271373 sp|O42584|NO29_XENLA Nucleoplasmin-like protein NO29 OS=Xenopus laevis OX=8355 PE=2 SV=1//2.0616e-33
13	15189690	15190130	441	33	0.263552	0.571762	-0.30821	-268.528	CG	ENSDARG00000069733	promoter	gnl|BL_ORD_ID|229508 sp|Q66HG9|MAVS_RAT Mitochondrial antiviral-signaling protein OS=Rattus norvegicus OX=10116 GN=Mavs PE=1 SV=1//3.14917e-14
13	16521537	16521680	144	23	0.480079	0.651558	-0.171479	-111.265	CG	ENSDARG00000079840	promoter	gnl|BL_ORD_ID|202555 sp|Q90ZC7|KCMA1_XENLA Calcium-activated potassium channel subunit alpha-1 OS=Xenopus laevis OX=8355 GN=kcnma1 PE=2 SV=1//0
13	17694154	17694240	87	14	0.267011	0.554967	-0.287957	-87.8173	CG	ENSDARG00000057173	promoter	gnl|BL_ORD_ID|189918 sp|Q5T764|IFT1B_HUMAN Interferon-induced protein with tetratricopeptide repeats 1B OS=Homo sapiens OX=9606 GN=IFIT1B PE=1 SV=1//5.36483e-46
13	21886387	21886786	400	24	0.832944	0.441242	0.391702	225.509	CG	ENSDARG00000086269	promoter	gnl|BL_ORD_ID|266891 sp|P52849|NDST2_HUMAN Bifunctional heparan sulfate N-deacetylase/N-sulfotransferase 2 OS=Homo sapiens OX=9606 GN=NDST2 PE=1 SV=1//0
13	22119072	22119132	61	8	0.793014	0.466581	0.326433	56.8524	CG	ENSDARG00000056206	promoter	gnl|BL_ORD_ID|202466 sp|Q13555|KCC2G_HUMAN Calcium/calmodulin-dependent protein kinase type II subunit gamma OS=Homo sapiens OX=9606 GN=CAMK2G PE=1 SV=4//0
13	24588372	24588509	138	12	0.256051	0.0755575	0.180494	64.9198	CG	ENSDARG00000039423	promoter	gnl|BL_ORD_ID|139926 sp|Q7ZZ03|FUCM_DANRE Fucose mutarotase OS=Danio rerio OX=7955 GN=fuom PE=2 SV=1//2.11852e-37
13	24588577	24588665	89	19	0.160769	0.0696578	0.0911116	81.6821	CG	ENSDARG00000039423	promoter	gnl|BL_ORD_ID|139926 sp|Q7ZZ03|FUCM_DANRE Fucose mutarotase OS=Danio rerio OX=7955 GN=fuom PE=2 SV=1//2.11852e-37
13	24669627	24670575	949	39	0.575743	0.273544	0.302199	284.943	CG	ENSDARG00000000760	promoter	gnl|BL_ORD_ID|555902 sp|Q7ZZ00|ZN511_DANRE Zinc finger protein 511 OS=Danio rerio OX=7955 GN=znf511 PE=2 SV=1//0
13	24669627	24670575	949	39	0.575743	0.273544	0.302199	284.943	CG	ENSDARG00000001452	promoter	gnl|BL_ORD_ID|9855 sp|Q05910|ADAM8_MOUSE Disintegrin and metalloproteinase domain-containing protein 8 OS=Mus musculus OX=10090 GN=Adam8 PE=1 SV=3//0
13	27216514	27216611	98	12	0.158156	0.289734	-0.131579	-56.9287	CG	ENSDARG00000091897	promoter	-//-
13	28265135	28265364	230	16	0.505144	0.253556	0.251589	89.1695	CG	ENSDARG00000031302	promoter	gnl|BL_ORD_ID|437330 sp|Q8IYB5|SMAP1_HUMAN Stromal membrane-associated protein 1 OS=Homo sapiens OX=9606 GN=SMAP1 PE=1 SV=2//7.7019e-124
13	32808350	32808454	105	12	0.710814	0.441557	0.269257	66.0958	CG	ENSDARG00000100616	promoter	gnl|BL_ORD_ID|438716 sp|A5X7A0|SOBPA_DANRE Sine oculis-binding protein homolog OS=Danio rerio OX=7955 GN=sobpa PE=2 SV=1//1.83552e-08
13	33672703	33672867	165	18	0.471812	0.659614	-0.187802	-79.6248	CG	ENSDARG00000069192	promoter	gnl|BL_ORD_ID|88124 sp|P35481|CYT_CYPCA Cystatin OS=Cyprinus carpio OX=7962 PE=1 SV=1//8.5117e-33
13	47801771	47801975	205	16	0.857683	0.605831	0.251852	107.516	CG	ENSDARG00000089519	promoter	gnl|BL_ORD_ID|129496 sp|Q53RD9|FBLN7_HUMAN Fibulin-7 OS=Homo sapiens OX=9606 GN=FBLN7 PE=2 SV=1//0
13	50248046	50248146	101	11	0.72551	0.87752	-0.15201	-51.4332	CG	ENSDARG00000026892	promoter	gnl|BL_ORD_ID|159922 sp|Q6DGZ0|GPT11_DANRE G patch domain-containing protein 11 OS=Danio rerio OX=7955 GN=gpatch11 PE=2 SV=1//7.32018e-146
13	50626385	50626461	77	12	0.0701397	0.213164	-0.143025	-56.6927	CG	ENSDARG00000099761	promoter	gnl|BL_ORD_ID|506583 sp|Q9YH71|VNT1B_XENLA Homeobox protein vent1B OS=Xenopus laevis OX=8355 GN=vent1B PE=2 SV=1//8.55051e-09
14	20112	20176	65	8	0.360569	0.836096	-0.475527	-70.167	CG	ENSDARG00000035763	promoter	gnl|BL_ORD_ID|446779 sp|Q4VBI7|STX18_DANRE Syntaxin-18 OS=Danio rerio OX=7955 GN=stx18 PE=2 SV=1//0
14	706895	706981	87	11	0.947662	0.683392	0.26427	76.2558	CG	ENSDARG00000098774	promoter	-//-
14	1989082	1989455	374	42	0.273163	0.479584	-0.206421	-258.926	CG	ENSDARG00000098788	promoter	gnl|BL_ORD_ID|294669 sp|Q5DRC0|PCDGB_PANTR Protocadherin gamma-A11 OS=Pan troglodytes OX=9598 GN=PCDHGA11 PE=3 SV=1//0
14	2001991	2002108	118	22	0.356403	0.618713	-0.26231	-176.584	CG	ENSDARG00000098788	promoter	gnl|BL_ORD_ID|294669 sp|Q5DRC0|PCDGB_PANTR Protocadherin gamma-A11 OS=Pan troglodytes OX=9598 GN=PCDHGA11 PE=3 SV=1//0
14	2209668	2209745	78	13	0.394538	0.240182	0.154356	58.6133	CG	ENSDARG00000090348	promoter	gnl|BL_ORD_ID|294576 sp|Q9Y5H9|PCDA2_HUMAN Protocadherin alpha-2 OS=Homo sapiens OX=9606 GN=PCDHA2 PE=1 SV=1//0
14	2267902	2268142	241	18	0.694074	0.502093	0.191981	89.9173	CG	ENSDARG00000088136	promoter	gnl|BL_ORD_ID|294589 sp|Q91Y13|PCDA7_MOUSE Protocadherin alpha-7 OS=Mus musculus OX=10090 GN=Pcdha7 PE=1 SV=1//0
14	2353024	2353097	74	11	0.372818	0.192235	0.180583	51.3051	CG	ENSDARG00000099487	promoter	gnl|BL_ORD_ID|294645 sp|Q9Y5I4|PCDC2_HUMAN Protocadherin alpha-C2 OS=Homo sapiens OX=9606 GN=PCDHAC2 PE=2 SV=1//3.62824e-171
14	2359312	2359417	106	13	0.4717	0.218159	0.253541	78.8631	CG	ENSDARG00000102095	promoter	gnl|BL_ORD_ID|294645 sp|Q9Y5I4|PCDC2_HUMAN Protocadherin alpha-C2 OS=Homo sapiens OX=9606 GN=PCDHAC2 PE=2 SV=1//0
14	2362375	2362579	205	10	0.642672	0.24166	0.401012	50.7392	CG	ENSDARG00000098566	promoter	gnl|BL_ORD_ID|294555 sp|Q9P2E7|PCD10_HUMAN Protocadherin-10 OS=Homo sapiens OX=9606 GN=PCDH10 PE=2 SV=2//0
14	3072407	3072662	256	14	0.713822	0.309776	0.404046	126.672	CG	ENSDARG00000062379	promoter	gnl|BL_ORD_ID|425576 sp|A0JMG9|S35A4_DANRE Probable UDP-sugar transporter protein SLC35A4 OS=Danio rerio OX=7955 GN=slc35a4 PE=2 SV=1//0
14	3072407	3072662	256	14	0.713822	0.309776	0.404046	126.672	CG	ENSDARG00000077823	promoter	gnl|BL_ORD_ID|178015 sp|Q12766|HMGX3_HUMAN HMG domain-containing protein 3 OS=Homo sapiens OX=9606 GN=HMGXB3 PE=2 SV=2//7.83041e-48
14	4321934	4322051	118	16	0.607428	0.391269	0.216159	81.0851	CG	ENSDARG00000029088	promoter	gnl|BL_ORD_ID|164665 sp|A6QLJ3|GUF1_BOVIN Translation factor GUF1, mitochondrial OS=Bos taurus OX=9913 GN=GUF1 PE=2 SV=1//0
14	5642620	5642731	112	16	0.0923605	0.249163	-0.156802	-82.9832	CG	ENSDARG00000037675	promoter	gnl|BL_ORD_ID|272965 sp|P07222|NPM_XENLA Nucleophosmin OS=Xenopus laevis OX=8355 GN=npm1 PE=1 SV=1//9.25743e-50
14	6287217	6287296	80	13	0.305014	0.128842	0.176173	68.726	CG	ENSDARG00000094204	promoter	gnl|BL_ORD_ID|117386 sp|O95163|ELP1_HUMAN Elongator complex protein 1 OS=Homo sapiens OX=9606 GN=ELP1 PE=1 SV=3//0
14	6287217	6287296	80	13	0.305014	0.128842	0.176173	68.726	CG	ENSDARG00000071304	promoter	gnl|BL_ORD_ID|466082 sp|Q9BYX2|TBD2A_HUMAN TBC1 domain family member 2A OS=Homo sapiens OX=9606 GN=TBC1D2 PE=1 SV=3//0
14	6469986	6470097	112	11	0.778904	0.605758	0.173146	51.434	CG	ENSDARG00000104079	promoter	-//-
14	9009434	9009771	338	22	0.0663081	0.255755	-0.189447	-125.224	CG	ENSDARG00000058579	promoter	gnl|BL_ORD_ID|50334 sp|P24643|CALX_CANLF Calnexin OS=Canis lupus familiaris OX=9615 GN=CANX PE=1 SV=3//4.44633e-77
14	17376810	17376869	60	12	0.825198	0.612156	0.213043	69.0644	CG	ENSDARG00000002732	promoter	gnl|BL_ORD_ID|441924 sp|Q9WV75|SPON2_RAT Spondin-2 OS=Rattus norvegicus OX=10116 GN=Spon2 PE=2 SV=1//5.07597e-143
14	27339240	27339465	226	39	0.485298	0.261463	0.223835	275.664	CG	ENSDARG00000105327	promoter	-//-
14	29473362	29473457	96	17	0.663849	0.513232	0.150617	72.0158	CG	ENSDARG00000037122	promoter	gnl|BL_ORD_ID|467803 sp|Q9NT68|TEN2_HUMAN Teneurin-2 OS=Homo sapiens OX=9606 GN=TENM2 PE=1 SV=3//0
14	29859443	29859589	147	17	0.847481	0.63696	0.210521	102.63	CG	ENSDARG00000061603	promoter	gnl|BL_ORD_ID|442987 sp|O35413|SRBS2_RAT Sorbin and SH3 domain-containing protein 2 OS=Rattus norvegicus OX=10116 GN=Sorbs2 PE=1 SV=2//6.97174e-12
14	30761257	30761698	442	26	0.650701	0.328523	0.322178	171.501	CG	ENSDARG00000061548	promoter	gnl|BL_ORD_ID|137089 sp|Q28G71|FOXN3_XENTR Forkhead box protein N3 OS=Xenopus tropicalis OX=8364 GN=foxn3 PE=2 SV=1//9.21393e-42
14	32090464	32090627	164	26	0.576268	0.3648	0.211469	149.838	CG	ENSDARG00000099621	promoter	-//-
14	32745080	32745144	65	8	0.101147	0.457448	-0.3563	-47.9293	CG	ENSDARG00000053569	promoter	gnl|BL_ORD_ID|439691 sp|Q6EJB7|SOX3_DANRE Transcription factor Sox-3 OS=Danio rerio OX=7955 GN=sox3 PE=1 SV=1//0
14	33585721	33585862	142	17	0.299925	0.522321	-0.222396	-90.8613	CG	ENSDARG00000016541	promoter	gnl|BL_ORD_ID|427014 sp|A0JN71|SASH3_BOVIN SAM and SH3 domain-containing protein 3 OS=Bos taurus OX=9913 GN=SASH3 PE=2 SV=2//1.55731e-93
14	36868068	36868253	186	14	0.210666	0.526635	-0.315969	-88.4466	CG	ENSDARG00000079399	promoter	gnl|BL_ORD_ID|293299 sp|O88634|PAR4_MOUSE Proteinase-activated receptor 4 OS=Mus musculus OX=10090 GN=F2rl3 PE=1 SV=2//3.75111e-54
14	39019177	39019537	361	33	0.85705	0.459122	0.397928	395.579	CG	ENSDARG00000006865	promoter	gnl|BL_ORD_ID|154726 sp|Q61603|GLRA4_MOUSE Glycine receptor subunit alpha-4 OS=Mus musculus OX=10090 GN=Glra4 PE=1 SV=3//0
14	41600190	41600336	147	18	0.369546	0.732378	-0.362832	-167.509	CG	ENSDARG00000056018	promoter	gnl|BL_ORD_ID|198687 sp|P26007|ITA6_CHICK Integrin alpha-6 OS=Gallus gallus OX=9031 GN=ITGA6 PE=2 SV=1//0
14	46259526	46259745	220	10	0.453963	0.146096	0.307867	63.7833	CG	ENSDARG00000105494	promoter	-//-
15	253586	253718	133	38	0.560921	0.731653	-0.170732	-240.615	CG	ENSDARG00000103467	promoter	gnl|BL_ORD_ID|217221 sp|Q8QFP8|LIMK1_CHICK LIM domain kinase 1 OS=Gallus gallus OX=9031 GN=LIMK1 PE=1 SV=1//0
15	2657663	2657817	155	15	0.739714	0.478036	0.261678	86.2208	CG	ENSDARG00000069888	promoter	gnl|BL_ORD_ID|65779 sp|Q9YH91|CLDY_DANRE Claudin-like protein ZF-A89 OS=Danio rerio OX=7955 GN=cldnd PE=2 SV=1//6.19755e-62
15	2903265	2903585	321	32	0.137275	0.423441	-0.286166	-261.298	CG	ENSDARG00000030758	promoter	gnl|BL_ORD_ID|164597 sp|O95843|GUC1C_HUMAN Guanylyl cyclase-activating protein 3 OS=Homo sapiens OX=9606 GN=GUCA1C PE=1 SV=3//4.08765e-51
15	3941692	3941813	122	16	0.707678	0.518391	0.189287	86.018	CG	ENSDARG00000112337	promoter	gnl|BL_ORD_ID|240238 sp|A8MYZ0|MIY4B_HUMAN Inactive ubiquitin carboxyl-terminal hydrolase MINDY-4B OS=Homo sapiens OX=9606 GN=MINDY4B PE=3 SV=3//2.64005e-124
15	4482291	4482439	149	20	0.30057	0.133306	0.167263	106.839	CG	ENSDARG00000042835	promoter	gnl|BL_ORD_ID|468482 sp|Q14188|TFDP2_HUMAN Transcription factor Dp-2 OS=Homo sapiens OX=9606 GN=TFDP2 PE=1 SV=2//2.88904e-142
15	11644079	11644220	142	15	0.756379	0.542423	0.213955	78.1632	CG	ENSDARG00000099186	promoter	gnl|BL_ORD_ID|427082 sp|A2VDL4|SATT_BOVIN Neutral amino acid transporter A OS=Bos taurus OX=9913 GN=SLC1A4 PE=2 SV=1//0
15	12435657	12436807	1151	61	0.529321	0.195481	0.33384	514.719	CG	ENSDARG00000103117	promoter	gnl|BL_ORD_ID|475719 sp|Q8VCA5|TMPS4_MOUSE Transmembrane protease serine 4 OS=Mus musculus OX=10090 GN=Tmprss4 PE=2 SV=1//3.08388e-86
15	14083537	14083630	94	9	0.287376	0.0490356	0.23834	55.6275	CG	ENSDARG00000033171	promoter	gnl|BL_ORD_ID|477472 sp|Q86SZ2|TPC6B_HUMAN Trafficking protein particle complex subunit 6B OS=Homo sapiens OX=9606 GN=TRAPPC6B PE=1 SV=1//3.41023e-77
15	14248798	14249120	323	18	0.613156	0.830545	-0.217389	-91.8695	CG	ENSDARG00000104960	promoter	-//-
15	14643765	14643852	88	20	0.535946	0.780859	-0.244913	-133.25	CG	ENSDARG00000101942	promoter	gnl|BL_ORD_ID|207221 sp|Q6TDP4|KLH17_HUMAN Kelch-like protein 17 OS=Homo sapiens OX=9606 GN=KLHL17 PE=2 SV=1//4.82295e-06
15	17283968	17284200	233	16	0.559673	0.765105	-0.205432	-89.033	CG	ENSDARG00000090716	promoter	gnl|BL_ORD_ID|65879 sp|P49951|CLH1_BOVIN Clathrin heavy chain 1 OS=Bos taurus OX=9913 GN=CLTC PE=1 SV=1//0
15	17284276	17284857	582	75	0.504495	0.675386	-0.170891	-474.752	CG	ENSDARG00000090716	promoter	gnl|BL_ORD_ID|65879 sp|P49951|CLH1_BOVIN Clathrin heavy chain 1 OS=Bos taurus OX=9913 GN=CLTC PE=1 SV=1//0
15	19129707	19129787	81	10	0.769271	0.93077	-0.161499	-46.1358	CG	ENSDARG00000075334	promoter	gnl|BL_ORD_ID|349207 sp|Q6GPD0|RHG32_XENLA Rho GTPase-activating protein 32 OS=Xenopus laevis OX=8355 GN=arhgap32 PE=2 SV=1//3.40991e-13
15	19336278	19336355	78	9	0.51187	0.252219	0.259651	49.6341	CG	ENSDARG00000042659	promoter	gnl|BL_ORD_ID|472193 sp|Q6PFL8|THYN1_DANRE Thymocyte nuclear protein 1 OS=Danio rerio OX=7955 GN=thyn1 PE=2 SV=1//6.009e-169
15	19652506	19652844	339	10	0.494511	0.792571	-0.29806	-55.3941	CG	ENSDARG00000037402	promoter	gnl|BL_ORD_ID|219186 sp|P54825|LMIP_RAT Lens fiber membrane intrinsic protein OS=Rattus norvegicus OX=10116 GN=Lim2 PE=1 SV=1//1.30903e-71
15	20353360	20353478	119	12	0.484959	0.254055	0.230904	67.9541	CG	ENSDARG00000007743	promoter	-//-
15	21262187	21262305	119	14	0.374057	0.13138	0.242677	90.6096	CG	ENSDARG00000069409	promoter	gnl|BL_ORD_ID|149827 sp|Q93ZC9|GLAK1_ARATH Glucuronokinase 1 OS=Arabidopsis thaliana OX=3702 GN=GLCAK1 PE=1 SV=1//7.66465e-105
15	24179922	24180320	399	38	0.335488	0.125194	0.210293	277.339	CG	ENSDARG00000055591	promoter	gnl|BL_ORD_ID|439765 sp|Q29RU9|SOX_BOVIN Peroxisomal sarcosine oxidase OS=Bos taurus OX=9913 GN=PIPOX PE=2 SV=2//8.47753e-149
15	24180528	24180696	169	8	0.549311	0.196796	0.352514	55.4501	CG	ENSDARG00000055591	promoter	gnl|BL_ORD_ID|439765 sp|Q29RU9|SOX_BOVIN Peroxisomal sarcosine oxidase OS=Bos taurus OX=9913 GN=PIPOX PE=2 SV=2//8.47753e-149
15	24563761	24564097	337	24	0.131292	0.355481	-0.224189	-155.93	CG	ENSDARG00000031814	promoter	gnl|BL_ORD_ID|99039 sp|Q17QU7|DHR13_BOVIN Dehydrogenase/reductase SDR family member 13 OS=Bos taurus OX=9913 GN=DHRS13 PE=2 SV=1//4.02725e-85
15	24736882	24737332	451	30	0.285785	0.0712741	0.214511	188.225	CG	ENSDARG00000055635	promoter	gnl|BL_ORD_ID|78382 sp|P87378|CRK_XENLA Adapter molecule crk OS=Xenopus laevis OX=8355 GN=crk PE=2 SV=1//1.91489e-141
15	25039094	25039269	176	23	0.788745	0.588955	0.199791	133.122	CG	ENSDARG00000087757	promoter	gnl|BL_ORD_ID|305020 sp|Q62070|PIM2_MOUSE Serine/threonine-protein kinase pim-2 OS=Mus musculus OX=10090 GN=Pim2 PE=1 SV=1//8.00177e-45
15	25083610	25084043	434	26	0.201862	0.505312	-0.30345	-190.143	CG	ENSDARG00000055683	promoter	gnl|BL_ORD_ID|305020 sp|Q62070|PIM2_MOUSE Serine/threonine-protein kinase pim-2 OS=Mus musculus OX=10090 GN=Pim2 PE=1 SV=1//9.78934e-45
15	25666293	25666422	130	11	0.482314	0.267794	0.21452	58.6272	CG	ENSDARG00000116924	promoter	-//-
15	27658314	27658506	193	14	0.38252	0.760159	-0.377639	-124.329	CG	ENSDARG00000096642	promoter	-//-
15	28269942	28270245	304	12	0.239021	0.554732	-0.315711	-76.7803	CG	ENSDARG00000061579	promoter	gnl|BL_ORD_ID|259695 sp|Q5ZLA6|MYO1C_CHICK Unconventional myosin-Ic OS=Gallus gallus OX=9031 GN=MYO1C PE=2 SV=1//0
15	28353543	28353691	149	12	0.866498	0.674436	0.192062	60.0918	CG	ENSDARG00000087736	promoter	gnl|BL_ORD_ID|270773 sp|Q7RTR2|NLRC3_HUMAN NLR family CARD domain-containing protein 3 OS=Homo sapiens OX=9606 GN=NLRC3 PE=1 SV=2//2.30928e-09
15	28367682	28367777	96	8	0.818754	0.488009	0.330745	61.3839	CG	ENSDARG00000036848	promoter	gnl|BL_ORD_ID|211136 sp|Q0VCM6|LAT4_BOVIN Large neutral amino acids transporter small subunit 4 OS=Bos taurus OX=9913 GN=SLC43A2 PE=2 SV=1//0
15	28408964	28409058	95	8	0.877417	0.583038	0.294379	49.0266	CG	ENSDARG00000039490	promoter	gnl|BL_ORD_ID|305502 sp|P53810|PIPNA_MOUSE Phosphatidylinositol transfer protein alpha isoform OS=Mus musculus OX=10090 GN=Pitpna PE=1 SV=2//2.86456e-160
15	29113496	29113642	147	8	0.296574	0.614686	-0.318112	-48.5437	CG	ENSDARG00000013804	promoter	gnl|BL_ORD_ID|76875 sp|P04574|CPNS1_PIG Calpain small subunit 1 OS=Sus scrofa OX=9823 GN=CAPNS1 PE=1 SV=1//1.98861e-100
15	30714799	30714888	90	12	0.825933	0.649346	0.176587	60.0331	CG	ENSDARG00000032614	promoter	gnl|BL_ORD_ID|249385 sp|Q96DH6|MSI2H_HUMAN RNA-binding protein Musashi homolog 2 OS=Homo sapiens OX=9606 GN=MSI2 PE=1 SV=1//2.00926e-19
15	31287263	31288115	853	34	0.734985	0.401147	0.333838	242.606	CG	ENSDARG00000033056	promoter	gnl|BL_ORD_ID|337549 sp|Q6NYB7|RAB1A_RAT Ras-related protein Rab-1A OS=Rattus norvegicus OX=10116 GN=Rab1A PE=1 SV=3//7.75251e-109
15	31358805	31358947	143	11	0.876876	0.683578	0.193298	51.957	CG	ENSDARG00000025658	promoter	gnl|BL_ORD_ID|286995 sp|A6NMS3|OR5K4_HUMAN Olfactory receptor 5K4 OS=Homo sapiens OX=9606 GN=OR5K4 PE=3 SV=1//3.92154e-46
15	32384845	32385034	190	11	0.312438	0.860114	-0.547676	-116.205	CG	ENSDARG00000015065	promoter	gnl|BL_ORD_ID|69897 sp|P01029|CO4B_MOUSE Complement C4-B OS=Mus musculus OX=10090 GN=C4b PE=1 SV=3//0
15	33897215	33897288	74	11	0.883183	0.743981	0.139202	46.7128	CG	ENSDARG00000104023	promoter	gnl|BL_ORD_ID|227338 sp|P07722|MAG_RAT Myelin-associated glycoprotein OS=Rattus norvegicus OX=10116 GN=Mag PE=1 SV=1//1.26961e-141
15	35033501	35033699	199	8	0.585256	0.267112	0.318144	47.4483	CG	ENSDARG00000091607	promoter	gnl|BL_ORD_ID|21127 sp|Q8N1W1|ARG28_HUMAN Rho guanine nucleotide exchange factor 28 OS=Homo sapiens OX=9606 GN=ARHGEF28 PE=1 SV=3//2.10952e-105
15	37544344	37544402	59	10	0.908443	0.685125	0.223318	55.6883	CG	ENSDARG00000060697	promoter	gnl|BL_ORD_ID|207512 sp|Q9UMN6|KMT2B_HUMAN Histone-lysine N-methyltransferase 2B OS=Homo sapiens OX=9606 GN=KMT2B PE=1 SV=1//6.3861e-07
15	37544344	37544402	59	10	0.908443	0.685125	0.223318	55.6883	CG	ENSDARG00000068698	promoter	gnl|BL_ORD_ID|298533 sp|Q8JHF0|PEN2_DANRE Gamma-secretase subunit PEN-2 OS=Danio rerio OX=7955 GN=psenen PE=3 SV=1//2.4955e-65
15	37733498	37733803	306	26	0.338684	0.1718	0.166884	135.669	CG	ENSDARG00000076710	promoter	gnl|BL_ORD_ID|137686 sp|O88536|FPR2_MOUSE Formyl peptide receptor 2 OS=Mus musculus OX=10090 GN=Fpr2 PE=1 SV=1//1.44992e-19
15	37733980	37734060	81	10	0.762654	0.558011	0.204642	49.4127	CG	ENSDARG00000076710	promoter	gnl|BL_ORD_ID|137686 sp|O88536|FPR2_MOUSE Formyl peptide receptor 2 OS=Mus musculus OX=10090 GN=Fpr2 PE=1 SV=1//1.44992e-19
15	39963214	39963641	428	24	0.421953	0.784981	-0.363028	-184.252	CG	ENSDARG00000097804	promoter	-//-
15	40664751	40665005	255	9	0.76775	0.260194	0.507555	62.0777	CG	ENSDARG00000033840	promoter	gnl|BL_ORD_ID|128821 sp|Q8TDW7|FAT3_HUMAN Protocadherin Fat 3 OS=Homo sapiens OX=9606 GN=FAT3 PE=2 SV=2//2.91513e-102
15	41763452	41763585	134	28	0.925178	0.770418	0.15476	193.436	CG	ENSDARG00000098004	promoter	gnl|BL_ORD_ID|479565 sp|Q99PP9|TRI16_MOUSE Tripartite motif-containing protein 16 OS=Mus musculus OX=10090 GN=Trim16 PE=1 SV=2//1.34525e-50
15	42048694	42048925	232	22	0.367652	0.0496091	0.318043	218.202	CG	ENSDARG00000097725	promoter	-//-
15	42049219	42049457	239	12	0.435397	0.0872933	0.348103	79.3302	CG	ENSDARG00000097725	promoter	-//-
15	44183384	44183486	103	10	0.685971	0.403058	0.282913	56.3612	CG	ENSDARG00000076214	promoter	gnl|BL_ORD_ID|555734 sp|Q86UD4|ZN329_HUMAN Zinc finger protein 329 OS=Homo sapiens OX=9606 GN=ZNF329 PE=1 SV=2//6.67947e-28
15	44512245	44512666	422	46	0.674063	0.857264	-0.183201	-281.127	CG	ENSDARG00000037496	promoter	gnl|BL_ORD_ID|160890 sp|P48058|GRIA4_HUMAN Glutamate receptor 4 OS=Homo sapiens OX=9606 GN=GRIA4 PE=1 SV=2//0
15	46593954	46594066	113	18	0.722503	0.933514	-0.211011	-127.475	CG	ENSDARG00000111318	promoter	-//-
15	47823174	47823492	319	12	0.385747	0.0360517	0.349695	87.9064	CG	ENSDARG00000089563	promoter	gnl|BL_ORD_ID|433733 sp|Q96HF1|SFRP2_HUMAN Secreted frizzled-related protein 2 OS=Homo sapiens OX=9606 GN=SFRP2 PE=1 SV=2//9.63626e-60
15	47823850	47824139	290	11	0.421951	0.0564985	0.365452	78.6749	CG	ENSDARG00000089563	promoter	gnl|BL_ORD_ID|433733 sp|Q96HF1|SFRP2_HUMAN Secreted frizzled-related protein 2 OS=Homo sapiens OX=9606 GN=SFRP2 PE=1 SV=2//9.63626e-60
16	385020	385079	60	14	0.259364	0.100997	0.158367	69.2698	CG	ENSDARG00000035648	promoter	gnl|BL_ORD_ID|195459 sp|Q90XW6|IRX4A_XENLA Iroquois-class homeodomain protein irx-4-A OS=Xenopus laevis OX=8355 GN=irx4-a PE=2 SV=1//0
16	8218008	8218149	142	17	0.896549	0.716316	0.180233	100.264	CG	ENSDARG00000076862	promoter	gnl|BL_ORD_ID|125367 sp|Q9UFP1|F198A_HUMAN Protein FAM198A OS=Homo sapiens OX=9606 GN=FAM198A PE=1 SV=3//1.92403e-112
16	14247533	14247774	242	13	0.856201	0.638089	0.218111	75.0365	CG	ENSDARG00000057562	promoter	gnl|BL_ORD_ID|391770 sp|Q7ZUX1|RPC3_DANRE DNA-directed RNA polymerase III subunit RPC3 OS=Danio rerio OX=7955 GN=polr3c PE=2 SV=1//0
16	15263319	15263596	278	20	0.634856	0.379778	0.255078	114.91	CG	ENSDARG00000041729	promoter	gnl|BL_ORD_ID|438453 sp|Q13884|SNTB1_HUMAN Beta-1-syntrophin OS=Homo sapiens OX=9606 GN=SNTB1 PE=1 SV=3//0
16	15709063	15709164	102	9	0.916829	0.746163	0.170666	47.6881	CG	ENSDARG00000098827	promoter	-//-
16	15709063	15709164	102	9	0.916829	0.746163	0.170666	47.6881	CG	ENSDARG00000102085	promoter	-//-
16	15866195	15866274	80	15	0.51581	0.419359	0.0964511	57.1679	CG	ENSDARG00000103486	promoter	-//-
16	23380597	23380701	105	16	0.768806	0.498705	0.270101	107.9	CG	ENSDARG00000012367	promoter	gnl|BL_ORD_ID|479637 sp|Q7Z4K8|TRI46_HUMAN Tripartite motif-containing protein 46 OS=Homo sapiens OX=9606 GN=TRIM46 PE=2 SV=2//0
16	25989254	25989462	209	20	0.960529	0.805555	0.154974	132.421	CG	ENSDARG00000095944	promoter	-//-
16	27415103	27415201	99	15	0.149626	0.262472	-0.112847	-65.8714	CG	ENSDARG00000107860	promoter	-//-
16	29042262	29042314	53	8	0.0548002	0.284666	-0.229865	-53.1541	CG	ENSDARG00000088805	promoter	gnl|BL_ORD_ID|267945 sp|P86839|NEST_DANRE Nestin OS=Danio rerio OX=7955 GN=nes PE=2 SV=1//0
16	30117399	30117578	180	12	0.845909	0.654941	0.190968	68.9797	CG	ENSDARG00000000189	promoter	gnl|BL_ORD_ID|432325 sp|Q8NFY4|SEM6D_HUMAN Semaphorin-6D OS=Homo sapiens OX=9606 GN=SEMA6D PE=1 SV=1//0
16	31470564	31470695	132	15	0.443433	0.628434	-0.185	-73.266	CG	ENSDARG00000054814	promoter	gnl|BL_ORD_ID|477343 sp|A2VDT1|TP4A3_BOVIN Protein tyrosine phosphatase type IVA 3 OS=Bos taurus OX=9913 GN=PTP4A3 PE=2 SV=1//8.31686e-85
16	31986113	31986256	144	26	0.829279	0.645157	0.184122	171.406	CG	ENSDARG00000093119	promoter	gnl|BL_ORD_ID|163198 sp|P24473|GSTK1_RAT Glutathione S-transferase kappa 1 OS=Rattus norvegicus OX=10116 GN=Gstk1 PE=1 SV=3//1.20834e-67
16	32152163	32152382	220	7	0.770276	0.30374	0.466536	49.5847	CG	ENSDARG00000005371	promoter	gnl|BL_ORD_ID|157881 sp|Q5U9X3|GPC6A_DANRE G-protein coupled receptor family C group 6 member A OS=Danio rerio OX=7955 GN=gprc6a PE=1 SV=1//0
16	34565000	34565388	389	27	0.364637	0.533468	-0.168831	-118.629	CG	ENSDARG00000090097	promoter	-//-
16	35825497	35825843	347	50	0.743298	0.938923	-0.195625	-385.946	CG	ENSDARG00000098223	promoter	-//-
16	38002503	38002562	60	6	0.591849	0.0683948	0.523455	67.5608	CG	ENSDARG00000095533	promoter	-//-
16	39861100	39861268	169	26	0.442312	0.27489	0.167422	143.486	CG	ENSDARG00000044574	promoter	gnl|BL_ORD_ID|340835 sp|Q6XE24|RBMS3_HUMAN RNA-binding motif, single-stranded-interacting protein 3 OS=Homo sapiens OX=9606 GN=RBMS3 PE=1 SV=1//0
16	41036061	41036169	109	18	0.101226	0.363544	-0.262318	-157.489	CG	ENSDARG00000091206	promoter	-//-
16	41536609	41536740	132	14	0.819886	0.418589	0.401297	125.465	CG	ENSDARG00000070131	promoter	gnl|BL_ORD_ID|391377 sp|Q8N5L8|RP25L_HUMAN Ribonuclease P protein subunit p25-like protein OS=Homo sapiens OX=9606 GN=RPP25L PE=1 SV=1//1.90716e-46
16	43743332	43743524	193	17	0.935259	0.788365	0.146894	89.5679	CG	ENSDARG00000095865	promoter	gnl|BL_ORD_ID|288894 sp|Q4KMM3|OXR1_MOUSE Oxidation resistance protein 1 OS=Mus musculus OX=10090 GN=Oxr1 PE=1 SV=3//0
16	44702254	44702394	141	20	0.733935	0.578656	0.155279	104.54	CG	ENSDARG00000097599	promoter	-//-
16	44879330	44879495	166	10	0.827624	0.610358	0.217266	49.8622	CG	ENSDARG00000011333	promoter	gnl|BL_ORD_ID|349207 sp|Q6GPD0|RHG32_XENLA Rho GTPase-activating protein 32 OS=Xenopus laevis OX=8355 GN=arhgap32 PE=2 SV=1//0
16	45136172	45136261	90	12	0.905632	0.775255	0.130377	52.2311	CG	ENSDARG00000103941	promoter	-//-
16	45236515	45236639	125	18	0.228431	0.444311	-0.215881	-105.508	CG	ENSDARG00000099117	promoter	gnl|BL_ORD_ID|140588 sp|C0HJJ0|FXY11_DANRE FXYD domain-containing ion transport regulator 11 OS=Danio rerio OX=7955 GN=fxyd11 PE=1 SV=1//2.08242e-35
16	47937195	47937286	92	11	0.855552	0.732562	0.12299	48.2562	CG	ENSDARG00000077905	promoter	gnl|BL_ORD_ID|79676 sp|Q80T79|CSMD3_MOUSE CUB and sushi domain-containing protein 3 OS=Mus musculus OX=10090 GN=Csmd3 PE=1 SV=3//1.63698e-32
16	48401773	48402191	419	32	0.400241	0.142847	0.257394	220.266	CG	ENSDARG00000102452	promoter	gnl|BL_ORD_ID|116368 sp|Q6AXJ2|EI3HA_DANRE Eukaryotic translation initiation factor 3 subunit H-A OS=Danio rerio OX=7955 GN=eif3ha PE=2 SV=1//0
16	54770197	54770374	178	18	0.177387	0.380636	-0.203248	-119.142	CG	ENSDARG00000096840	promoter	-//-
17	2723286	2723350	65	15	0.961704	0.887831	0.0738735	66.741	CG	ENSDARG00000075898	promoter	gnl|BL_ORD_ID|440324 sp|Q9P0W8|SPAT7_HUMAN Spermatogenesis-associated protein 7 OS=Homo sapiens OX=9606 GN=SPATA7 PE=1 SV=3//4.31417e-27
17	6508835	6509875	1041	14	0.685634	0.351983	0.333652	82.1977	CG	ENSDARG00000017687	promoter	gnl|BL_ORD_ID|103372 sp|P60905|DNJC5_RAT DnaJ homolog subfamily C member 5 OS=Rattus norvegicus OX=10116 GN=Dnajc5 PE=1 SV=1//1.45647e-41
17	9936499	9936936	438	71	0.360103	0.163131	0.196972	514.547	CG	ENSDARG00000032553	promoter	gnl|BL_ORD_ID|116116 sp|Q91UZ4|EGLN3_MOUSE Egl nine homolog 3 OS=Mus musculus OX=10090 GN=Egln3 PE=2 SV=1//5.3014e-106
17	14782800	14783171	372	29	0.311047	0.139225	0.171822	161.075	CG	ENSDARG00000009253	promoter	gnl|BL_ORD_ID|422074 sp|Q7ZUH1|RTRAF_DANRE RNA transcription, translation and transport factor protein OS=Danio rerio OX=7955 GN=rtraf PE=2 SV=1//5.72435e-166
17	15297202	15297324	123	9	0.883789	0.622453	0.261336	55.0982	CG	ENSDARG00000097256	promoter	-//-
17	16343822	16343933	112	8	0.127634	0.462001	-0.334367	-53.6764	CG	ENSDARG00000008212	promoter	gnl|BL_ORD_ID|202776 sp|Q9HB14|KCNKD_HUMAN Potassium channel subfamily K member 13 OS=Homo sapiens OX=9606 GN=KCNK13 PE=2 SV=2//2.3827e-172
17	16429788	16429956	169	25	0.271963	0.461508	-0.189545	-131.031	CG	ENSDARG00000043740	promoter	gnl|BL_ORD_ID|112371 sp|Q568G4|EFC11_DANRE EF-hand calcium-binding domain-containing protein 11 OS=Danio rerio OX=7955 GN=efcab11 PE=2 SV=1//4.49605e-117
17	16753269	16753474	206	12	0.87781	0.577658	0.300152	87.1012	CG	ENSDARG00000057452	promoter	gnl|BL_ORD_ID|446426 sp|Q8WXE9|STON2_HUMAN Stonin-2 OS=Homo sapiens OX=9606 GN=STON2 PE=1 SV=1//0
17	18284465	18284593	129	15	0.790021	0.925191	-0.135169	-78.5752	CG	ENSDARG00000109217	promoter	-//-
17	24839247	24839367	121	10	0.522252	0.287663	0.234589	52.1276	CG	ENSDARG00000089959	promoter	-//-
17	24839533	24839728	196	20	0.497634	0.317614	0.18002	105.488	CG	ENSDARG00000089959	promoter	-//-
17	30863561	30863636	76	9	0.630652	0.406516	0.224136	46.3708	CG	ENSDARG00000042796	promoter	gnl|BL_ORD_ID|490984 sp|P25490|TYY1_HUMAN Transcriptional repressor protein YY1 OS=Homo sapiens OX=9606 GN=YY1 PE=1 SV=2//5.35838e-164
17	31184513	31184713	201	14	0.262854	0.055163	0.207691	83.8493	CG	ENSDARG00000042846	promoter	gnl|BL_ORD_ID|99728 sp|Q6R5J1|DISP2_DANRE Protein dispatched homolog 2 OS=Danio rerio OX=7955 GN=disp2 PE=2 SV=1//0
17	31184513	31184713	201	14	0.262854	0.055163	0.207691	83.8493	CG	ENSDARG00000097985	promoter	-//-
17	31484228	31484363	136	22	0.894566	0.718993	0.175573	137.417	CG	ENSDARG00000042861	promoter	gnl|BL_ORD_ID|14330 sp|P97793|ALK_MOUSE ALK tyrosine kinase receptor OS=Mus musculus OX=10090 GN=Alk PE=1 SV=2//0
17	32157893	32157947	55	12	0.845075	0.936262	-0.0911869	-54.0963	CG	ENSDARG00000079068	promoter	gnl|BL_ORD_ID|9724 sp|Q61824|ADA12_MOUSE Disintegrin and metalloproteinase domain-containing protein 12 OS=Mus musculus OX=10090 GN=Adam12 PE=1 SV=2//0
17	33708041	33708291	251	12	0.450382	0.126073	0.324309	83.5252	CG	ENSDARG00000091366	promoter	gnl|BL_ORD_ID|467608 sp|Q3UK37|TEDC1_MOUSE Tubulin epsilon and delta complex protein 1 OS=Mus musculus OX=10090 GN=Tedc1 PE=2 SV=2//2.71197e-15
17	33716951	33717128	178	15	0.0507031	0.192457	-0.141754	-82.6876	CG	ENSDARG00000034042	promoter	gnl|BL_ORD_ID|103099 sp|Q6DHB1|DNAL1_DANRE Dynein light chain 1, axonemal OS=Danio rerio OX=7955 GN=dnal1 PE=2 SV=1//1.32474e-121
17	45579781	45579926	146	20	0.621606	0.791137	-0.169532	-96.569	CG	ENSDARG00000052917	promoter	gnl|BL_ORD_ID|50486 sp|Q9GLG2|CAN1_MACFA Calpain-1 catalytic subunit OS=Macaca fascicularis OX=9541 GN=CAPN1 PE=2 SV=1//1.16304e-161
17	52659751	52659913	163	20	0.601157	0.350041	0.251115	137.576	CG	ENSDARG00000041449	promoter	gnl|BL_ORD_ID|442052 sp|Q7Z699|SPRE1_HUMAN Sprouty-related, EVH1 domain-containing protein 1 OS=Homo sapiens OX=9606 GN=SPRED1 PE=1 SV=2//4.10935e-116
18	370329	370462	134	15	0.921525	0.770925	0.1506	74.5048	CG	ENSDARG00000105288	promoter	gnl|BL_ORD_ID|199936 sp|O15063|K0355_HUMAN Uncharacterized protein KIAA0355 OS=Homo sapiens OX=9606 GN=KIAA0355 PE=1 SV=2//1.65418e-99
18	977588	977768	181	20	0.880512	0.694151	0.18636	112.025	CG	ENSDARG00000028336	promoter	gnl|BL_ORD_ID|98642 sp|Q642M9|DHDH_DANRE Trans-1,2-dihydrobenzene-1,2-diol dehydrogenase OS=Danio rerio OX=7955 GN=dhdh PE=2 SV=2//2.58955e-161
18	3042893	3043172	280	48	0.599192	0.794978	-0.195786	-346.125	CG	ENSDARG00000111557	promoter	-//-
18	5428433	5428826	394	49	0.948027	0.720101	0.227926	443.861	CG	ENSDARG00000059387	promoter	gnl|BL_ORD_ID|131871 sp|Q5RAY8|FGF7_PONAB Fibroblast growth factor 7 OS=Pongo abelii OX=9601 GN=FGF7 PE=2 SV=1//1.32022e-58
18	5616865	5617491	627	36	0.481182	0.847045	-0.365863	-319.025	CG	ENSDARG00000101661	promoter	gnl|BL_ORD_ID|495216 sp|Q5ZJH6|ULK3_CHICK Serine/threonine-protein kinase ULK3 OS=Gallus gallus OX=9031 GN=ULK3 PE=2 SV=1//2.52939e-97
18	6873157	6873356	200	45	0.228944	0.392571	-0.163627	-282.119	CG	ENSDARG00000093117	promoter	-//-
18	7114108	7114273	166	12	0.096497	0.291271	-0.194774	-70.3906	CG	ENSDARG00000100256	promoter	gnl|BL_ORD_ID|199954 sp|Q9UPX6|K1024_HUMAN UPF0258 protein KIAA1024 OS=Homo sapiens OX=9606 GN=KIAA1024 PE=2 SV=3//8.07925e-09
18	7307741	7307807	67	8	0.520009	0.145496	0.374512	59.7214	CG	ENSDARG00000036337	promoter	gnl|BL_ORD_ID|59330 sp|Q3ZBF8|CERS2_BOVIN Ceramide synthase 2 OS=Bos taurus OX=9913 GN=CERS2 PE=2 SV=1//5.66789e-144
18	7381274	7381437	164	9	0.518724	0.214983	0.303741	56.1144	CG	ENSDARG00000069515	promoter	gnl|BL_ORD_ID|41368 sp|Q5R8P3|BBS10_PONAB Bardet-Biedl syndrome 10 protein homolog OS=Pongo abelii OX=9601 GN=BBS10 PE=2 SV=1//1.47578e-54
18	7564720	7564966	247	16	0.375028	0.902109	-0.52708	-185.494	CG	ENSDARG00000095556	promoter	-//-
18	7609180	7610252	1073	22	0.446164	0.873856	-0.427692	-168.691	CG	ENSDARG00000042396	promoter	gnl|BL_ORD_ID|284875 sp|A3KQA5|ODF3B_DANRE Outer dense fiber protein 3-B OS=Danio rerio OX=7955 GN=odf3b PE=2 SV=2//2.28079e-172
18	7632914	7632982	69	18	0.57985	0.904538	-0.324688	-151.867	CG	ENSDARG00000114099	promoter	gnl|BL_ORD_ID|479605 sp|Q9UPQ4|TRI35_HUMAN Tripartite motif-containing protein 35 OS=Homo sapiens OX=9606 GN=TRIM35 PE=1 SV=2//4.98039e-67
18	7881833	7882030	198	13	0.660956	0.887265	-0.226309	-69.0817	CG	ENSDARG00000109590	promoter	-//-
18	8396469	8397044	576	44	0.748757	0.302693	0.446064	524.138	CG	ENSDARG00000111958	promoter	-//-
18	8396469	8397044	576	44	0.748757	0.302693	0.446064	524.138	CG	ENSDARG00000063186	promoter	gnl|BL_ORD_ID|42156 sp|Q8N7W2|BEND7_HUMAN BEN domain-containing protein 7 OS=Homo sapiens OX=9606 GN=BEND7 PE=1 SV=2//3.32364e-96
18	8398004	8398132	129	9	0.361271	0.774469	-0.413197	-62.313	CG	ENSDARG00000063186	promoter	gnl|BL_ORD_ID|42156 sp|Q8N7W2|BEND7_HUMAN BEN domain-containing protein 7 OS=Homo sapiens OX=9606 GN=BEND7 PE=1 SV=2//3.32364e-96
18	10784040	10784222	183	9	0.47237	0.811823	-0.339453	-46.199	CG	ENSDARG00000097017	promoter	gnl|BL_ORD_ID|229997 sp|F1QH17|MCA3A_DANRE Protein-methionine sulfoxide oxidase mical3a OS=Danio rerio OX=7955 GN=mical3a PE=2 SV=2//0
18	12329211	12329389	179	22	0.252461	0.640387	-0.387927	-205.54	CG	ENSDARG00000026865	promoter	gnl|BL_ORD_ID|124560 sp|Q2KI00|F107B_BOVIN Protein FAM107B OS=Bos taurus OX=9913 GN=FAM107B PE=2 SV=1//3.41976e-51
18	16125301	16125516	216	6	0.943076	0.453979	0.489097	55.1906	CG	ENSDARG00000041691	promoter	gnl|BL_ORD_ID|43261 sp|O35779|BHE41_RAT Class E basic helix-loop-helix protein 41 OS=Rattus norvegicus OX=10116 GN=Bhlhb3 PE=2 SV=2//1.75773e-119
18	16917096	16917331	236	12	0.647405	0.341919	0.305486	78.3124	CG	ENSDARG00000057286	promoter	gnl|BL_ORD_ID|449280 sp|Q5F4B2|SWP70_CHICK Switch-associated protein 70 OS=Gallus gallus OX=9031 GN=SWAP70 PE=2 SV=1//0
18	18102259	18102375	117	11	0.561177	0.849324	-0.288147	-67.5665	CG	ENSDARG00000057296	promoter	gnl|BL_ORD_ID|53978 sp|Q9R171|CBLN1_MOUSE Cerebellin-1 OS=Mus musculus OX=10090 GN=Cbln1 PE=1 SV=1//9.68094e-115
18	18793183	18793391	209	21	0.147637	0.539538	-0.391901	-187.977	CG	ENSDARG00000094658	promoter	gnl|BL_ORD_ID|449436 sp|P50475|SYAC_RAT Alanine--tRNA ligase, cytoplasmic OS=Rattus norvegicus OX=10116 GN=Aars PE=1 SV=3//1.51575e-18
18	18980008	18980085	78	10	0.223021	0.608956	-0.385935	-90.4715	CG	ENSDARG00000033020	promoter	gnl|BL_ORD_ID|70360 sp|Q96CD2|COAC_HUMAN Phosphopantothenoylcysteine decarboxylase OS=Homo sapiens OX=9606 GN=PPCDC PE=1 SV=2//2.00271e-95
18	18980008	18980085	78	10	0.223021	0.608956	-0.385935	-90.4715	CG	ENSDARG00000016038	promoter	gnl|BL_ORD_ID|166722 sp|Q7SY06|HACD3_DANRE Very-long-chain (3R)-3-hydroxyacyl-CoA dehydratase OS=Danio rerio OX=7955 GN=hacd3 PE=2 SV=2//0
18	20029876	20030011	136	16	0.973057	0.611182	0.361875	184.901	CG	ENSDARG00000069246	promoter	gnl|BL_ORD_ID|377396 sp|Q9NSD7|RL3R1_HUMAN Relaxin-3 receptor 1 OS=Homo sapiens OX=9606 GN=RXFP3 PE=1 SV=1//1.82949e-99
18	21049219	21049317	99	9	0.692835	0.452148	0.240686	47.3426	CG	ENSDARG00000027423	promoter	gnl|BL_ORD_ID|190043 sp|O73798|IGF1R_XENLA Insulin-like growth factor 1 receptor OS=Xenopus laevis OX=8355 GN=igf1r PE=1 SV=1//0
18	21937028	21937194	167	17	0.562266	0.32959	0.232676	95.9787	CG	ENSDARG00000030512	promoter	gnl|BL_ORD_ID|489880 sp|Q2TAA8|TXIP1_HUMAN Translin-associated factor X-interacting protein 1 OS=Homo sapiens OX=9606 GN=TSNAXIP1 PE=1 SV=1//2.07116e-112
18	23373435	23373689	255	18	0.914831	0.563443	0.351388	126.915	CG	ENSDARG00000001414	promoter	gnl|BL_ORD_ID|230850 sp|Q6DN12|MCTP2_HUMAN Multiple C2 and transmembrane domain-containing protein 2 OS=Homo sapiens OX=9606 GN=MCTP2 PE=1 SV=3//0
18	23834445	23834522	78	8	0.836517	0.375875	0.460641	84.1832	CG	ENSDARG00000097764	promoter	-//-
18	26511935	26512069	135	9	0.904835	0.686048	0.218787	46.0288	CG	ENSDARG00000075942	promoter	gnl|BL_ORD_ID|138170 sp|Q7Z6J6|FRMD5_HUMAN FERM domain-containing protein 5 OS=Homo sapiens OX=9606 GN=FRMD5 PE=1 SV=1//0
18	27597058	27597119	62	16	0.930774	0.80822	0.122555	74.8598	CG	ENSDARG00000026070	promoter	gnl|BL_ORD_ID|57265 sp|O70352|CD82_RAT CD82 antigen OS=Rattus norvegicus OX=10116 GN=Cd82 PE=1 SV=1//3.67803e-76
18	27597660	27597749	90	9	0.884893	0.639822	0.24507	52.3372	CG	ENSDARG00000026070	promoter	gnl|BL_ORD_ID|57265 sp|O70352|CD82_RAT CD82 antigen OS=Rattus norvegicus OX=10116 GN=Cd82 PE=1 SV=1//3.67803e-76
18	29962589	29963736	1148	105	0.0490173	0.223379	-0.174362	-781.142	CG	ENSDARG00000092489	promoter	-//-
18	33521068	33521189	122	14	0.861617	0.663197	0.198421	77.7615	CG	ENSDARG00000056000	promoter	gnl|BL_ORD_ID|52709 sp|P35384|CASR_BOVIN Extracellular calcium-sensing receptor OS=Bos taurus OX=9913 GN=CASR PE=2 SV=1//0
18	33555997	33556111	115	13	0.0480143	0.16432	-0.116305	-58.9397	CG	ENSDARG00000056006	promoter	gnl|BL_ORD_ID|52712 sp|O62714|CASR_PIG Extracellular calcium-sensing receptor OS=Sus scrofa OX=9823 GN=CASR PE=2 SV=3//0
18	35171952	35172063	112	22	0.314812	0.514167	-0.199354	-128.3	CG	ENSDARG00000068103	promoter	gnl|BL_ORD_ID|59562 sp|Q9UL16|CFA45_HUMAN Cilia- and flagella-associated protein 45 OS=Homo sapiens OX=9606 GN=CFAP45 PE=1 SV=2//1.14094e-84
18	37216904	37217236	333	24	0.438851	0.739673	-0.300822	-166.213	CG	ENSDARG00000061691	promoter	gnl|BL_ORD_ID|335486 sp|Q0V8G3|QPCTL_BOVIN Glutaminyl-peptide cyclotransferase-like protein OS=Bos taurus OX=9913 GN=QPCTL PE=2 SV=1//2.33282e-101
18	41161503	41161604	102	12	0.246906	0.0915538	0.155352	60.6437	CG	ENSDARG00000078775	promoter	gnl|BL_ORD_ID|338814 sp|Q63713|RASA2_RAT Ras GTPase-activating protein 2 OS=Rattus norvegicus OX=10116 GN=Rasa2 PE=2 SV=1//0
18	41495826	41496368	543	36	0.778951	0.508634	0.270317	279.754	CG	ENSDARG00000068274	promoter	gnl|BL_ORD_ID|16853 sp|Q12955|ANK3_HUMAN Ankyrin-3 OS=Homo sapiens OX=9606 GN=ANK3 PE=1 SV=3//1.38336e-13
18	48493557	48493608	52	8	0.690802	0.9518	-0.260998	-49.9495	CG	ENSDARG00000088484	promoter	gnl|BL_ORD_ID|202710 sp|O88335|KCNJ1_MOUSE ATP-sensitive inward rectifier potassium channel 1 OS=Mus musculus OX=10090 GN=Kcnj1 PE=2 SV=1//3.78464e-139
18	50435345	50435428	84	13	0.560081	0.768783	-0.208701	-65.0287	CG	ENSDARG00000096262	promoter	gnl|BL_ORD_ID|69631 sp|Q1L899|CO059_DANRE UPF0583 protein C15orf59 homolog OS=Danio rerio OX=7955 GN=si:dkey-105e17.1 PE=2 SV=1//1.7526e-45
18	50436309	50436433	125	22	0.165465	0.348508	-0.183043	-124.459	CG	ENSDARG00000096262	promoter	gnl|BL_ORD_ID|69631 sp|Q1L899|CO059_DANRE UPF0583 protein C15orf59 homolog OS=Danio rerio OX=7955 GN=si:dkey-105e17.1 PE=2 SV=1//1.7526e-45
18	50987757	50987945	189	29	0.22141	0.36388	-0.14247	-150.278	CG	ENSDARG00000112431	promoter	gnl|BL_ORD_ID|345541 sp|P78509|RELN_HUMAN Reelin OS=Homo sapiens OX=9606 GN=RELN PE=1 SV=3//1.5291e-07
19	2726705	2726857	153	21	0.514551	0.714613	-0.200062	-114.771	CG	ENSDARG00000075271	promoter	gnl|BL_ORD_ID|391951 sp|Q92565|RPGF5_HUMAN Rap guanine nucleotide exchange factor 5 OS=Homo sapiens OX=9606 GN=RAPGEF5 PE=1 SV=1//0
19	2896165	2896398	234	40	0.278495	0.148627	0.129868	217.289	CG	ENSDARG00000096274	promoter	-//-
19	4890711	4890801	91	17	0.778575	0.883469	-0.104894	-79.3108	CG	ENSDARG00000063726	promoter	gnl|BL_ORD_ID|57856 sp|B5DE93|CDK12_XENTR Cyclin-dependent kinase 12 OS=Xenopus tropicalis OX=8364 GN=cdk12 PE=2 SV=1//0
19	7358192	7358259	68	12	0.32976	0.158132	0.171628	55.1449	CG	ENSDARG00000063310	promoter	gnl|BL_ORD_ID|288900 sp|A8KBE0|OXR1_XENTR Oxidation resistance protein 1 OS=Xenopus tropicalis OX=8364 GN=oxr1 PE=2 SV=2//0
19	9148423	9148530	108	18	0.812474	0.947951	-0.135476	-99.506	CG	ENSDARG00000062954	promoter	gnl|BL_ORD_ID|65950 sp|P49760|CLK2_HUMAN Dual specificity protein kinase CLK2 OS=Homo sapiens OX=9606 GN=CLK2 PE=1 SV=1//0
19	9148648	9148734	87	13	0.753696	0.90799	-0.154294	-65.5384	CG	ENSDARG00000062954	promoter	gnl|BL_ORD_ID|65950 sp|P49760|CLK2_HUMAN Dual specificity protein kinase CLK2 OS=Homo sapiens OX=9606 GN=CLK2 PE=1 SV=1//0
19	9149389	9149568	180	20	0.772245	0.483422	0.288822	162.862	CG	ENSDARG00000062954	promoter	gnl|BL_ORD_ID|65950 sp|P49760|CLK2_HUMAN Dual specificity protein kinase CLK2 OS=Homo sapiens OX=9606 GN=CLK2 PE=1 SV=1//0
19	9777741	9778140	400	28	0.846795	0.451786	0.395009	284.393	CG	ENSDARG00000077877	promoter	-//-
19	10373611	10374096	486	12	0.817582	0.429696	0.387886	92.2797	CG	ENSDARG00000070931	promoter	gnl|BL_ORD_ID|162572 sp|A4IIV4|GSG1L_XENTR Germ cell-specific gene 1-like protein OS=Xenopus tropicalis OX=8364 GN=gsg1l PE=2 SV=1//1.95885e-87
19	11031508	11032446	939	50	0.666338	0.262204	0.404133	542.874	CG	ENSDARG00000005162	promoter	gnl|BL_ORD_ID|478225 sp|P84335|TPM1_LIZAU Tropomyosin alpha-1 chain OS=Liza aurata OX=48191 PE=1 SV=1//1.32129e-90
19	12212951	12213020	70	10	0.545884	0.185443	0.360441	90.41	CG	ENSDARG00000056307	promoter	gnl|BL_ORD_ID|556141 sp|Q5ZMM5|ZN706_CHICK Zinc finger protein 706 OS=Gallus gallus OX=9031 GN=ZNF706 PE=3 SV=1//4.34782e-30
19	15192480	15192696	217	31	0.779744	0.632625	0.14712	151.309	CG	ENSDARG00000015552	promoter	gnl|BL_ORD_ID|304031 sp|F1QIC4|PHR4A_DANRE Phosphatase and actin regulator 4A OS=Danio rerio OX=7955 GN=phactr4a PE=3 SV=2//1.9542e-32
19	18136888	18136959	72	8	0.701308	0.945333	-0.244025	-55.3446	CG	ENSDARG00000003860	promoter	gnl|BL_ORD_ID|54434 sp|Q5R6X7|CBX3_PONAB Chromobox protein homolog 3 OS=Pongo abelii OX=9601 GN=CBX3 PE=2 SV=1//7.97169e-76
19	19240993	19241182	190	14	0.752113	0.275783	0.476329	142.489	CG	ENSDARG00000098689	promoter	gnl|BL_ORD_ID|325725 sp|Q6PB44|PTN23_MOUSE Tyrosine-protein phosphatase non-receptor type 23 OS=Mus musculus OX=10090 GN=Ptpn23 PE=1 SV=2//0
19	19397945	19398284	340	13	0.490921	0.222623	0.268299	70.4821	CG	ENSDARG00000062530	promoter	gnl|BL_ORD_ID|30523 sp|Q1LYL8|ASTE1_DANRE Protein asteroid homolog 1 OS=Danio rerio OX=7955 GN=aste1 PE=2 SV=1//3.97093e-130
19	20178811	20178969	159	7	0.352985	0.0738798	0.279105	49.6027	CG	ENSDARG00000007863	promoter	gnl|BL_ORD_ID|478945 sp|Q6PFR5|TRA2A_MOUSE Transformer-2 protein homolog alpha OS=Mus musculus OX=10090 GN=Tra2a PE=1 SV=1//3.55337e-59
19	24324670	24324825	156	17	0.794596	0.937836	-0.14324	-86.1745	CG	ENSDARG00000062352	promoter	gnl|BL_ORD_ID|432295 sp|Q5EA85|SEM4A_BOVIN Semaphorin-4A OS=Bos taurus OX=9913 GN=SEMA4A PE=2 SV=1//8.18736e-137
19	24573185	24573609	425	21	0.412934	0.785081	-0.372147	-152.66	CG	ENSDARG00000098950	promoter	-//-
19	25151447	25151579	133	10	0.194818	0.0295411	0.165277	54.6539	CG	ENSDARG00000039997	promoter	gnl|BL_ORD_ID|477343 sp|A2VDT1|TP4A3_BOVIN Protein tyrosine phosphatase type IVA 3 OS=Bos taurus OX=9913 GN=PTP4A3 PE=2 SV=1//1.12818e-103
19	25151794	25152102	309	21	0.233892	0.0514179	0.182474	150.998	CG	ENSDARG00000103700	promoter	gnl|BL_ORD_ID|137041 sp|P70056|FOXH1_XENLA Forkhead box protein H1 OS=Xenopus laevis OX=8355 GN=foxh1 PE=1 SV=3//4.69676e-16
19	25648679	25648803	125	16	0.945375	0.68021	0.265165	135.939	CG	ENSDARG00000014490	promoter	gnl|BL_ORD_ID|474102 sp|P25421|TKN1_CARAU Protachykinin OS=Carassius auratus OX=7957 PE=1 SV=2//2.76953e-73
19	27564804	27564921	118	17	0.436383	0.636426	-0.200043	-88.1214	CG	ENSDARG00000087363	promoter	gnl|BL_ORD_ID|426529 sp|Q9PVW8|SAL_SILAS Rhamnose-binding lectin OS=Silurus asotus OX=30991 PE=1 SV=1//6.14474e-11
19	31059578	31060137	560	27	0.654218	0.903959	-0.249741	-171.367	CG	ENSDARG00000056021	promoter	gnl|BL_ORD_ID|439492 sp|Q5R5D2|SOSD1_PONAB Sclerostin domain-containing protein 1 OS=Pongo abelii OX=9601 GN=SOSTDC1 PE=2 SV=1//1.67009e-76
19	31060340	31060536	197	21	0.593234	0.908773	-0.315539	-195.157	CG	ENSDARG00000056021	promoter	gnl|BL_ORD_ID|439492 sp|Q5R5D2|SOSD1_PONAB Sclerostin domain-containing protein 1 OS=Pongo abelii OX=9601 GN=SOSTDC1 PE=2 SV=1//1.67009e-76
19	35363033	35363440	408	16	0.241221	0.533305	-0.292085	-83.4445	CG	ENSDARG00000006290	promoter	gnl|BL_ORD_ID|267246 sp|Q0MQH4|NDUS5_PANTR NADH dehydrogenase [ubiquinone] iron-sulfur protein 5 OS=Pan troglodytes OX=9598 GN=NDUFS5 PE=3 SV=3//6.76058e-47
19	35401361	35401502	142	14	0.520528	0.263723	0.256805	82.3358	CG	ENSDARG00000060926	promoter	gnl|BL_ORD_ID|386391 sp|Q1L8L6|RN19B_DANRE E3 ubiquitin-protein ligase RNF19B OS=Danio rerio OX=7955 GN=rnf19b PE=3 SV=2//0
19	36625250	36625372	123	12	0.747095	0.89755	-0.150455	-56.6506	CG	ENSDARG00000091988	promoter	-//-
19	36625607	36625800	194	17	0.723911	0.870796	-0.146885	-84.86	CG	ENSDARG00000091988	promoter	-//-
19	41509016	41509132	117	12	0.602724	0.772573	-0.169849	-55.8524	CG	ENSDARG00000099891	promoter	-//-
19	42692735	42692918	184	11	0.567168	0.941309	-0.374141	-74.6019	CG	ENSDARG00000020345	promoter	gnl|BL_ORD_ID|65400 sp|Q6NYW6|CLAP2_DANRE CLIP-associating protein 2 OS=Danio rerio OX=7955 GN=clasp2 PE=2 SV=1//0
19	42806351	42806824	474	82	0.326854	0.140234	0.18662	665.205	CG	ENSDARG00000018000	promoter	gnl|BL_ORD_ID|493245 sp|Q9NZI7|UBIP1_HUMAN Upstream-binding protein 1 OS=Homo sapiens OX=9606 GN=UBP1 PE=1 SV=1//0
19	43030852	43030976	125	13	0.850112	0.654528	0.195585	70.6052	CG	ENSDARG00000093585	promoter	gnl|BL_ORD_ID|270555 sp|Q6PHL4|NKAI1_DANRE Sodium/potassium-transporting ATPase subunit beta-1-interacting protein 1 OS=Danio rerio OX=7955 GN=nkain1 PE=2 SV=1//4.17393e-06
19	44039734	44040830	1097	93	0.327819	0.711057	-0.383238	-1031.44	CG	ENSDARG00000060788	promoter	gnl|BL_ORD_ID|222986 sp|Q1L8H0|LR14B_DANRE Leucine-rich repeat-containing protein 14B OS=Danio rerio OX=7955 GN=lrrc14b PE=3 SV=1//0
19	46088339	46088484	146	14	0.877645	0.709393	0.168253	68.2825	CG	ENSDARG00000102114	promoter	gnl|BL_ORD_ID|326127 sp|Q803C9|PTSS1_DANRE Phosphatidylserine synthase 1 OS=Danio rerio OX=7955 GN=ptdss1 PE=2 SV=2//0
19	46957851	46958025	175	20	0.755989	0.570479	0.185511	106.819	CG	ENSDARG00000030364	promoter	gnl|BL_ORD_ID|16805 sp|Q15389|ANGP1_HUMAN Angiopoietin-1 OS=Homo sapiens OX=9606 GN=ANGPT1 PE=1 SV=2//0
19	48022964	48023717	754	84	0.843216	0.0757312	0.767485	2740.13	CG	ENSDARG00000104889	promoter	gnl|BL_ORD_ID|192893 sp|P70168|IMB1_MOUSE Importin subunit beta-1 OS=Mus musculus OX=10090 GN=Kpnb1 PE=1 SV=2//0
19	48332060	48332398	339	6	0.783845	0.153428	0.630418	61.4838	CG	ENSDARG00000103319	promoter	-//-
19	48371309	48371426	118	7	0.122016	0.74627	-0.624255	-85.1387	CG	ENSDARG00000100388	promoter	gnl|BL_ORD_ID|4403 sp|Q8TB40|ABHD4_HUMAN Protein ABHD4 OS=Homo sapiens OX=9606 GN=ABHD4 PE=1 SV=1//2.51446e-28
19	48371309	48371426	118	7	0.122016	0.74627	-0.624255	-85.1387	CG	ENSDARG00000103433	promoter	gnl|BL_ORD_ID|357946 sp|P50914|RL14_HUMAN 60S ribosomal protein L14 OS=Homo sapiens OX=9606 GN=RPL14 PE=1 SV=4//1.49727e-48
19	48388869	48389006	138	12	0.814529	0.449478	0.365051	77.0513	CG	ENSDARG00000099801	promoter	gnl|BL_ORD_ID|477059 sp|G7H7V7|TOPZ1_BOVIN Testis- and ovary-specific PAZ domain-containing protein 1 OS=Bos taurus OX=9913 GN=TOPAZ1 PE=2 SV=1//3.98923e-95
20	17963	18117	155	24	0.0497601	0.184127	-0.134367	-180.569	CG	ENSDARG00000087933	promoter	-//-
20	2133613	2134681	1069	49	0.610536	0.272986	0.33755	434.493	CG	ENSDARG00000025983	promoter	gnl|BL_ORD_ID|219143 sp|Q96JM7|LMBL3_HUMAN Lethal(3)malignant brain tumor-like protein 3 OS=Homo sapiens OX=9606 GN=L3MBTL3 PE=1 SV=2//0
20	2133613	2134681	1069	49	0.610536	0.272986	0.33755	434.493	CG	ENSDARG00000043847	promoter	gnl|BL_ORD_ID|475018 sp|Q5VVB8|TM244_HUMAN Transmembrane protein 244 OS=Homo sapiens OX=9606 GN=TMEM244 PE=4 SV=1//2.41108e-25
20	2588566	2588738	173	9	0.0422221	0.246616	-0.204394	-46.2653	CG	ENSDARG00000032571	promoter	gnl|BL_ORD_ID|185889 sp|Q9UHF4|I20RA_HUMAN Interleukin-20 receptor subunit alpha OS=Homo sapiens OX=9606 GN=IL20RA PE=1 SV=2//9.84042e-37
20	2641990	2642130	141	15	0.272077	0.499953	-0.227877	-87.1893	CG	ENSDARG00000040179	promoter	gnl|BL_ORD_ID|556069 sp|Q5T619|ZN648_HUMAN Zinc finger protein 648 OS=Homo sapiens OX=9606 GN=ZNF648 PE=1 SV=1//3.72017e-14
20	2641990	2642130	141	15	0.272077	0.499953	-0.227877	-87.1893	CG	ENSDARG00000077029	promoter	gnl|BL_ORD_ID|47446 sp|O43683|BUB1_HUMAN Mitotic checkpoint serine/threonine-protein kinase BUB1 OS=Homo sapiens OX=9606 GN=BUB1 PE=1 SV=1//7.80369e-63
20	3237954	3238194	241	18	0.0516548	0.275654	-0.223999	-141.062	CG	ENSDARG00000012467	promoter	gnl|BL_ORD_ID|441650 sp|O43278|SPIT1_HUMAN Kunitz-type protease inhibitor 1 OS=Homo sapiens OX=9606 GN=SPINT1 PE=1 SV=2//6.37974e-95
20	3277760	3277901	142	11	0.0391639	0.202422	-0.163258	-55.9037	CG	ENSDARG00000104103	promoter	gnl|BL_ORD_ID|208615 sp|Q96S38|KS6C1_HUMAN Ribosomal protein S6 kinase delta-1 OS=Homo sapiens OX=9606 GN=RPS6KC1 PE=1 SV=2//2.67812e-78
20	3310774	3310887	114	14	0.655682	0.940362	-0.284679	-123.271	CG	ENSDARG00000045857	promoter	gnl|BL_ORD_ID|58606 sp|P53569|CEBPZ_MOUSE CCAAT/enhancer-binding protein zeta OS=Mus musculus OX=10090 GN=Cebpz PE=1 SV=2//0
20	3952813	3954106	1294	42	0.282147	0.768729	-0.486582	-464.696	CG	ENSDARG00000088444	promoter	-//-
20	4156281	4156563	283	15	0.396134	0.668444	-0.27231	-83.993	CG	ENSDARG00000074401	promoter	gnl|BL_ORD_ID|157080 sp|O15228|GNPAT_HUMAN Dihydroxyacetone phosphate acyltransferase OS=Homo sapiens OX=9606 GN=GNPAT PE=1 SV=1//0
20	5072418	5072477	60	15	0.723406	0.549646	0.17376	70.0054	CG	ENSDARG00000034146	promoter	gnl|BL_ORD_ID|56352 sp|O88874|CCNK_MOUSE Cyclin-K OS=Mus musculus OX=10090 GN=Ccnk PE=1 SV=3//3.29775e-172
20	5072595	5072681	87	13	0.888766	0.740128	0.148639	63.5627	CG	ENSDARG00000034146	promoter	gnl|BL_ORD_ID|56352 sp|O88874|CCNK_MOUSE Cyclin-K OS=Mus musculus OX=10090 GN=Ccnk PE=1 SV=3//3.29775e-172
20	6534291	6534430	140	14	0.68764	0.256162	0.431478	122.702	CG	ENSDARG00000037532	promoter	gnl|BL_ORD_ID|230404 sp|P49739|MCM3M_XENLA Maternal DNA replication licensing factor mcm3 OS=Xenopus laevis OX=8355 GN=mmcm3 PE=1 SV=2//0
20	6534291	6534430	140	14	0.68764	0.256162	0.431478	122.702	CG	ENSDARG00000037528	promoter	gnl|BL_ORD_ID|227471 sp|Q96A59|MALD3_HUMAN MARVEL domain-containing protein 3 OS=Homo sapiens OX=9606 GN=MARVELD3 PE=2 SV=3//1.83879e-15
20	6917862	6917933	72	10	0.6354	0.814153	-0.178753	-48.644	CG	ENSDARG00000115945	promoter	-//-
20	7071536	7071843	308	20	0.633064	0.936312	-0.303248	-173.287	CG	ENSDARG00000039684	promoter	gnl|BL_ORD_ID|435696 sp|Q6DHI5|SIR5_DANRE NAD-dependent protein deacylase sirtuin-5, mitochondrial OS=Danio rerio OX=7955 GN=sirt5 PE=1 SV=1//0
20	7071536	7071843	308	20	0.633064	0.936312	-0.303248	-173.287	CG	ENSDARG00000039682	promoter	gnl|BL_ORD_ID|108109 sp|P0C592|DUPD1_HORSE Dual specificity phosphatase DUPD1 OS=Equus caballus OX=9796 GN=DUPD1 PE=3 SV=2//2.40796e-39
20	7072182	7072636	455	36	0.53855	0.906951	-0.368401	-428.061	CG	ENSDARG00000039682	promoter	gnl|BL_ORD_ID|108109 sp|P0C592|DUPD1_HORSE Dual specificity phosphatase DUPD1 OS=Equus caballus OX=9796 GN=DUPD1 PE=3 SV=2//2.40796e-39
20	7995594	7995752	159	19	0.851036	0.610761	0.240275	123.136	CG	ENSDARG00000059933	promoter	gnl|BL_ORD_ID|306897 sp|O14495|PLPP3_HUMAN Phospholipid phosphatase 3 OS=Homo sapiens OX=9606 GN=PLPP3 PE=1 SV=1//8.7179e-139
20	10489771	10489984	214	22	0.527257	0.22746	0.299797	189.522	CG	ENSDARG00000043665	promoter	gnl|BL_ORD_ID|154823 sp|Q6PBM1|GLRX5_DANRE Glutaredoxin-related protein 5, mitochondrial OS=Danio rerio OX=7955 GN=glrx5 PE=2 SV=1//6.97725e-101
20	11178043	11178312	270	28	0.538981	0.332671	0.20631	163.553	CG	ENSDARG00000079355	promoter	gnl|BL_ORD_ID|134765 sp|Q8BLU0|FLRT2_MOUSE Leucine-rich repeat transmembrane protein FLRT2 OS=Mus musculus OX=10090 GN=Flrt2 PE=1 SV=1//0
20	11730815	11731054	240	17	0.265197	0.563566	-0.298369	-108.023	CG	ENSDARG00000086518	promoter	-//-
20	12700848	12701174	327	25	0.865147	0.679279	0.185868	138.236	CG	ENSDARG00000100439	promoter	gnl|BL_ORD_ID|125302 sp|A6QLZ5|F177A_BOVIN Protein FAM177A1 OS=Bos taurus OX=9913 GN=FAM177A1 PE=2 SV=1//1.35417e-32
20	12701532	12701612	81	10	0.851632	0.682407	0.169225	47.0731	CG	ENSDARG00000100439	promoter	gnl|BL_ORD_ID|125302 sp|A6QLZ5|F177A_BOVIN Protein FAM177A1 OS=Bos taurus OX=9913 GN=FAM177A1 PE=2 SV=1//1.35417e-32
20	12701861	12702171	311	31	0.859436	0.657297	0.202139	210.673	CG	ENSDARG00000100439	promoter	gnl|BL_ORD_ID|125302 sp|A6QLZ5|F177A_BOVIN Protein FAM177A1 OS=Bos taurus OX=9913 GN=FAM177A1 PE=2 SV=1//1.35417e-32
20	12829258	12829662	405	42	0.329551	0.557147	-0.227596	-323.57	CG	ENSDARG00000098779	promoter	gnl|BL_ORD_ID|553287 sp|P14381|YTX2_XENLA Transposon TX1 uncharacterized 149 kDa protein OS=Xenopus laevis OX=8355 PE=4 SV=1//0
20	12829715	12829815	101	16	0.406821	0.561549	-0.154728	-93.7273	CG	ENSDARG00000098779	promoter	gnl|BL_ORD_ID|553287 sp|P14381|YTX2_XENLA Transposon TX1 uncharacterized 149 kDa protein OS=Xenopus laevis OX=8355 PE=4 SV=1//0
20	13896298	13896718	421	18	0.119375	0.39533	-0.275955	-132.341	CG	ENSDARG00000096617	promoter	-//-
20	16702738	16703670	933	101	0.035995	0.21756	-0.181565	-848.879	CG	ENSDARG00000043557	promoter	gnl|BL_ORD_ID|202776 sp|Q9HB14|KCNKD_HUMAN Potassium channel subfamily K member 13 OS=Homo sapiens OX=9606 GN=KCNK13 PE=2 SV=2//0
20	19174064	19174153	90	10	0.415547	0.19006	0.225487	59.0824	CG	ENSDARG00000007783	promoter	gnl|BL_ORD_ID|45285 sp|P16277|BLK_MOUSE Tyrosine-protein kinase Blk OS=Mus musculus OX=10090 GN=Blk PE=1 SV=4//0
20	19174064	19174153	90	10	0.415547	0.19006	0.225487	59.0824	CG	ENSDARG00000094664	promoter	-//-
20	19544271	19544406	136	24	0.296591	0.567511	-0.27092	-177.655	CG	ENSDARG00000083537	promoter	-//-
20	21020500	21020704	205	22	0.76924	0.576603	0.192637	123.447	CG	ENSDARG00000094224	promoter	gnl|BL_ORD_ID|125679 sp|O94988|FA13A_HUMAN Protein FAM13A OS=Homo sapiens OX=9606 GN=FAM13A PE=1 SV=2//1.23076e-26
20	22800341	22800493	153	12	0.239599	0.0774062	0.162193	58.7067	CG	ENSDARG00000043328	promoter	gnl|BL_ORD_ID|132485 sp|Q5XJD3|FIP1_DANRE Pre-mRNA 3&apos;-end-processing factor FIP1 OS=Danio rerio OX=7955 GN=fip1l1 PE=1 SV=1//2.6797e-44
20	23844539	23844693	155	25	0.326305	0.505951	-0.179646	-128.04	CG	ENSDARG00000042683	promoter	-//-
20	25748686	25748941	256	34	0.293436	0.555665	-0.262229	-243.933	CG	ENSDARG00000043011	promoter	gnl|BL_ORD_ID|63705 sp|Q805E5|CHSTE_DANRE Carbohydrate sulfotransferase 14 OS=Danio rerio OX=7955 GN=chst14 PE=2 SV=1//0
20	25902598	25902936	339	8	0.71532	0.277603	0.437717	54.2835	CG	ENSDARG00000011445	promoter	gnl|BL_ORD_ID|117709 sp|Q6PJG2|EMSA1_HUMAN ELM2 and SANT domain-containing protein 1 OS=Homo sapiens OX=9606 GN=ELMSAN1 PE=1 SV=2//4.26913e-88
20	25902598	25902936	339	8	0.71532	0.277603	0.437717	54.2835	CG	ENSDARG00000016745	promoter	gnl|BL_ORD_ID|425659 sp|Q8N357|S35F6_HUMAN Solute carrier family 35 member F6 OS=Homo sapiens OX=9606 GN=SLC35F6 PE=1 SV=1//4.03491e-171
20	26381900	26382356	457	43	0.458754	0.762446	-0.303692	-356.246	CG	ENSDARG00000004111	promoter	gnl|BL_ORD_ID|122232 sp|P57717|ESR1_DANRE Estrogen receptor OS=Danio rerio OX=7955 GN=esr1 PE=2 SV=2//0
20	26965917	26966054	138	18	0.291041	0.603178	-0.312137	-144.541	CG	ENSDARG00000028664	promoter	gnl|BL_ORD_ID|12526 sp|O95433|AHSA1_HUMAN Activator of 90 kDa heat shock protein ATPase homolog 1 OS=Homo sapiens OX=9606 GN=AHSA1 PE=1 SV=1//3.41893e-147
20	28877495	28877622	128	18	0.904009	0.767733	0.136276	87.9	CG	ENSDARG00000027734	promoter	gnl|BL_ORD_ID|443580 sp|Q09167|SRSF5_RAT Serine/arginine-rich splicing factor 5 OS=Rattus norvegicus OX=10116 GN=Srsf5 PE=1 SV=1//2.20077e-85
20	28932486	28932559	74	14	0.84105	0.611841	0.22921	82.8659	CG	ENSDARG00000030116	promoter	gnl|BL_ORD_ID|448924 sp|Q8BGE4|SUSD6_MOUSE Sushi domain-containing protein 6 OS=Mus musculus OX=10090 GN=Susd6 PE=2 SV=1//3.33398e-54
20	29787470	29787613	144	16	0.122678	0.290759	-0.168082	-79.1243	CG	ENSDARG00000029544	promoter	gnl|BL_ORD_ID|186745 sp|Q6PBD7|ID2_XENTR DNA-binding protein inhibitor ID-2 OS=Xenopus tropicalis OX=8364 GN=id2 PE=2 SV=1//5.43338e-31
20	29865834	29866175	342	34	0.658311	0.283152	0.375159	325.12	CG	ENSDARG00000042557	promoter	gnl|BL_ORD_ID|337238 sp|Q6DH94|R1442_DANRE Probable E3 ubiquitin-protein ligase RNF144A-B OS=Danio rerio OX=7955 GN=rnf144ab PE=2 SV=1//0
20	30377987	30378059	73	14	0.933798	0.734637	0.199161	85.4606	CG	ENSDARG00000042566	promoter	gnl|BL_ORD_ID|415119 sp|P62084|RS7_DANRE 40S ribosomal protein S7 OS=Danio rerio OX=7955 GN=rps7 PE=2 SV=1//2.32528e-136
20	30377987	30378059	73	14	0.933798	0.734637	0.199161	85.4606	CG	ENSDARG00000042571	promoter	gnl|BL_ORD_ID|387839 sp|Q5BK46|RNH1_RAT Ribonuclease H1 OS=Rattus norvegicus OX=10116 GN=Rnaseh1 PE=2 SV=1//2.05293e-94
20	33498831	33498925	95	12	0.930016	0.701896	0.22812	82.7801	CG	ENSDARG00000032866	promoter	gnl|BL_ORD_ID|121478 sp|Q98874|ERH_DANRE Enhancer of rudimentary homolog OS=Danio rerio OX=7955 GN=erh PE=3 SV=1//6.94501e-63
20	38618728	38618978	251	12	0.0397278	0.186652	-0.146924	-59.0097	CG	ENSDARG00000021305	promoter	gnl|BL_ORD_ID|556413 sp|Q62941|ZNT2_RAT Zinc transporter 2 OS=Rattus norvegicus OX=10116 GN=Slc30a2 PE=2 SV=1//2.45161e-143
20	38618728	38618978	251	12	0.0397278	0.186652	-0.146924	-59.0097	CG	ENSDARG00000033916	promoter	gnl|BL_ORD_ID|493825 sp|Q91YL3|UCKL1_MOUSE Uridine-cytidine kinase-like 1 OS=Mus musculus OX=10090 GN=Uckl1 PE=1 SV=1//0
20	39273901	39274131	231	12	0.0293314	0.252245	-0.222913	-75.1207	CG	ENSDARG00000010434	promoter	gnl|BL_ORD_ID|68227 sp|P14018|CLUS_COTJA Clusterin OS=Coturnix japonica OX=93934 GN=CLU PE=2 SV=2//4.46863e-126
20	39920162	39920271	110	11	0.325206	0.151231	0.173975	54.6679	CG	ENSDARG00000096731	promoter	-//-
20	39920162	39920271	110	11	0.325206	0.151231	0.173975	54.6679	CG	ENSDARG00000096705	promoter	-//-
20	42242219	42242359	141	10	0.194071	0.490173	-0.296102	-58.2272	CG	ENSDARG00000027813	promoter	gnl|BL_ORD_ID|268755 sp|Q6DHR8|NGBR_DANRE Dehydrodolichyl diphosphate synthase complex subunit nus1 OS=Danio rerio OX=7955 GN=nus1 PE=2 SV=1//1.34507e-180
20	44091034	44091167	134	15	0.87336	0.682013	0.191347	81.9461	CG	ENSDARG00000059233	promoter	gnl|BL_ORD_ID|422326 sp|Q13950|RUNX2_HUMAN Runt-related transcription factor 2 OS=Homo sapiens OX=9606 GN=RUNX2 PE=1 SV=2//0
20	46272248	46272528	281	12	0.721647	0.397219	0.324429	67.0272	CG	ENSDARG00000090812	promoter	gnl|BL_ORD_ID|463409 sp|Q5QD10|TAA7D_MOUSE Trace amine-associated receptor 7d OS=Mus musculus OX=10090 GN=Taar7d PE=2 SV=1//2.48991e-50
20	51463516	51463684	169	14	0.808868	0.586098	0.22277	70.8073	CG	ENSDARG00000092470	promoter	gnl|BL_ORD_ID|479223 sp|Q5W7P8|TRBM_CANLF Thrombomodulin OS=Canis lupus familiaris OX=9615 GN=THBD PE=2 SV=1//1.24716e-58
20	52690947	52691079	133	19	0.747443	0.906164	-0.158721	-96.6788	CG	ENSDARG00000093691	promoter	-//-
20	52847512	52847740	229	17	0.647486	0.871952	-0.224466	-104.117	CG	ENSDARG00000029581	promoter	gnl|BL_ORD_ID|466048 sp|F1QRX7|TBCD7_DANRE TBC1 domain family member 7 OS=Danio rerio OX=7955 GN=tbc1d7 PE=2 SV=1//0
20	54199038	54199214	177	26	0.570193	0.31936	0.250833	189.904	CG	ENSDARG00000101626	promoter	gnl|BL_ORD_ID|20981 sp|P26990|ARF6_CHICK ADP-ribosylation factor 6 OS=Gallus gallus OX=9031 GN=ARF6 PE=2 SV=3//2.74051e-123
20	54335225	54335384	160	11	0.412927	0.147288	0.265638	63.508	CG	ENSDARG00000078095	promoter	gnl|BL_ORD_ID|64507 sp|Q6NRH7|CIPC_XENLA CLOCK-interacting pacemaker OS=Xenopus laevis OX=8355 GN=cipc PE=2 SV=1//2.83874e-17
21	196420	196533	114	13	0.927801	0.76526	0.162541	67.6124	CG	ENSDARG00000075301	promoter	-//-
21	276243	276365	123	11	0.395397	0.114554	0.280844	69.9217	CG	ENSDARG00000103762	promoter	gnl|BL_ORD_ID|345471 sp|Q8BFS3|REL3_RAT Relaxin-3 OS=Rattus norvegicus OX=10116 GN=Rln3 PE=2 SV=1//8.05603e-19
21	277139	277311	173	8	0.86199	0.467078	0.394912	66.2128	CG	ENSDARG00000103762	promoter	gnl|BL_ORD_ID|345471 sp|Q8BFS3|REL3_RAT Relaxin-3 OS=Rattus norvegicus OX=10116 GN=Rln3 PE=2 SV=1//8.05603e-19
21	309100	309248	149	16	0.702139	0.434551	0.267588	96.514	CG	ENSDARG00000009653	promoter	gnl|BL_ORD_ID|216868 sp|Q6P0C6|LHPL2_DANRE LHFPL tetraspan subfamily member 2a protein OS=Danio rerio OX=7955 GN=lhfpl2a PE=2 SV=1//3.2059e-157
21	7955150	7955394	245	40	0.726794	0.530853	0.195941	257.166	CG	ENSDARG00000086262	promoter	gnl|BL_ORD_ID|293279 sp|P56488|PAR1_PAPHA Proteinase-activated receptor 1 OS=Papio hamadryas OX=9557 GN=F2R PE=2 SV=1//4.49197e-61
21	7955468	7955768	301	33	0.705861	0.451415	0.254445	223.112	CG	ENSDARG00000086262	promoter	gnl|BL_ORD_ID|293279 sp|P56488|PAR1_PAPHA Proteinase-activated receptor 1 OS=Papio hamadryas OX=9557 GN=F2R PE=2 SV=1//4.49197e-61
21	7995615	7996147	533	31	0.711034	0.336321	0.374712	249.584	CG	ENSDARG00000077638	promoter	gnl|BL_ORD_ID|293280 sp|P26824|PAR1_RAT Proteinase-activated receptor 1 OS=Rattus norvegicus OX=10116 GN=F2r PE=2 SV=1//7.1634e-61
21	9574758	9574880	123	13	0.0447796	0.230048	-0.185268	-82.3494	CG	ENSDARG00000102730	promoter	gnl|BL_ORD_ID|240273 sp|P53779|MK10_HUMAN Mitogen-activated protein kinase 10 OS=Homo sapiens OX=9606 GN=MAPK10 PE=1 SV=2//8.30752e-12
21	11247377	11247497	121	22	0.45112	0.242112	0.209007	137.601	CG	ENSDARG00000069988	promoter	gnl|BL_ORD_ID|23169 sp|Q03989|ARI5A_HUMAN AT-rich interactive domain-containing protein 5A OS=Homo sapiens OX=9606 GN=ARID5A PE=1 SV=2//3.04776e-31
21	17121959	17122035	77	18	0.788478	0.621393	0.167085	88.1051	CG	ENSDARG00000113703	promoter	-//-
21	18015286	18015433	148	23	0.286137	0.170334	0.115804	111.997	CG	ENSDARG00000092632	promoter	-//-
21	18263861	18263959	99	16	0.178383	0.332156	-0.153773	-73.85	CG	ENSDARG00000044718	promoter	gnl|BL_ORD_ID|503024 sp|P52735|VAV2_HUMAN Guanine nucleotide exchange factor VAV2 OS=Homo sapiens OX=9606 GN=VAV2 PE=1 SV=2//0
21	19925469	19925639	171	12	0.832491	0.609708	0.222783	69.6247	CG	ENSDARG00000077650	promoter	gnl|BL_ORD_ID|475993 sp|O95271|TNKS1_HUMAN Tankyrase-1 OS=Homo sapiens OX=9606 GN=TNKS PE=1 SV=2//0
21	26115362	26116027	666	58	0.562933	0.241555	0.321377	517.159	CG	ENSDARG00000059365	promoter	gnl|BL_ORD_ID|270395 sp|Q0D2K0|NIPA4_HUMAN Magnesium transporter NIPA4 OS=Homo sapiens OX=9606 GN=NIPAL4 PE=1 SV=3//3.8397e-95
21	26116155	26116365	211	26	0.586516	0.301466	0.285049	213.35	CG	ENSDARG00000059365	promoter	gnl|BL_ORD_ID|270395 sp|Q0D2K0|NIPA4_HUMAN Magnesium transporter NIPA4 OS=Homo sapiens OX=9606 GN=NIPAL4 PE=1 SV=3//3.8397e-95
21	26388312	26388418	107	13	0.835388	0.658106	0.177282	63.5268	CG	ENSDARG00000054911	promoter	gnl|BL_ORD_ID|490179 sp|Q9W7M8|TYB_DANRE Thymosin beta OS=Danio rerio OX=7955 GN=tmsb PE=3 SV=3//3.81112e-20
21	30647917	30648306	390	22	0.818943	0.55736	0.261582	130.661	CG	ENSDARG00000105039	promoter	gnl|BL_ORD_ID|207762 sp|P18826|KPB1_MOUSE Phosphorylase b kinase regulatory subunit alpha, skeletal muscle isoform OS=Mus musculus OX=10090 GN=Phka1 PE=1 SV=3//0
21	30888298	30888425	128	15	0.709137	0.514934	0.194202	78.3453	CG	ENSDARG00000092398	promoter	gnl|BL_ORD_ID|555552 sp|Q5SVZ6|ZMYM1_HUMAN Zinc finger MYM-type protein 1 OS=Homo sapiens OX=9606 GN=ZMYM1 PE=1 SV=1//1.33558e-08
21	30888605	30888753	149	17	0.908964	0.691355	0.217609	95.8127	CG	ENSDARG00000092398	promoter	gnl|BL_ORD_ID|555552 sp|Q5SVZ6|ZMYM1_HUMAN Zinc finger MYM-type protein 1 OS=Homo sapiens OX=9606 GN=ZMYM1 PE=1 SV=1//1.33558e-08
21	34952767	34952862	96	13	0.881739	0.959477	-0.0777378	-54.6295	CG	ENSDARG00000007108	promoter	gnl|BL_ORD_ID|218481 sp|Q6DBU8|LIPH_DANRE Lipase member H OS=Danio rerio OX=7955 GN=liph PE=2 SV=1//0
21	37661917	37662188	272	16	0.936475	0.724538	0.211937	86.4149	CG	ENSDARG00000102367	promoter	gnl|BL_ORD_ID|268247 sp|Q6DGP4|NFI1L_DANRE NEDD4 family-interacting protein 1-like OS=Danio rerio OX=7955 GN=ndfip1l PE=2 SV=1//4.17266e-105
21	39073348	39073498	151	14	0.48741	0.719186	-0.231777	-73.5586	CG	ENSDARG00000053831	promoter	gnl|BL_ORD_ID|508653 sp|P04004|VTNC_HUMAN Vitronectin OS=Homo sapiens OX=9606 GN=VTN PE=1 SV=1//1.33078e-113
21	39941853	39941968	116	11	0.881499	0.749401	0.132098	49.9933	CG	ENSDARG00000046012	promoter	gnl|BL_ORD_ID|425870 sp|A1L1P9|S47A1_DANRE Multidrug and toxin extrusion protein 1 OS=Danio rerio OX=7955 GN=slc47a1 PE=2 SV=1//2.57514e-147
21	40416611	40416800	190	14	0.883737	0.576118	0.307619	103.057	CG	ENSDARG00000098955	promoter	gnl|BL_ORD_ID|444040 sp|Q76I76|SSH2_HUMAN Protein phosphatase Slingshot homolog 2 OS=Homo sapiens OX=9606 GN=SSH2 PE=1 SV=1//0
21	40943939	40944204	266	24	0.351199	0.133374	0.217825	161.165	CG	ENSDARG00000020102	promoter	gnl|BL_ORD_ID|202489 sp|Q68DU8|KCD16_HUMAN BTB/POZ domain-containing protein KCTD16 OS=Homo sapiens OX=9606 GN=KCTD16 PE=1 SV=1//0
21	40944515	40944604	90	10	0.271763	0.0932739	0.178489	55.8808	CG	ENSDARG00000020102	promoter	gnl|BL_ORD_ID|202489 sp|Q68DU8|KCD16_HUMAN BTB/POZ domain-containing protein KCTD16 OS=Homo sapiens OX=9606 GN=KCTD16 PE=1 SV=1//0
21	45519075	45519310	236	33	0.589933	0.428707	0.161226	150.723	CG	ENSDARG00000102171	promoter	gnl|BL_ORD_ID|135823 sp|Q68FD7|FNIP1_MOUSE Folliculin-interacting protein 1 OS=Mus musculus OX=10090 GN=Fnip1 PE=1 SV=1//0
22	7557	7739	183	21	0.758871	0.512283	0.246588	146.202	CG	ENSDARG00000086848	promoter	gnl|BL_ORD_ID|31121 sp|Q58E76|ATD3A_XENLA ATPase family AAA domain-containing protein 3-A OS=Xenopus laevis OX=8355 GN=atad3-a PE=2 SV=1//7.90131e-111
22	559230	559543	314	28	0.864325	0.625416	0.23891	176.552	CG	ENSDARG00000001057	promoter	gnl|BL_ORD_ID|47770 sp|Q5E9N0|BYST_BOVIN Bystin OS=Bos taurus OX=9913 GN=BYSL PE=2 SV=1//1.76872e-177
22	559230	559543	314	28	0.864325	0.625416	0.23891	176.552	CG	ENSDARG00000046006	promoter	gnl|BL_ORD_ID|232967 sp|Q6DBX1|MED20_DANRE Mediator of RNA polymerase II transcription subunit 20 OS=Danio rerio OX=7955 GN=med20 PE=2 SV=1//7.73872e-144
22	866352	866568	217	13	0.494622	0.201892	0.292729	90.9339	CG	ENSDARG00000044241	promoter	gnl|BL_ORD_ID|106313 sp|Q3ZC48|DRAM2_BOVIN DNA damage-regulated autophagy modulator protein 2 OS=Bos taurus OX=9913 GN=DRAM2 PE=2 SV=1//4.6667e-76
22	978779	979247	469	9	0.296793	0.680261	-0.383467	-55.522	CG	ENSDARG00000044524	promoter	gnl|BL_ORD_ID|95342 sp|Q7SYB5|DEFI6_DANRE Differentially expressed in FDCP 6 homolog OS=Danio rerio OX=7955 GN=def6 PE=2 SV=1//7.80426e-44
22	1237926	1238118	193	15	0.92628	0.81787	0.10841	66.5705	CG	ENSDARG00000104491	promoter	gnl|BL_ORD_ID|15993 sp|Q02356|AMPD2_RAT AMP deaminase 2 OS=Rattus norvegicus OX=10116 GN=Ampd2 PE=1 SV=2//0
22	1668417	1668577	161	28	0.438733	0.185814	0.252919	258.437	CG	ENSDARG00000101425	promoter	gnl|BL_ORD_ID|556349 sp|Q15937|ZNF79_HUMAN Zinc finger protein 79 OS=Homo sapiens OX=9606 GN=ZNF79 PE=1 SV=2//1.59088e-16
22	1814571	1814644	74	15	0.0336679	0.116219	-0.0825508	-67.0709	CG	ENSDARG00000101694	promoter	gnl|BL_ORD_ID|556015 sp|Q8IYB9|ZN595_HUMAN Zinc finger protein 595 OS=Homo sapiens OX=9606 GN=ZNF595 PE=2 SV=2//2.47057e-79
22	1844066	1844199	134	16	0.845996	0.564862	0.281133	116.892	CG	ENSDARG00000100468	promoter	gnl|BL_ORD_ID|556800 sp|P10073|ZSC22_HUMAN Zinc finger and SCAN domain-containing protein 22 OS=Homo sapiens OX=9606 GN=ZSCAN22 PE=1 SV=2//1.93045e-15
22	3564918	3565097	180	28	0.741891	0.865321	-0.12343	-145.593	CG	ENSDARG00000059738	promoter	gnl|BL_ORD_ID|325975 sp|Q13332|PTPRS_HUMAN Receptor-type tyrosine-protein phosphatase S OS=Homo sapiens OX=9606 GN=PTPRS PE=1 SV=3//1.53557e-38
22	5051595	5051917	323	28	0.797952	0.555745	0.242207	160.992	CG	ENSDARG00000074670	promoter	gnl|BL_ORD_ID|229141 sp|P41243|MATK_RAT Megakaryocyte-associated tyrosine-protein kinase OS=Rattus norvegicus OX=10116 GN=Matk PE=2 SV=1//0
22	5970200	5970352	153	16	0.439601	0.629979	-0.190378	-76.1612	CG	ENSDARG00000089636	promoter	-//-
22	9917140	9917565	426	16	0.495756	0.160379	0.335377	92.6763	CG	ENSDARG00000043126	promoter	gnl|BL_ORD_ID|556015 sp|Q8IYB9|ZN595_HUMAN Zinc finger protein 595 OS=Homo sapiens OX=9606 GN=ZNF595 PE=2 SV=2//1.31363e-113
22	10540891	10541036	146	14	0.848576	0.661387	0.18719	71.3769	CG	ENSDARG00000003446	promoter	gnl|BL_ORD_ID|194808 sp|Q4JL91|IPPK_DANRE Inositol-pentakisphosphate 2-kinase OS=Danio rerio OX=7955 GN=ippk PE=1 SV=3//0
22	10592339	10592765	427	32	0.612512	0.79206	-0.179548	-163.816	CG	ENSDARG00000071541	promoter	-//-
22	10660652	10661059	408	30	0.732365	0.340691	0.391675	308.542	CG	ENSDARG00000095950	promoter	-//-
22	10672959	10673102	144	14	0.799554	0.583562	0.215991	70.8192	CG	ENSDARG00000062997	promoter	gnl|BL_ORD_ID|185393 sp|O35632|HYAL2_MOUSE Hyaluronidase-2 OS=Mus musculus OX=10090 GN=Hyal2 PE=1 SV=2//9.60475e-144
22	11144107	11144282	176	33	0.10271	0.0391092	0.0636012	164.43	CG	ENSDARG00000017798	promoter	gnl|BL_ORD_ID|41785 sp|Q6W2J9|BCOR_HUMAN BCL-6 corepressor OS=Homo sapiens OX=9606 GN=BCOR PE=1 SV=1//1.46288e-23
22	12116354	12116456	103	20	0.757564	0.598339	0.159225	95.4401	CG	ENSDARG00000084555	promoter	-//-
22	12695580	12695788	209	33	0.42802	0.241102	0.186918	186.33	CG	ENSDARG00000041609	promoter	gnl|BL_ORD_ID|345313 sp|P51400|RED1_RAT Double-stranded RNA-specific editase 1 OS=Rattus norvegicus OX=10116 GN=Adarb1 PE=1 SV=1//0
22	14295052	14295170	119	12	0.8011	0.588508	0.212592	62.4094	CG	ENSDARG00000099770	promoter	-//-
22	15281276	15281335	60	8	0.812503	0.494853	0.31765	49.4015	CG	ENSDARG00000042925	promoter	gnl|BL_ORD_ID|236821 sp|Q5YB40|MFNG_DANRE Beta-1,3-N-acetylglucosaminyltransferase manic fringe OS=Danio rerio OX=7955 GN=mfng PE=2 SV=3//0
22	17213801	17213946	146	9	0.82976	0.499617	0.330143	59.8507	CG	ENSDARG00000062372	promoter	gnl|BL_ORD_ID|274018 sp|Q8BHG1|NRDC_MOUSE Nardilysin OS=Mus musculus OX=10090 GN=Nrdc PE=1 SV=1//3.15078e-06
22	17427400	17427579	180	25	0.846378	0.716735	0.129643	121.383	CG	ENSDARG00000081824	promoter	-//-
22	17464008	17464278	271	14	0.586317	0.273214	0.313102	92.5731	CG	ENSDARG00000002293	promoter	gnl|BL_ORD_ID|189320 sp|Q53G44|IF44L_HUMAN Interferon-induced protein 44-like OS=Homo sapiens OX=9606 GN=IFI44L PE=2 SV=3//4.90802e-73
22	20261024	20261118	95	8	0.386276	0.670959	-0.284682	-51.6392	CG	ENSDARG00000061810	promoter	gnl|BL_ORD_ID|229676 sp|O95983|MBD3_HUMAN Methyl-CpG-binding domain protein 3 OS=Homo sapiens OX=9606 GN=MBD3 PE=1 SV=1//7.69208e-132
22	20404848	20404972	125	14	0.93388	0.545985	0.387895	164.093	CG	ENSDARG00000006609	promoter	gnl|BL_ORD_ID|245800 sp|Q90321|MP2K2_CYPCA Dual specificity mitogen-activated protein kinase kinase 2 OS=Cyprinus carpio OX=7962 GN=map2k2 PE=2 SV=1//0
22	20515013	20515087	75	18	0.593894	0.363408	0.230487	113.517	CG	ENSDARG00000042285	promoter	gnl|BL_ORD_ID|30971 sp|Q8TF62|AT8B4_HUMAN Probable phospholipid-transporting ATPase IM OS=Homo sapiens OX=9606 GN=ATP8B4 PE=1 SV=3//0
22	20708314	20708462	149	10	0.953236	0.726623	0.226613	66.6548	CG	ENSDARG00000094273	promoter	-//-
22	23749534	23749834	301	31	0.567822	0.367043	0.200779	182.851	CG	ENSDARG00000103760	promoter	gnl|BL_ORD_ID|59640 sp|P06909|CFAH_MOUSE Complement factor H OS=Mus musculus OX=10090 GN=Cfh PE=1 SV=2//1.12267e-15
22	25241820	25242120	301	11	0.543919	0.835515	-0.291595	-58.7847	CG	ENSDARG00000094199	promoter	gnl|BL_ORD_ID|79542 sp|P86179|CSL3_ONCKE L-rhamnose-binding lectin CSL3 OS=Oncorhynchus keta OX=8018 PE=1 SV=1//9.55268e-17
22	25589888	25590412	525	30	0.0471702	0.320835	-0.273665	-271.019	CG	ENSDARG00000107385	promoter	gnl|BL_ORD_ID|40485 sp|O54905|B3GT2_MOUSE Beta-1,3-galactosyltransferase 2 OS=Mus musculus OX=10090 GN=B3galt2 PE=1 SV=2//3.41167e-58
22	25715842	25715937	96	12	0.550672	0.765416	-0.214744	-59.7413	CG	ENSDARG00000088895	promoter	gnl|BL_ORD_ID|12185 sp|O95490|AGRL2_HUMAN Adhesion G protein-coupled receptor L2 OS=Homo sapiens OX=9606 GN=ADGRL2 PE=1 SV=2//1.1071e-19
22	26236053	26236207	155	16	0.066697	0.24236	-0.175663	-91.0762	CG	ENSDARG00000093068	promoter	gnl|BL_ORD_ID|69867 sp|Q01833|CO3_NAJNA Complement C3 OS=Naja naja OX=35670 GN=C3 PE=2 SV=1//0
22	26274770	26274927	158	14	0.656582	0.903461	-0.246878	-82.3553	CG	ENSDARG00000041600	promoter	gnl|BL_ORD_ID|509431 sp|Q6DH44|WDR83_DANRE WD repeat domain-containing protein 83 OS=Danio rerio OX=7955 GN=wdr83 PE=2 SV=1//0
22	26557279	26558273	995	78	0.503238	0.0385578	0.464681	1454.14	CG	ENSDARG00000078388	promoter	gnl|BL_ORD_ID|151314 sp|Q9BZE0|GLIS2_HUMAN Zinc finger protein GLIS2 OS=Homo sapiens OX=9606 GN=GLIS2 PE=1 SV=2//4.26705e-94
22	26866276	26866464	189	12	0.431838	0.161412	0.270426	73.4118	CG	ENSDARG00000114695	promoter	gnl|BL_ORD_ID|474835 sp|B3DI94|TM186_DANRE Transmembrane protein 186 OS=Danio rerio OX=7955 GN=tmem186 PE=2 SV=1//3.52065e-145
22	26866682	26866824	143	16	0.595685	0.132711	0.462974	185.27	CG	ENSDARG00000114695	promoter	gnl|BL_ORD_ID|474835 sp|B3DI94|TM186_DANRE Transmembrane protein 186 OS=Danio rerio OX=7955 GN=tmem186 PE=2 SV=1//3.52065e-145
22	28227527	28227847	321	20	0.468609	0.773747	-0.305138	-142.48	CG	ENSDARG00000071103	promoter	gnl|BL_ORD_ID|57045 sp|Q68EV1|CD276_XENLA CD276 antigen homolog OS=Xenopus laevis OX=8355 GN=cd276 PE=2 SV=1//4.06507e-07
22	29007949	29008032	84	12	0.13872	0.310864	-0.172144	-81.0113	CG	ENSDARG00000114532	promoter	gnl|BL_ORD_ID|305022 sp|Q86V86|PIM3_HUMAN Serine/threonine-protein kinase pim-3 OS=Homo sapiens OX=9606 GN=PIM3 PE=1 SV=3//3.04957e-58
22	29008135	29008341	207	23	0.109834	0.263416	-0.153582	-142.124	CG	ENSDARG00000114532	promoter	gnl|BL_ORD_ID|305022 sp|Q86V86|PIM3_HUMAN Serine/threonine-protein kinase pim-3 OS=Homo sapiens OX=9606 GN=PIM3 PE=1 SV=3//3.04957e-58
22	29823025	29823145	121	14	0.56555	0.719145	-0.153595	-61.0125	CG	ENSDARG00000092881	promoter	gnl|BL_ORD_ID|340712 sp|Q3UQS8|RBM20_MOUSE RNA-binding protein 20 OS=Mus musculus OX=10090 GN=Rbm20 PE=1 SV=3//3.01266e-25
22	30461679	30461823	145	11	0.660426	0.885039	-0.224614	-58.9391	CG	ENSDARG00000093501	promoter	-//-
22	30483583	30483654	72	11	0.733394	0.919919	-0.186525	-52.6728	CG	ENSDARG00000095439	promoter	-//-
22	31295255	31296048	794	52	0.178733	0.665111	-0.486378	-719.045	CG	ENSDARG00000027618	promoter	gnl|BL_ORD_ID|160945 sp|A8E0R9|GRIP2_XENLA Glutamate receptor-interacting protein 2 OS=Xenopus laevis OX=8355 GN=grip2 PE=2 SV=2//0
22	35273128	35273434	307	21	0.933014	0.73704	0.195975	136.368	CG	ENSDARG00000078752	promoter	gnl|BL_ORD_ID|422225 sp|Q80U62|RUBIC_MOUSE Run domain Beclin-1-interacting and cysteine-rich domain-containing protein OS=Mus musculus OX=10090 GN=Rubcn PE=1 SV=2//1.24066e-92
22	36556910	36557082	173	14	0.771077	0.579895	0.191182	67.6947	CG	ENSDARG00000116540	promoter	-//-
22	38621805	38621991	187	16	0.354678	0.0708843	0.283794	124.203	CG	ENSDARG00000068126	promoter	gnl|BL_ORD_ID|16694 sp|Q800I7|ANFC4_ORYLA C-type natriuretic peptide 4 OS=Oryzias latipes OX=8090 GN=cnp-4 PE=2 SV=1//7.5917e-48
23	641728	641779	52	8	0.124059	0.508829	-0.38477	-58.9257	CG	ENSDARG00000027658	promoter	gnl|BL_ORD_ID|195329 sp|Q64287|IRF4_MOUSE Interferon regulatory factor 4 OS=Mus musculus OX=10090 GN=Irf4 PE=1 SV=1//1.24998e-94
23	1701508	1701607	100	14	0.204331	0.491633	-0.287302	-91.218	CG	ENSDARG00000061024	promoter	gnl|BL_ORD_ID|302671 sp|Q92696|PGTA_HUMAN Geranylgeranyl transferase type-2 subunit alpha OS=Homo sapiens OX=9606 GN=RABGGTA PE=1 SV=2//0
23	4260160	4260255	96	8	0.170237	0.394617	-0.22438	-47.147	CG	ENSDARG00000013729	promoter	gnl|BL_ORD_ID|443582 sp|Q13247|SRSF6_HUMAN Serine/arginine-rich splicing factor 6 OS=Homo sapiens OX=9606 GN=SRSF6 PE=1 SV=2//1.78885e-86
23	4975723	4976012	290	14	0.341173	0.669205	-0.328032	-90.636	CG	ENSDARG00000058961	promoter	gnl|BL_ORD_ID|276357 sp|O73797|NTF7_DANRE Neurotrophin-7 OS=Danio rerio OX=7955 GN=ntf7 PE=2 SV=1//5.66843e-159
23	5032849	5033401	553	38	0.450183	0.091949	0.358234	341.928	CG	ENSDARG00000102064	promoter	gnl|BL_ORD_ID|202582 sp|P16389|KCNA2_HUMAN Potassium voltage-gated channel subfamily A member 2 OS=Homo sapiens OX=9606 GN=KCNA2 PE=1 SV=2//0
23	6140116	6140198	83	8	0.908915	0.61019	0.298725	49.107	CG	ENSDARG00000071261	promoter	gnl|BL_ORD_ID|129998 sp|Q96RD9|FCRL5_HUMAN Fc receptor-like protein 5 OS=Homo sapiens OX=9606 GN=FCRL5 PE=1 SV=3//1.21579e-07
23	6276939	6277458	520	54	0.504484	0.857317	-0.352833	-601.927	CG	ENSDARG00000025206	promoter	gnl|BL_ORD_ID|460664 sp|P29101|SYT2_RAT Synaptotagmin-2 OS=Rattus norvegicus OX=10116 GN=Syt2 PE=1 SV=1//1.11389e-142
23	7583288	7583977	690	28	0.637422	0.195153	0.44227	260.445	CG	ENSDARG00000106047	promoter	-//-
23	7824656	7825293	638	42	0.249934	0.0350799	0.214854	307.058	CG	ENSDARG00000102879	promoter	gnl|BL_ORD_ID|260024 sp|P70047|MYT1_XENLA Myelin transcription factor 1 OS=Xenopus laevis OX=8355 GN=myt1 PE=2 SV=1//1.18674e-12
23	7826294	7826998	705	52	0.175996	0.0349536	0.141042	296.411	CG	ENSDARG00000102879	promoter	gnl|BL_ORD_ID|260024 sp|P70047|MYT1_XENLA Myelin transcription factor 1 OS=Xenopus laevis OX=8355 GN=myt1 PE=2 SV=1//1.18674e-12
23	7827194	7827490	297	12	0.689537	0.358791	0.330746	68.0401	CG	ENSDARG00000102879	promoter	gnl|BL_ORD_ID|260024 sp|P70047|MYT1_XENLA Myelin transcription factor 1 OS=Xenopus laevis OX=8355 GN=myt1 PE=2 SV=1//1.18674e-12
23	8989025	8989359	335	28	0.329198	0.0894722	0.239726	194.653	CG	ENSDARG00000026333	promoter	gnl|BL_ORD_ID|511513 sp|Q5GH56|XKR7_RAT XK-related protein 7 OS=Rattus norvegicus OX=10116 GN=Xkr7 PE=2 SV=1//8.52183e-154
23	9316716	9316879	164	12	0.462456	0.844559	-0.382103	-103.822	CG	ENSDARG00000111936	promoter	-//-
23	9865761	9866181	421	29	0.413628	0.841859	-0.428232	-313.579	CG	ENSDARG00000011932	promoter	gnl|BL_ORD_ID|305801 sp|Q9ULU4|PKCB1_HUMAN Protein kinase C-binding protein 1 OS=Homo sapiens OX=9606 GN=ZMYND8 PE=1 SV=2//6.06879e-82
23	9865761	9866181	421	29	0.413628	0.841859	-0.428232	-313.579	CG	ENSDARG00000021573	promoter	gnl|BL_ORD_ID|245675 sp|O60669|MOT2_HUMAN Monocarboxylate transporter 2 OS=Homo sapiens OX=9606 GN=SLC16A7 PE=1 SV=2//0
23	10018729	10019316	588	64	0.40523	0.808173	-0.402942	-807.714	CG	ENSDARG00000075821	promoter	gnl|BL_ORD_ID|308276 sp|O43157|PLXB1_HUMAN Plexin-B1 OS=Homo sapiens OX=9606 GN=PLXNB1 PE=1 SV=3//0
23	12015852	12016059	208	24	0.213999	0.0451087	0.16889	178.973	CG	ENSDARG00000076364	promoter	gnl|BL_ORD_ID|110435 sp|Q9Z2H5|E41L1_MOUSE Band 4.1-like protein 1 OS=Mus musculus OX=10090 GN=Epb41l1 PE=1 SV=2//3.53543e-19
23	12068792	12068861	70	8	0.90415	0.676031	0.228119	47.4315	CG	ENSDARG00000110057	promoter	-//-
23	13841414	13841527	114	8	0.701055	0.268591	0.432464	69.7016	CG	ENSDARG00000071060	promoter	gnl|BL_ORD_ID|260275 sp|Q9QY36|NAA10_MOUSE N-alpha-acetyltransferase 10 OS=Mus musculus OX=10090 GN=Naa10 PE=1 SV=1//1.41909e-113
23	13877670	13878008	339	14	0.366203	0.807742	-0.44154	-128.027	CG	ENSDARG00000071065	promoter	gnl|BL_ORD_ID|141406 sp|P54996|G6PD_TAKRU Glucose-6-phosphate 1-dehydrogenase OS=Takifugu rubripes OX=31033 GN=g6pd PE=3 SV=1//0
23	13928328	13928553	226	32	0.227122	0.0493511	0.177771	223.287	CG	ENSDARG00000096897	promoter	gnl|BL_ORD_ID|468184 sp|A0A1B0GTD5|TEX49_HUMAN Testis-expressed protein 49 OS=Homo sapiens OX=9606 GN=TEX49 PE=4 SV=1//5.87477e-07
23	16485766	16485894	129	12	0.845989	0.607909	0.23808	76.2946	CG	ENSDARG00000096904	promoter	-//-
23	16982346	16982494	149	8	0.193682	0.732698	-0.539016	-76.7855	CG	ENSDARG00000057863	promoter	gnl|BL_ORD_ID|104380 sp|Q9UBC3|DNM3B_HUMAN DNA (cytosine-5)-methyltransferase 3B OS=Homo sapiens OX=9606 GN=DNMT3B PE=1 SV=1//0
23	17101997	17102134	138	20	0.750863	0.939181	-0.188318	-123.089	CG	ENSDARG00000036784	promoter	gnl|BL_ORD_ID|73502 sp|Q3MHX1|COMD7_BOVIN COMM domain-containing protein 7 OS=Bos taurus OX=9913 GN=COMMD7 PE=2 SV=1//3.55138e-93
23	17101997	17102134	138	20	0.750863	0.939181	-0.188318	-123.089	CG	ENSDARG00000036791	promoter	gnl|BL_ORD_ID|104380 sp|Q9UBC3|DNM3B_HUMAN DNA (cytosine-5)-methyltransferase 3B OS=Homo sapiens OX=9606 GN=DNMT3B PE=1 SV=1//0
23	17451363	17451416	54	8	0.465027	0.804288	-0.339261	-56.3297	CG	ENSDARG00000013655	promoter	gnl|BL_ORD_ID|477501 sp|O43399|TPD54_HUMAN Tumor protein D54 OS=Homo sapiens OX=9606 GN=TPD52L2 PE=1 SV=2//1.3785e-66
23	18030443	18030884	442	28	0.459189	0.755768	-0.296579	-205.422	CG	ENSDARG00000037551	promoter	gnl|BL_ORD_ID|289046 sp|Q32LT9|P2011_DANRE N-fatty-acyl-amino acid synthase/hydrolase PM20D1.1 OS=Danio rerio OX=7955 GN=pm20d1.1 PE=2 SV=1//0
23	18031229	18031357	129	11	0.486794	0.683632	-0.196838	-50.1155	CG	ENSDARG00000037551	promoter	gnl|BL_ORD_ID|289046 sp|Q32LT9|P2011_DANRE N-fatty-acyl-amino acid synthase/hydrolase PM20D1.1 OS=Danio rerio OX=7955 GN=pm20d1.1 PE=2 SV=1//0
23	18383794	18383855	62	8	0.594756	0.867215	-0.272459	-48.289	CG	ENSDARG00000083280	promoter	-//-
23	18778928	18779041	114	14	0.926066	0.80258	0.123486	65.5956	CG	ENSDARG00000101461	promoter	gnl|BL_ORD_ID|117672 sp|Q9QYW5|EMP3_RAT Epithelial membrane protein 3 OS=Rattus norvegicus OX=10116 GN=Emp3 PE=2 SV=1//1.05817e-32
23	18778928	18779041	114	14	0.926066	0.80258	0.123486	65.5956	CG	ENSDARG00000020647	promoter	gnl|BL_ORD_ID|477348 sp|Q8TEL6|TP4AP_HUMAN Short transient receptor potential channel 4-associated protein OS=Homo sapiens OX=9606 GN=TRPC4AP PE=1 SV=2//2.91239e-52
23	18942681	18942880	200	18	0.488208	0.710537	-0.222329	-111.807	CG	ENSDARG00000022509	promoter	gnl|BL_ORD_ID|75336 sp|P80971|COX42_THUOB Cytochrome c oxidase subunit 4 isoform 2, mitochondrial OS=Thunnus obesus OX=8241 PE=1 SV=2//1.16852e-81
23	19679568	19680260	693	44	0.495815	0.148193	0.347622	401.943	CG	ENSDARG00000115810	promoter	-//-
23	20177992	20178103	112	14	0.133152	0.363179	-0.230028	-83.5979	CG	ENSDARG00000004132	promoter	gnl|BL_ORD_ID|493423 sp|O94966|UBP19_HUMAN Ubiquitin carboxyl-terminal hydrolase 19 OS=Homo sapiens OX=9606 GN=USP19 PE=1 SV=2//9.36652e-14
23	20705172	20705482	311	34	0.370178	0.579671	-0.209493	-198.934	CG	ENSDARG00000056961	promoter	gnl|BL_ORD_ID|55247 sp|Q5VVM6|CCD30_HUMAN Coiled-coil domain-containing protein 30 OS=Homo sapiens OX=9606 GN=CCDC30 PE=2 SV=1//4.36274e-33
23	22200333	22200548	216	32	0.10718	0.234675	-0.127495	-182.231	CG	ENSDARG00000001437	promoter	gnl|BL_ORD_ID|163640 sp|P11167|GTR1_RAT Solute carrier family 2, facilitated glucose transporter member 1 OS=Rattus norvegicus OX=10116 GN=Slc2a1 PE=1 SV=1//0
23	23916897	23916956	60	11	0.736425	0.567796	0.168629	49.7165	CG	ENSDARG00000012340	promoter	gnl|BL_ORD_ID|325700 sp|Q90687|PTN11_CHICK Tyrosine-protein phosphatase non-receptor type 11 OS=Gallus gallus OX=9031 GN=PTPN11 PE=2 SV=1//2.19691e-17
23	24071350	24071485	136	12	0.700768	0.451922	0.248846	61.4923	CG	ENSDARG00000081868	promoter	-//-
23	24071350	24071485	136	12	0.700768	0.451922	0.248846	61.4923	CG	ENSDARG00000081399	promoter	-//-
23	24086149	24086861	713	54	0.457463	0.920338	-0.462875	-770.525	CG	ENSDARG00000090472	promoter	gnl|BL_ORD_ID|488433 sp|Q5XI57|TTL10_RAT Protein polyglycylase TTLL10 OS=Rattus norvegicus OX=10116 GN=Ttll10 PE=2 SV=2//3.24347e-164
23	24271547	24272646	1100	51	0.312721	0.740655	-0.427934	-491.074	CG	ENSDARG00000022560	promoter	gnl|BL_ORD_ID|65654 sp|Q9W701|CLCKB_XENLA Chloride channel protein ClC-Kb OS=Xenopus laevis OX=8355 GN=clcnkb PE=1 SV=1//2.67769e-178
23	24972298	24972944	647	14	0.686397	0.0909937	0.595404	133.668	CG	ENSDARG00000004325	promoter	gnl|BL_ORD_ID|52675 sp|Q8C3Q9|CASP9_MOUSE Caspase-9 OS=Mus musculus OX=10090 GN=Casp9 PE=1 SV=1//3.73676e-118
23	25290545	25290599	55	8	0.806886	0.453034	0.353853	46.1213	CG	ENSDARG00000070657	promoter	gnl|BL_ORD_ID|290342 sp|Q6AYD3|PA2G4_RAT Proliferation-associated protein 2G4 OS=Rattus norvegicus OX=10116 GN=Pa2g4 PE=1 SV=1//0
23	25291426	25291476	51	6	0.562302	0.918371	-0.356069	-47.7912	CG	ENSDARG00000070657	promoter	gnl|BL_ORD_ID|290342 sp|Q6AYD3|PA2G4_RAT Proliferation-associated protein 2G4 OS=Rattus norvegicus OX=10116 GN=Pa2g4 PE=1 SV=1//0
23	26078755	26078892	138	20	0.800652	0.968918	-0.168265	-138.026	CG	ENSDARG00000056122	promoter	gnl|BL_ORD_ID|148154 sp|Q7YQM0|GDIA_PONPY Rab GDP dissociation inhibitor alpha OS=Pongo pygmaeus OX=9600 GN=GDI1 PE=2 SV=1//0
23	26078755	26078892	138	20	0.800652	0.968918	-0.168265	-138.026	CG	ENSDARG00000037153	promoter	gnl|BL_ORD_ID|502158 sp|Q15904|VAS1_HUMAN V-type proton ATPase subunit S1 OS=Homo sapiens OX=9606 GN=ATP6AP1 PE=1 SV=2//8.02419e-109
23	27345667	27346230	564	28	0.41743	0.878876	-0.461445	-327.317	CG	ENSDARG00000005775	promoter	gnl|BL_ORD_ID|428198 sp|Q9WTU3|SCN8A_MOUSE Sodium channel protein type 8 subunit alpha OS=Mus musculus OX=10090 GN=Scn8a PE=1 SV=1//0
23	27345667	27346230	564	28	0.41743	0.878876	-0.461445	-327.317	CG	ENSDARG00000093100	promoter	gnl|BL_ORD_ID|8492 sp|Q2UVH8|ACRO_MELGA Acrosin OS=Meleagris gallopavo OX=9103 GN=ACR PE=1 SV=1//9.32896e-58
23	27549161	27549298	138	14	0.84661	0.96429	-0.11768	-69.4779	CG	ENSDARG00000078401	promoter	gnl|BL_ORD_ID|211073 sp|Q71RC2|LARP4_HUMAN La-related protein 4 OS=Homo sapiens OX=9606 GN=LARP4 PE=1 SV=3//1.77269e-178
23	27590215	27590743	529	12	0.451311	0.237971	0.213339	53.1986	CG	ENSDARG00000094977	promoter	-//-
23	27911990	27912064	75	11	0.686703	0.491323	0.19538	54.518	CG	ENSDARG00000100606	promoter	gnl|BL_ORD_ID|23106 sp|Q86VW2|ARHGP_HUMAN Rho guanine nucleotide exchange factor 25 OS=Homo sapiens OX=9606 GN=ARHGEF25 PE=1 SV=2//1.5626e-09
23	28092062	28092411	350	21	0.560356	0.803843	-0.243487	-129.534	CG	ENSDARG00000055585	promoter	gnl|BL_ORD_ID|48045 sp|Q08BL3|C1GTA_DANRE Glycoprotein-N-acetylgalactosamine 3-beta-galactosyltransferase 1-A OS=Danio rerio OX=7955 GN=c1galt1a PE=2 SV=1//0
23	28375945	28376336	392	29	0.358566	0.668204	-0.309637	-262.026	CG	ENSDARG00000033738	promoter	gnl|BL_ORD_ID|259607 sp|Q64119|MYL6_RAT Myosin light polypeptide 6 OS=Rattus norvegicus OX=10116 GN=Myl6 PE=1 SV=3//4.52133e-88
23	28648860	28648998	139	11	0.397149	0.648715	-0.251566	-54.8686	CG	ENSDARG00000007149	promoter	gnl|BL_ORD_ID|210110 sp|Q98902|L1CAM_TAKRU Neural cell adhesion molecule L1 OS=Takifugu rubripes OX=31033 GN=l1cam PE=3 SV=1//0
23	28691715	28693465	1751	94	0.335351	0.774498	-0.439146	-1220.07	CG	ENSDARG00000055754	promoter	gnl|BL_ORD_ID|437368 sp|Q9Z1M9|SMC1A_RAT Structural maintenance of chromosomes protein 1A OS=Rattus norvegicus OX=10116 GN=Smc1a PE=1 SV=1//0
23	28691715	28693465	1751	94	0.335351	0.774498	-0.439146	-1220.07	CG	ENSDARG00000055739	promoter	gnl|BL_ORD_ID|350077 sp|Q0VC09|RIBC1_BOVIN RIB43A-like with coiled-coils protein 1 OS=Bos taurus OX=9913 GN=RIBC1 PE=2 SV=1//1.93862e-28
23	28717192	28718123	932	40	0.524753	0.935565	-0.410812	-394.114	CG	ENSDARG00000055760	promoter	gnl|BL_ORD_ID|441079 sp|Q64674|SPEE_MOUSE Spermidine synthase OS=Mus musculus OX=10090 GN=Srm PE=1 SV=1//9.44649e-159
23	29879032	29879483	452	16	0.20172	0.869786	-0.668066	-191.997	CG	ENSDARG00000039931	promoter	gnl|BL_ORD_ID|425358 sp|Q6P036|S2533_DANRE Solute carrier family 25 member 33 OS=Danio rerio OX=7955 GN=slc25a33 PE=2 SV=1//0
23	29880324	29880477	154	19	0.755815	0.918567	-0.162752	-109.276	CG	ENSDARG00000039931	promoter	gnl|BL_ORD_ID|425358 sp|Q6P036|S2533_DANRE Solute carrier family 25 member 33 OS=Danio rerio OX=7955 GN=slc25a33 PE=2 SV=1//0
23	30961018	30961364	347	12	0.323563	0.71676	-0.393198	-76.8073	CG	ENSDARG00000053804	promoter	gnl|BL_ORD_ID|287761 sp|Q8BX94|OSBL2_MOUSE Oxysterol-binding protein-related protein 2 OS=Mus musculus OX=10090 GN=Osbpl2 PE=1 SV=1//0
23	31404031	31404460	430	14	0.423871	0.885602	-0.461731	-114.419	CG	ENSDARG00000036878	promoter	gnl|BL_ORD_ID|434509 sp|Q6GMK7|SH3L2_DANRE SH3 domain-binding glutamic acid-rich-like protein 2 OS=Danio rerio OX=7955 GN=sh3bgrl2 PE=3 SV=1//8.4458e-66
23	31404031	31404460	430	14	0.423871	0.885602	-0.461731	-114.419	CG	ENSDARG00000094050	promoter	-//-
23	31693375	31693633	259	22	0.423563	0.209344	0.214219	122.362	CG	ENSDARG00000025522	promoter	gnl|BL_ORD_ID|434257 sp|Q7ZTW4|SGK1_DANRE Serine/threonine-protein kinase Sgk1 OS=Danio rerio OX=7955 GN=sgk1 PE=2 SV=1//0
23	31756079	31756237	159	20	0.615433	0.207794	0.407639	220.119	CG	ENSDARG00000107921	promoter	-//-
23	31763539	31763810	272	20	0.129322	0.358629	-0.229306	-112.552	CG	ENSDARG00000036776	promoter	gnl|BL_ORD_ID|13439 sp|Q66I21|AL8A1_DANRE Aldehyde dehydrogenase family 8 member A1 OS=Danio rerio OX=7955 GN=aldh8a1 PE=2 SV=1//0
23	31975897	31975961	65	12	0.796299	0.913372	-0.117073	-56.7975	CG	ENSDARG00000103255	promoter	-//-
23	32131380	32131625	246	16	0.464127	0.0397982	0.424329	171.069	CG	ENSDARG00000092792	promoter	gnl|BL_ORD_ID|396769 sp|Q502I1|RPRMA_DANRE Protein reprimo A OS=Danio rerio OX=7955 GN=rprma PE=3 SV=1//1.10576e-29
23	32158464	32158627	164	16	0.290919	0.855378	-0.564459	-251.289	CG	ENSDARG00000000796	promoter	gnl|BL_ORD_ID|273789 sp|Q04913|NR4A1_XENLA Nuclear receptor subfamily 4 group A member 1 OS=Xenopus laevis OX=8355 GN=nr4a1 PE=2 SV=1//0
23	33963247	33963318	72	11	0.180247	0.390647	-0.2104	-54.2953	CG	ENSDARG00000060288	promoter	gnl|BL_ORD_ID|306826 sp|O94903|PLPHP_HUMAN Pyridoxal phosphate homeostasis protein OS=Homo sapiens OX=9606 GN=PLPBP PE=1 SV=1//2.76661e-126
23	35650017	35650143	127	10	0.341603	0.0723903	0.269213	57.6437	CG	ENSDARG00000017525	promoter	gnl|BL_ORD_ID|56375 sp|Q9XT26|CCNT1_HORSE Cyclin-T1 OS=Equus caballus OX=9796 GN=CCNT1 PE=1 SV=1//1.98673e-08
23	35650017	35650143	127	10	0.341603	0.0723903	0.269213	57.6437	CG	ENSDARG00000036704	promoter	gnl|BL_ORD_ID|475526 sp|Q641M3|TMM18_DANRE Transmembrane protein 18 OS=Danio rerio OX=7955 GN=tmem18 PE=2 SV=1//4.58863e-106
23	35670667	35671381	715	30	0.406691	0.0798368	0.326854	236.655	CG	ENSDARG00000033760	promoter	gnl|BL_ORD_ID|308568 sp|Q60696|PMEL_MOUSE Melanocyte protein PMEL OS=Mus musculus OX=10090 GN=Pmel PE=1 SV=1//6.10895e-104
23	35756526	35756625	100	6	0.307956	0.755039	-0.447084	-56.6654	CG	ENSDARG00000028625	promoter	gnl|BL_ORD_ID|199762 sp|Q9GKY7|JPH2_RABIT Junctophilin-2 OS=Oryctolagus cuniculus OX=9986 GN=JPH2 PE=2 SV=1//4.02449e-06
23	36149295	36150097	803	50	0.464373	0.11795	0.346423	497.254	CG	ENSDARG00000094560	promoter	-//-
23	43455564	43455644	81	10	0.87125	0.69476	0.176491	45.6215	CG	ENSDARG00000038113	promoter	gnl|BL_ORD_ID|396764 sp|Q9CSU0|RPR1B_MOUSE Regulation of nuclear pre-mRNA domain-containing protein 1B OS=Mus musculus OX=10090 GN=Rprd1b PE=1 SV=2//3.50849e-162
23	44547274	44547418	145	18	0.230804	0.0664785	0.164325	105.186	CG	ENSDARG00000002240	promoter	gnl|BL_ORD_ID|319602 sp|Q3MHN0|PSB6_BOVIN Proteasome subunit beta type-6 OS=Bos taurus OX=9913 GN=PSMB6 PE=1 SV=1//1.79342e-113
24	983074	983380	307	43	0.609014	0.362113	0.2469	314.721	CG	ENSDARG00000006617	promoter	gnl|BL_ORD_ID|438148 sp|Q9CWZ7|SNAG_MOUSE Gamma-soluble NSF attachment protein OS=Mus musculus OX=10090 GN=Napg PE=1 SV=1//5.51312e-140
24	2313713	2313805	93	8	0.460927	0.766487	-0.30556	-46.1848	CG	ENSDARG00000013965	promoter	gnl|BL_ORD_ID|82045 sp|Q9D4H8|CUL2_MOUSE Cullin-2 OS=Mus musculus OX=10090 GN=Cul2 PE=1 SV=2//0
24	6628690	6628772	83	14	0.677917	0.503422	0.174495	69.8262	CG	ENSDARG00000104295	promoter	gnl|BL_ORD_ID|349176 sp|A2RUV4|RHG21_XENTR Rho GTPase-activating protein 21 OS=Xenopus tropicalis OX=8364 GN=arhgap21 PE=2 SV=1//1.10455e-56
24	7565567	7565744	178	27	0.334868	0.605586	-0.270718	-197.384	CG	ENSDARG00000063636	promoter	gnl|BL_ORD_ID|155058 sp|Q6DJR8|GLT11_XENTR Polypeptide N-acetylgalactosaminyltransferase 11 OS=Xenopus tropicalis OX=8364 GN=galnt11 PE=1 SV=2//0
24	7780777	7780945	169	13	0.742199	0.514638	0.227561	66.4405	CG	ENSDARG00000079560	promoter	gnl|BL_ORD_ID|325954 sp|E9Q0N2|PTPRH_MOUSE Receptor-type tyrosine-protein phosphatase H OS=Mus musculus OX=10090 GN=Ptprh PE=1 SV=1//2.37204e-112
24	9412419	9412586	168	10	0.675923	0.374437	0.301486	57.5135	CG	ENSDARG00000059333	promoter	gnl|BL_ORD_ID|436153 sp|Q5T5P2|SKT_HUMAN Sickle tail protein homolog OS=Homo sapiens OX=9606 GN=KIAA1217 PE=1 SV=2//8.47596e-08
24	9691127	9691205	79	16	0.955414	0.767977	0.187437	112.851	CG	ENSDARG00000063588	promoter	gnl|BL_ORD_ID|491663 sp|X1WER2|UBA5_DANRE Ubiquitin-like modifier-activating enzyme 5 OS=Danio rerio OX=7955 GN=uba5 PE=3 SV=2//0
24	10026287	10026369	83	9	0.820844	0.642197	0.178647	47.5819	CG	ENSDARG00000045423	promoter	-//-
24	10026807	10027204	398	43	0.656733	0.463022	0.193711	220.277	CG	ENSDARG00000045423	promoter	-//-
24	14535971	14536738	768	58	0.524431	0.216055	0.308376	554.655	CG	ENSDARG00000093645	promoter	-//-
24	16980233	16980322	90	14	0.649649	0.329265	0.320384	109.439	CG	ENSDARG00000001930	promoter	gnl|BL_ORD_ID|207217 sp|Q6DEL7|KLH15_DANRE Kelch-like protein 15 OS=Danio rerio OX=7955 GN=klhl15 PE=2 SV=1//0
24	16984505	16984578	74	10	0.443184	0.222094	0.22109	50.5143	CG	ENSDARG00000008292	promoter	gnl|BL_ORD_ID|188145 sp|F1QGW6|IF2G_DANRE Eukaryotic translation initiation factor 2 subunit 3 OS=Danio rerio OX=7955 GN=eif2s3 PE=3 SV=1//0
24	17407893	17408327	435	18	0.902346	0.608492	0.293854	110.211	CG	ENSDARG00000096996	promoter	-//-
24	20557346	20557534	189	13	0.940487	0.784465	0.156022	65.775	CG	ENSDARG00000005139	promoter	gnl|BL_ORD_ID|172421 sp|Q9HCP6|HHATL_HUMAN Protein-cysteine N-palmitoyltransferase HHAT-like protein OS=Homo sapiens OX=9606 GN=HHATL PE=2 SV=1//0
24	21371337	21371432	96	11	0.76249	0.595956	0.166534	46.9531	CG	ENSDARG00000112474	promoter	-//-
24	21953455	21953556	102	17	0.49043	0.254785	0.235644	91.4375	CG	ENSDARG00000058390	promoter	gnl|BL_ORD_ID|7168 sp|Q9Y305|ACOT9_HUMAN Acyl-coenzyme A thioesterase 9, mitochondrial OS=Homo sapiens OX=9606 GN=ACOT9 PE=1 SV=2//0
24	23786456	23786724	269	37	0.585564	0.334391	0.251173	268.457	CG	ENSDARG00000062460	promoter	gnl|BL_ORD_ID|434270 sp|Q5R7A7|SGK3_PONAB Serine/threonine-protein kinase Sgk3 OS=Pongo abelii OX=9601 GN=SGK3 PE=2 SV=1//0
24	24829741	24829918	178	34	0.523365	0.690992	-0.167628	-195.197	CG	ENSDARG00000058158	promoter	gnl|BL_ORD_ID|479657 sp|Q5PQN5|TRI55_RAT Tripartite motif-containing protein 55 OS=Rattus norvegicus OX=10116 GN=Trim55 PE=1 SV=1//5.12262e-165
24	25032011	25032093	83	10	0.316096	0.573223	-0.257127	-56.8705	CG	ENSDARG00000033965	promoter	gnl|BL_ORD_ID|282329 sp|Q8R332|NUP58_MOUSE Nucleoporin p58/p45 OS=Mus musculus OX=10090 GN=Nup58 PE=1 SV=1//2.73765e-10
24	25032011	25032093	83	10	0.316096	0.573223	-0.257127	-56.8705	CG	ENSDARG00000016794	promoter	gnl|BL_ORD_ID|251622 sp|Q9Y217|MTMR6_HUMAN Myotubularin-related protein 6 OS=Homo sapiens OX=9606 GN=MTMR6 PE=1 SV=3//0
24	25190706	25190893	188	12	0.174096	0.531365	-0.357269	-87.8694	CG	ENSDARG00000091835	promoter	gnl|BL_ORD_ID|434435 sp|O14796|SH21B_HUMAN SH2 domain-containing protein 1B OS=Homo sapiens OX=9606 GN=SH2D1B PE=1 SV=2//1.43149e-25
24	25442870	25442962	93	13	0.958768	0.852668	0.1061	56.2125	CG	ENSDARG00000062363	promoter	gnl|BL_ORD_ID|303081 sp|P70669|PHEX_MOUSE Metalloendopeptidase homolog PEX OS=Mus musculus OX=10090 GN=Phex PE=1 SV=1//0
24	26327488	26327650	163	7	0.849518	0.48402	0.365498	48.1726	CG	ENSDARG00000007271	promoter	gnl|BL_ORD_ID|259661 sp|Q7ZVR6|MYNN_DANRE Myoneurin OS=Danio rerio OX=7955 GN=mynn PE=2 SV=1//0
24	26658090	26658160	71	12	0.574698	0.802049	-0.227351	-67.6395	CG	ENSDARG00000116503	promoter	-//-
24	27423968	27424020	53	10	0.318743	0.626959	-0.308215	-54.9088	CG	ENSDARG00000093570	promoter	-//-
24	27462679	27462894	216	24	0.924731	0.792474	0.132258	119.793	CG	ENSDARG00000078205	promoter	-//-
24	27473733	27473878	146	8	0.843417	0.560655	0.282762	45.9073	CG	ENSDARG00000092283	promoter	-//-
24	28246443	28246729	287	25	0.654874	0.344304	0.31057	192.521	CG	ENSDARG00000012388	promoter	gnl|BL_ORD_ID|75326 sp|P10888|COX41_RAT Cytochrome c oxidase subunit 4 isoform 1, mitochondrial OS=Rattus norvegicus OX=10116 GN=Cox4i1 PE=1 SV=1//1.55622e-43
24	28974847	28975343	497	23	0.821754	0.255336	0.566418	279.006	CG	ENSDARG00000097835	promoter	-//-
24	28974847	28975343	497	23	0.821754	0.255336	0.566418	279.006	CG	ENSDARG00000096900	promoter	gnl|BL_ORD_ID|16370 sp|P00687|AMY1_MOUSE Alpha-amylase 1 OS=Mus musculus OX=10090 GN=Amy1 PE=1 SV=2//8.9088e-15
24	30119721	30119817	97	11	0.884454	0.615775	0.268679	59.8081	CG	ENSDARG00000101348	promoter	gnl|BL_ORD_ID|306933 sp|Q32ZL2|PLPR5_HUMAN Phospholipid phosphatase-related protein type 5 OS=Homo sapiens OX=9606 GN=PLPPR5 PE=2 SV=2//3.50377e-163
24	30348202	30348306	105	16	0.862461	0.72064	0.14182	82.3499	CG	ENSDARG00000100270	promoter	-//-
24	31094372	31094582	211	20	0.0858198	0.272409	-0.186589	-117.708	CG	ENSDARG00000099358	promoter	gnl|BL_ORD_ID|55549 sp|Q5F339|CCHL_CHICK Cytochrome c-type heme lyase OS=Gallus gallus OX=9031 GN=HCCS PE=2 SV=1//6.94334e-108
24	31306442	31306794	353	19	0.727504	0.415973	0.311531	121.882	CG	ENSDARG00000101456	promoter	gnl|BL_ORD_ID|312149 sp|P29288|PPA5_RAT Tartrate-resistant acid phosphatase type 5 OS=Rattus norvegicus OX=10116 GN=Acp5 PE=1 SV=1//3.28627e-107
24	33222218	33222382	165	16	0.733487	0.42566	0.307826	103.388	CG	ENSDARG00000098041	promoter	gnl|BL_ORD_ID|209836 sp|P01631|KV2A7_MOUSE Ig kappa chain V-II region 26-10 OS=Mus musculus OX=10090 PE=1 SV=1//1.70092e-09
24	33461301	33461452	152	10	0.914215	0.597169	0.317046	76.95	CG	ENSDARG00000029307	promoter	gnl|BL_ORD_ID|385997 sp|Q96DM3|RMC1_HUMAN Regulator of MON1-CCZ1 complex OS=Homo sapiens OX=9606 GN=RMC1 PE=1 SV=2//0
24	33461301	33461452	152	10	0.914215	0.597169	0.317046	76.95	CG	ENSDARG00000103971	promoter	gnl|BL_ORD_ID|507641 sp|Q9Z1G4|VPP1_MOUSE V-type proton ATPase 116 kDa subunit a isoform 1 OS=Mus musculus OX=10090 GN=Atp6v0a1 PE=1 SV=3//0
24	33461579	33462198	620	17	0.655794	0.293311	0.362483	137.181	CG	ENSDARG00000029307	promoter	gnl|BL_ORD_ID|385997 sp|Q96DM3|RMC1_HUMAN Regulator of MON1-CCZ1 complex OS=Homo sapiens OX=9606 GN=RMC1 PE=1 SV=2//0
24	33461579	33462198	620	17	0.655794	0.293311	0.362483	137.181	CG	ENSDARG00000103971	promoter	gnl|BL_ORD_ID|507641 sp|Q9Z1G4|VPP1_MOUSE V-type proton ATPase 116 kDa subunit a isoform 1 OS=Mus musculus OX=10090 GN=Atp6v0a1 PE=1 SV=3//0
24	35881612	35882199	588	66	0.519846	0.119812	0.400035	955.475	CG	ENSDARG00000045275	promoter	gnl|BL_ORD_ID|207213 sp|Q5F3N5|KLH14_CHICK Kelch-like protein 14 OS=Gallus gallus OX=9031 GN=KLHL14 PE=2 SV=1//0
24	36272523	36272783	261	26	0.935023	0.556607	0.378416	349.491	CG	ENSDARG00000097264	promoter	-//-
24	36338568	36338873	306	29	0.112871	0.516651	-0.40378	-324.662	CG	ENSDARG00000025081	promoter	gnl|BL_ORD_ID|161050 sp|P28798|GRN_MOUSE Granulins OS=Mus musculus OX=10090 GN=Grn PE=1 SV=2//4.41164e-77
24	36338568	36338873	306	29	0.112871	0.516651	-0.40378	-324.662	CG	ENSDARG00000097546	promoter	gnl|BL_ORD_ID|469474 sp|B5XCB8|THAP1_SALSA THAP domain-containing protein 1 OS=Salmo salar OX=8030 GN=thap1 PE=2 SV=1//1.66714e-14
24	36371679	36371812	134	14	0.965511	0.788829	0.176683	82.1568	CG	ENSDARG00000056582	promoter	gnl|BL_ORD_ID|20945 sp|P84079|ARF1_RAT ADP-ribosylation factor 1 OS=Rattus norvegicus OX=10116 GN=Arf1 PE=1 SV=2//2.99646e-118
24	36725008	36725636	629	44	0.137943	0.610318	-0.472375	-587.033	CG	ENSDARG00000061672	promoter	gnl|BL_ORD_ID|494014 sp|Q6PDD0|UD2A2_MOUSE UDP-glucuronosyltransferase 2A2 OS=Mus musculus OX=10090 GN=Ugt2a2 PE=2 SV=1//1.57055e-142
24	36827882	36827995	114	8	0.41161	0.800739	-0.389129	-50.0883	CG	ENSDARG00000079656	promoter	gnl|BL_ORD_ID|125278 sp|A1L3I3|F1712_XENLA Protein FAM171A2 OS=Xenopus laevis OX=8355 GN=fam171a2 PE=2 SV=1//2.08185e-141
24	36839279	36839376	98	24	0.92203	0.822218	0.0998126	118.203	CG	ENSDARG00000061660	promoter	gnl|BL_ORD_ID|77030 sp|P50416|CPT1A_HUMAN Carnitine O-palmitoyltransferase 1, liver isoform OS=Homo sapiens OX=9606 GN=CPT1A PE=1 SV=2//0
24	38818287	38818456	170	23	0.837662	0.669576	0.168086	127.981	CG	ENSDARG00000043066	promoter	gnl|BL_ORD_ID|271739 sp|Q9W740|NOGG2_DANRE Noggin-2 OS=Danio rerio OX=7955 GN=nog2 PE=2 SV=1//4.99706e-131
24	39033006	39033118	113	8	0.414555	0.142839	0.271716	50.629	CG	ENSDARG00000060600	promoter	gnl|BL_ORD_ID|50476 sp|O75808|CAN15_HUMAN Calpain-15 OS=Homo sapiens OX=9606 GN=CAPN15 PE=1 SV=1//1.293e-36
24	39858642	39858749	108	14	0.607696	0.386851	0.220845	79.7618	CG	ENSDARG00000062058	promoter	gnl|BL_ORD_ID|425103 sp|Q9WVL3|S12A7_MOUSE Solute carrier family 12 member 7 OS=Mus musculus OX=10090 GN=Slc12a7 PE=1 SV=1//0
25	190142	190399	258	14	0.306796	0.650162	-0.343366	-90.7861	CG	ENSDARG00000046157	promoter	gnl|BL_ORD_ID|406395 sp|Q90YQ6|RS17_ICTPU 40S ribosomal protein S17 OS=Ictalurus punctatus OX=7998 GN=rps17 PE=2 SV=3//2.14484e-91
25	1196797	1196984	188	13	0.928331	0.751082	0.177249	67.1325	CG	ENSDARG00000099253	promoter	-//-
25	2262838	2262973	136	10	0.228028	0.452145	-0.224117	-50.8696	CG	ENSDARG00000077299	promoter	gnl|BL_ORD_ID|462008 sp|Q5I0L3|SYYM_RAT Tyrosine--tRNA ligase, mitochondrial OS=Rattus norvegicus OX=10116 GN=Yars2 PE=2 SV=1//0
25	3304483	3305274	792	46	0.413885	0.840497	-0.426612	-535.907	CG	ENSDARG00000025566	promoter	gnl|BL_ORD_ID|245944 sp|Q8VEM8|MPCP_MOUSE Phosphate carrier protein, mitochondrial OS=Mus musculus OX=10090 GN=Slc25a3 PE=1 SV=1//0
25	3525002	3525373	372	24	0.561849	0.203258	0.35859	184.336	CG	ENSDARG00000101150	promoter	gnl|BL_ORD_ID|337537 sp|A4D1S5|RAB19_HUMAN Ras-related protein Rab-19 OS=Homo sapiens OX=9606 GN=RAB19 PE=2 SV=2//3.49357e-94
25	3563684	3564997	1314	74	0.71669	0.369537	0.347154	606.133	CG	ENSDARG00000098561	promoter	gnl|BL_ORD_ID|83065 sp|P35343|CXCR2_MOUSE C-X-C chemokine receptor type 2 OS=Mus musculus OX=10090 GN=Cxcr2 PE=2 SV=1//2.72688e-18
25	3591151	3591248	98	11	0.605618	0.868958	-0.26334	-62.6609	CG	ENSDARG00000099768	promoter	gnl|BL_ORD_ID|17375 sp|Q9UPS8|ANR26_HUMAN Ankyrin repeat domain-containing protein 26 OS=Homo sapiens OX=9606 GN=ANKRD26 PE=1 SV=3//6.03741e-55
25	3787632	3787725	94	8	0.359366	0.737794	-0.378429	-55.2815	CG	ENSDARG00000069673	promoter	gnl|BL_ORD_ID|62816 sp|Q7SYK0|CHID1_DANRE Chitinase domain-containing protein 1 OS=Danio rerio OX=7955 GN=chid1 PE=2 SV=1//0
25	4660550	4660624	75	8	0.207938	0.571188	-0.36325	-58.3666	CG	ENSDARG00000088844	promoter	gnl|BL_ORD_ID|94891 sp|O88450|DEAF1_RAT Deformed epidermal autoregulatory factor 1 homolog OS=Rattus norvegicus OX=10116 GN=Deaf1 PE=1 SV=1//1.03402e-29
25	7131762	7131900	139	19	0.758227	0.864302	-0.106075	-81.0579	CG	ENSDARG00000112708	promoter	-//-
25	8447022	8447283	262	18	0.507434	0.219743	0.287691	109.945	CG	ENSDARG00000026224	promoter	gnl|BL_ORD_ID|128412 sp|Q9NVI1|FANCI_HUMAN Fanconi anemia group I protein OS=Homo sapiens OX=9606 GN=FANCI PE=1 SV=4//0
25	12204979	12205227	249	10	0.686987	0.183452	0.503535	67.3008	CG	ENSDARG00000077228	promoter	gnl|BL_ORD_ID|276529 sp|Q5IFJ9|NTRK3_MACFA NT-3 growth factor receptor OS=Macaca fascicularis OX=9541 GN=NTRK3 PE=2 SV=1//0
25	13014819	13014948	130	18	0.80485	0.538857	0.265993	125.61	CG	ENSDARG00000091752	promoter	-//-
25	13363206	13363328	123	13	0.336762	0.54158	-0.204818	-58.7225	CG	ENSDARG00000103937	promoter	gnl|BL_ORD_ID|266872 sp|Q9ULP0|NDRG4_HUMAN Protein NDRG4 OS=Homo sapiens OX=9606 GN=NDRG4 PE=1 SV=2//0
25	13492692	13493194	503	37	0.196829	0.623376	-0.426547	-408.727	CG	ENSDARG00000038845	promoter	gnl|BL_ORD_ID|211911 sp|Q7TNG8|LDHD_MOUSE Probable D-lactate dehydrogenase, mitochondrial OS=Mus musculus OX=10090 GN=Ldhd PE=1 SV=1//0
25	15487440	15487647	208	21	0.347427	0.697487	-0.35006	-174.924	CG	ENSDARG00000093084	promoter	-//-
25	15487716	15488230	515	43	0.448365	0.735312	-0.286948	-326.137	CG	ENSDARG00000094621	promoter	-//-
25	15933204	15933585	382	19	0.746397	0.324614	0.421784	209.87	CG	ENSDARG00000029168	promoter	gnl|BL_ORD_ID|218016 sp|O35711|LIPB2_MOUSE Liprin-beta-2 OS=Mus musculus OX=10090 GN=Ppfibp2 PE=1 SV=3//0
25	15997944	15998571	628	26	0.579443	0.253887	0.325555	203.657	CG	ENSDARG00000029168	promoter	gnl|BL_ORD_ID|218016 sp|O35711|LIPB2_MOUSE Liprin-beta-2 OS=Mus musculus OX=10090 GN=Ppfibp2 PE=1 SV=3//0
25	16818564	16818734	171	22	0.149735	0.0524091	0.0973254	118.109	CG	ENSDARG00000070734	promoter	gnl|BL_ORD_ID|110098 sp|Q8BI55|DYRK4_MOUSE Dual specificity tyrosine-phosphorylation-regulated kinase 4 OS=Mus musculus OX=10090 GN=Dyrk4 PE=2 SV=1//0
25	17358758	17358851	94	10	0.47632	0.743351	-0.267031	-61.8478	CG	ENSDARG00000043986	promoter	gnl|BL_ORD_ID|433385 sp|Q803K4|SETD6_DANRE N-lysine methyltransferase setd6 OS=Danio rerio OX=7955 GN=setd6 PE=2 SV=1//0
25	17504960	17505321	362	14	0.586164	0.255649	0.330515	74.5346	CG	ENSDARG00000042116	promoter	gnl|BL_ORD_ID|268200 sp|Q91431|NF7O_XENLA Nuclear factor 7, ovary OS=Xenopus laevis OX=8355 PE=2 SV=1//2.84375e-50
25	19656442	19656515	74	7	0.518682	0.137379	0.381303	47.0504	CG	ENSDARG00000007788	promoter	gnl|BL_ORD_ID|30884 sp|G5E829|AT2B1_MOUSE Plasma membrane calcium-transporting ATPase 1 OS=Mus musculus OX=10090 GN=Atp2b1 PE=1 SV=1//0
25	20582348	20582638	291	13	0.565029	0.806791	-0.241763	-69.063	CG	ENSDARG00000062508	promoter	gnl|BL_ORD_ID|76815 sp|Q8R1B5|CPLX3_MOUSE Complexin-3 OS=Mus musculus OX=10090 GN=Cplx3 PE=1 SV=1//4.41031e-56
25	22280646	22281102	457	30	0.241249	0.588306	-0.347057	-297.696	CG	ENSDARG00000062142	promoter	gnl|BL_ORD_ID|446362 sp|Q9UBI4|STML1_HUMAN Stomatin-like protein 1 OS=Homo sapiens OX=9606 GN=STOML1 PE=1 SV=1//3.91755e-105
25	30298276	30298367	92	11	0.728997	0.558224	0.170773	57.9739	CG	ENSDARG00000097208	promoter	gnl|BL_ORD_ID|65115 sp|Q7Z7L8|CK096_HUMAN Uncharacterized protein C11orf96 OS=Homo sapiens OX=9606 GN=C11orf96 PE=1 SV=3//2.45023e-16
25	31403627	31403733	107	13	0.595994	0.81031	-0.214316	-71.9665	CG	ENSDARG00000030270	promoter	gnl|BL_ORD_ID|476080 sp|P06398|TNNT3_COTJA Troponin T, fast skeletal muscle isoforms OS=Coturnix japonica OX=93934 GN=TNNT3 PE=2 SV=4//2.3855e-54
25	33937618	33937776	159	26	0.769694	0.62493	0.144764	130.448	CG	ENSDARG00000031768	promoter	gnl|BL_ORD_ID|391261 sp|P51448|RORA_MOUSE Nuclear receptor ROR-alpha OS=Mus musculus OX=10090 GN=Rora PE=1 SV=1//0
25	33971588	33971807	220	14	0.335718	0.736308	-0.400591	-105.387	CG	ENSDARG00000086670	promoter	gnl|BL_ORD_ID|186520 sp|Q3UZ18|ICE2_MOUSE Little elongation complex subunit 2 OS=Mus musculus OX=10090 GN=Ice2 PE=1 SV=2//9.16866e-31
25	34284673	34284777	105	10	0.898218	0.670469	0.22775	54.5009	CG	ENSDARG00000060471	promoter	gnl|BL_ORD_ID|146313 sp|Q80RC7|GCNT3_BHV4 Beta-1,3-galactosyl-O-glycosyl-glycoprotein beta-1,6-N-acetylglucosaminyltransferase OS=Bovine herpesvirus 4 OX=10385 GN=Bo17 PE=1 SV=1//1.3744e-173
25	34775445	34775640	196	20	0.681128	0.455127	0.226001	111.666	CG	ENSDARG00000061345	promoter	gnl|BL_ORD_ID|510690 sp|Q9DBH0|WWP2_MOUSE NEDD4-like E3 ubiquitin-protein ligase WWP2 OS=Mus musculus OX=10090 GN=Wwp2 PE=1 SV=1//1.01851e-49
25	34810669	34810771	103	8	0.596816	0.930694	-0.333878	-57.5608	CG	ENSDARG00000061348	promoter	gnl|BL_ORD_ID|9877 sp|Q9JHI2|ADAT1_MOUSE tRNA-specific adenosine deaminase 1 OS=Mus musculus OX=10090 GN=Adat1 PE=1 SV=1//8.76505e-147
25	35121299	35121382	84	13	0.0769709	0.203464	-0.126493	-59.879	CG	ENSDARG00000114370	promoter	gnl|BL_ORD_ID|166395 sp|P84239|H3_URECA Histone H3 OS=Urechis caupo OX=6431 PE=1 SV=2//4.8922e-94
25	35996872	35997049	178	17	0.552957	0.760852	-0.207895	-88.6778	CG	ENSDARG00000075891	promoter	gnl|BL_ORD_ID|426512 sp|Q9ER74|SALL1_MOUSE Sal-like protein 1 OS=Mus musculus OX=10090 GN=Sall1 PE=1 SV=1//0
25	35997359	35997824	466	61	0.383376	0.649998	-0.266622	-517.839	CG	ENSDARG00000075891	promoter	gnl|BL_ORD_ID|426512 sp|Q9ER74|SALL1_MOUSE Sal-like protein 1 OS=Mus musculus OX=10090 GN=Sall1 PE=1 SV=1//0
25	35998117	35998414	298	46	0.393529	0.628335	-0.234806	-343.002	CG	ENSDARG00000075891	promoter	gnl|BL_ORD_ID|426512 sp|Q9ER74|SALL1_MOUSE Sal-like protein 1 OS=Mus musculus OX=10090 GN=Sall1 PE=1 SV=1//0
25	37206903	37207126	224	8	0.301095	0.719535	-0.41844	-52.8433	CG	ENSDARG00000097652	promoter	-//-

## Sheet: HybS_vs_DoS.DMR.result
Chromosome	start	end	length	nCG	HybS_meanMethy	DoS_meanMethy	diff.Methy	areaStat	C_context	regionID	region	Blast swiss prot
1	681496	681645	150	20	0.373968	0.064461	0.309507	183.015	CG	ENSDARG00000103519	promoter	gnl|BL_ORD_ID|39248 sp|P97857|ATS1_MOUSE A disintegrin and metalloproteinase with thrombospondin motifs 1 OS=Mus musculus OX=10090 GN=Adamts1 PE=1 SV=4//0
1	5746285	5746733	449	30	0.559986	0.120324	0.439662	329.016	CG	ENSDARG00000096546	promoter	gnl|BL_ORD_ID|275114 sp|O35276|NRP2_RAT Neuropilin-2 OS=Rattus norvegicus OX=10116 GN=Nrp2 PE=2 SV=1//0
1	6187383	6188060	678	48	0.57647	0.696861	-0.120391	-88.7142	CG	ENSDARG00000063270	promoter	gnl|BL_ORD_ID|345991 sp|Q8NC44|RETR2_HUMAN Reticulophagy regulator 2 OS=Homo sapiens OX=9606 GN=RETREG2 PE=1 SV=3//6.82822e-123
1	6188707	6188820	114	16	0.0376499	0.190833	-0.153183	-92.8347	CG	ENSDARG00000063270	promoter	gnl|BL_ORD_ID|345991 sp|Q8NC44|RETR2_HUMAN Reticulophagy regulator 2 OS=Homo sapiens OX=9606 GN=RETREG2 PE=1 SV=3//6.82822e-123
1	8510217	8510352	136	16	0.695054	0.413107	0.281947	90.1755	CG	ENSDARG00000096583	promoter	gnl|BL_ORD_ID|14261 sp|Q08BA6|ALKB5_DANRE RNA demethylase ALKBH5 OS=Danio rerio OX=7955 GN=alkbh5 PE=1 SV=1//1.2561e-141
1	8592245	8592626	382	33	0.0421532	0.301776	-0.259622	-221.629	CG	ENSDARG00000100771	promoter	-//-
1	9486330	9486977	648	17	0.326199	0.880372	-0.554173	-189.45	CG	ENSDARG00000017834	promoter	gnl|BL_ORD_ID|239366 sp|Q8IY33|MILK2_HUMAN MICAL-like protein 2 OS=Homo sapiens OX=9606 GN=MICALL2 PE=1 SV=1//2.9249e-32
1	10073801	10074086	286	8	0.158569	0.854941	-0.696372	-105.828	CG	ENSDARG00000104660	promoter	gnl|BL_ORD_ID|223015 sp|Q9BGL2|LRAT_BOVIN Lecithin retinol acyltransferase OS=Bos taurus OX=9913 GN=LRAT PE=1 SV=1//2.9375e-10
1	10885603	10885982	380	26	0.706753	0.320448	0.386306	254.751	CG	ENSDARG00000008487	promoter	gnl|BL_ORD_ID|100573 sp|P11533|DMD_CHICK Dystrophin OS=Gallus gallus OX=9031 GN=DMD PE=2 SV=1//0
1	13965875	13966164	290	20	0.458183	0.706264	-0.248081	-118.258	CG	ENSDARG00000079626	promoter	gnl|BL_ORD_ID|117190 sp|Q9JHC9|ELF2_MOUSE ETS-related transcription factor Elf-2 OS=Mus musculus OX=10090 GN=Elf2 PE=1 SV=1//8.58956e-147
1	15225892	15226055	164	14	0.166144	0.52765	-0.361506	-101.945	CG	ENSDARG00000077804	promoter	gnl|BL_ORD_ID|172400 sp|Q68CP4|HGNAT_HUMAN Heparan-alpha-glucosaminide N-acetyltransferase OS=Homo sapiens OX=9606 GN=HGSNAT PE=1 SV=2//0
1	17525612	17525792	181	16	0.981065	0.808212	0.172852	96.0614	CG	ENSDARG00000017905	promoter	gnl|BL_ORD_ID|52626 sp|P55213|CASP3_RAT Caspase-3 OS=Rattus norvegicus OX=10116 GN=Casp3 PE=2 SV=2//4.83058e-98
1	17714924	17716174	1251	57	0.185092	0.739453	-0.554361	-1084.84	CG	ENSDARG00000092022	promoter	-//-
1	18848308	18849713	1406	58	0.420109	0.859604	-0.439495	-586.002	CG	ENSDARG00000079488	promoter	gnl|BL_ORD_ID|78295 sp|P52943|CRIP2_HUMAN Cysteine-rich protein 2 OS=Homo sapiens OX=9606 GN=CRIP2 PE=1 SV=1//5.40817e-14
1	19434116	19434340	225	14	0.946455	0.597043	0.349412	125.639	CG	ENSDARG00000003631	promoter	gnl|BL_ORD_ID|66022 sp|Q5RAK8|CLOCK_PONAB Circadian locomoter output cycles protein kaput OS=Pongo abelii OX=9601 GN=CLOCK PE=2 SV=1//0
1	19649002	19649188	187	12	0.459963	0.111152	0.34881	94.8631	CG	ENSDARG00000037484	promoter	gnl|BL_ORD_ID|474848 sp|Q6NYE7|TM192_DANRE Transmembrane protein 192 OS=Danio rerio OX=7955 GN=tmem192 PE=2 SV=1//2.06108e-161
1	19649002	19649188	187	12	0.459963	0.111152	0.34881	94.8631	CG	ENSDARG00000006434	promoter	gnl|BL_ORD_ID|391490 sp|Q9GZS1|RPA49_HUMAN DNA-directed RNA polymerase I subunit RPA49 OS=Homo sapiens OX=9606 GN=POLR1E PE=1 SV=2//3.52258e-110
1	19848228	19848478	251	20	0.978968	0.528131	0.450837	239.32	CG	ENSDARG00000080019	promoter	gnl|BL_ORD_ID|491685 sp|Q8C7R4|UBA6_MOUSE Ubiquitin-like modifier-activating enzyme 6 OS=Mus musculus OX=10090 GN=Uba6 PE=1 SV=1//0
1	19975363	19975799	437	26	0.126976	0.499907	-0.372931	-234.017	CG	ENSDARG00000099995	promoter	gnl|BL_ORD_ID|18440 sp|Q92870|APBB2_HUMAN Amyloid-beta A4 precursor protein-binding family B member 2 OS=Homo sapiens OX=9606 GN=APBB2 PE=1 SV=3//7.54322e-19
1	20275012	20275091	80	10	0.471283	0.835879	-0.364596	-88.1418	CG	ENSDARG00000041776	promoter	gnl|BL_ORD_ID|266896 sp|Q9EQW8|NDST4_MOUSE Bifunctional heparan sulfate N-deacetylase/N-sulfotransferase 4 OS=Mus musculus OX=10090 GN=Ndst4 PE=2 SV=2//0
1	22173692	22174209	518	23	0.208469	0.611872	-0.403403	-191.64	CG	ENSDARG00000000606	promoter	gnl|BL_ORD_ID|109944 sp|Q9C0G6|DYH6_HUMAN Dynein heavy chain 6, axonemal OS=Homo sapiens OX=9606 GN=DNAH6 PE=2 SV=3//0
1	23370855	23371050	196	20	0.816575	0.530166	0.286409	146.107	CG	ENSDARG00000055022	promoter	gnl|BL_ORD_ID|296565 sp|A1L1F4|PDS5A_DANRE Sister chromatid cohesion protein PDS5 homolog A OS=Danio rerio OX=7955 GN=pds5a PE=2 SV=1//0
1	23370855	23371050	196	20	0.816575	0.530166	0.286409	146.107	CG	ENSDARG00000061451	promoter	gnl|BL_ORD_ID|260183 sp|Q86UW6|N4BP2_HUMAN NEDD4-binding protein 2 OS=Homo sapiens OX=9606 GN=N4BP2 PE=1 SV=2//2.13116e-16
1	24381499	24381616	118	17	0.552072	0.334387	0.217685	94.3699	CG	ENSDARG00000086859	promoter	gnl|BL_ORD_ID|98953 sp|P09417|DHPR_HUMAN Dihydropteridine reductase OS=Homo sapiens OX=9606 GN=QDPR PE=1 SV=2//1.98309e-103
1	24382813	24382978	166	14	0.0443696	0.270856	-0.226487	-92.4921	CG	ENSDARG00000086859	promoter	gnl|BL_ORD_ID|98953 sp|P09417|DHPR_HUMAN Dihydropteridine reductase OS=Homo sapiens OX=9606 GN=QDPR PE=1 SV=2//1.98309e-103
1	25176866	25177481	616	17	0.483897	0.87634	-0.392443	-145.783	CG	ENSDARG00000074451	promoter	gnl|BL_ORD_ID|241234 sp|Q6DC61|MND1_DANRE Meiotic nuclear division protein 1 homolog OS=Danio rerio OX=7955 GN=mnd1 PE=2 SV=1//5.7519e-147
1	25176866	25177481	616	17	0.483897	0.87634	-0.392443	-145.783	CG	ENSDARG00000074776	promoter	-//-
1	25439504	25439756	253	26	0.947989	0.464873	0.483116	386.691	CG	ENSDARG00000074812	promoter	gnl|BL_ORD_ID|132029 sp|Q3ULZ2|FHDC1_MOUSE FH2 domain-containing protein 1 OS=Mus musculus OX=10090 GN=Fhdc1 PE=1 SV=3//1.59346e-11
1	27542282	27542410	129	24	0.765152	0.60844	0.156712	126.601	CG	ENSDARG00000095189	promoter	gnl|BL_ORD_ID|54502 sp|Q3ULM0|CC106_MOUSE Coiled-coil domain-containing protein 106 OS=Mus musculus OX=10090 GN=Ccdc106 PE=1 SV=1//1.10373e-17
1	28809829	28811015	1187	112	0.97922	0.517497	0.461723	1909.32	CG	ENSDARG00000053456	promoter	gnl|BL_ORD_ID|154492 sp|Q63060|GLPK_RAT Glycerol kinase OS=Rattus norvegicus OX=10116 GN=Gk PE=2 SV=1//0
1	29662245	29662740	496	31	0.0464301	0.498816	-0.452386	-383.631	CG	ENSDARG00000061732	promoter	gnl|BL_ORD_ID|338659 sp|Q70E73|RAPH1_HUMAN Ras-associated and pleckstrin homology domains-containing protein 1 OS=Homo sapiens OX=9606 GN=RAPH1 PE=1 SV=3//7.47708e-27
1	29663446	29663720	275	12	0.396922	0.913362	-0.51644	-130.033	CG	ENSDARG00000061732	promoter	gnl|BL_ORD_ID|338659 sp|Q70E73|RAPH1_HUMAN Ras-associated and pleckstrin homology domains-containing protein 1 OS=Homo sapiens OX=9606 GN=RAPH1 PE=1 SV=3//7.47708e-27
1	29759225	29759452	228	20	0.899736	0.493037	0.406699	201.959	CG	ENSDARG00000037144	promoter	gnl|BL_ORD_ID|54152 sp|Q9JHH6|CBPB2_MOUSE Carboxypeptidase B2 OS=Mus musculus OX=10090 GN=Cpb2 PE=1 SV=1//1.47578e-141
1	29759225	29759452	228	20	0.899736	0.493037	0.406699	201.959	CG	ENSDARG00000031202	promoter	gnl|BL_ORD_ID|13996 sp|Q7ZW24|ALG11_DANRE GDP-Man:Man(3)GlcNAc(2)-PP-Dol alpha-1,2-mannosyltransferase OS=Danio rerio OX=7955 GN=alg11 PE=2 SV=2//0
1	30612372	30612863	492	44	0.603631	0.299989	0.303642	424.818	CG	ENSDARG00000003142	promoter	gnl|BL_ORD_ID|88500 sp|Q9UI36|DACH1_HUMAN Dachshund homolog 1 OS=Homo sapiens OX=9606 GN=DACH1 PE=1 SV=3//1.71279e-172
1	33353308	33353907	600	23	0.0345264	0.418286	-0.38376	-189.832	CG	ENSDARG00000033380	promoter	gnl|BL_ORD_ID|156332 sp|P13280|GLYG_RABIT Glycogenin-1 OS=Oryctolagus cuniculus OX=9986 GN=GYG1 PE=1 SV=3//6.0316e-101
1	37363576	37364013	438	25	0.960062	0.695182	0.26488	206.249	CG	ENSDARG00000082897	promoter	-//-
1	38140307	38140832	526	72	0.553844	0.959287	-0.405444	-1106.16	CG	ENSDARG00000057303	promoter	gnl|BL_ORD_ID|142819 sp|Q5RFJ6|GALT7_PONAB N-acetylgalactosaminyltransferase 7 OS=Pongo abelii OX=9601 GN=GALNT7 PE=2 SV=1//0
1	39552657	39554131	1475	88	0.971035	0.540542	0.430493	1071.99	CG	ENSDARG00000005479	promoter	gnl|BL_ORD_ID|467806 sp|Q9W7R4|TEN3_DANRE Teneurin-3 OS=Danio rerio OX=7955 GN=tenm3 PE=2 SV=1//0
1	39896158	39896632	475	13	0.421892	0.968382	-0.546491	-131.549	CG	ENSDARG00000024828	promoter	gnl|BL_ORD_ID|474695 sp|Q8R0J4|TM134_MOUSE Transmembrane protein 134 OS=Mus musculus OX=10090 GN=Tmem134 PE=1 SV=1//9.25469e-42
1	40139155	40139815	661	24	0.663042	0.203503	0.459539	249.49	CG	ENSDARG00000018587	promoter	gnl|BL_ORD_ID|149592 sp|Q8NHV1|GIMA7_HUMAN GTPase IMAP family member 7 OS=Homo sapiens OX=9606 GN=GIMAP7 PE=1 SV=1//7.53775e-45
1	40147091	40147808	718	24	0.210396	0.729829	-0.519433	-229.851	CG	ENSDARG00000078182	promoter	gnl|BL_ORD_ID|149592 sp|Q8NHV1|GIMA7_HUMAN GTPase IMAP family member 7 OS=Homo sapiens OX=9606 GN=GIMAP7 PE=1 SV=1//3.9719e-46
1	40228294	40229388	1095	35	0.771505	0.302655	0.46885	363.982	CG	ENSDARG00000078251	promoter	gnl|BL_ORD_ID|468005 sp|Q96S53|TESK2_HUMAN Dual specificity testis-specific protein kinase 2 OS=Homo sapiens OX=9606 GN=TESK2 PE=1 SV=1//8.17256e-157
1	40288694	40289084	391	21	0.615697	0.347332	0.268365	130.632	CG	ENSDARG00000077874	promoter	gnl|BL_ORD_ID|508763 sp|Q9JHA8|VWA7_MOUSE von Willebrand factor A domain-containing protein 7 OS=Mus musculus OX=10090 GN=Vwa7 PE=2 SV=1//5.67939e-88
1	43685171	43685431	261	16	0.922567	0.246271	0.676296	239.035	CG	ENSDARG00000052703	promoter	gnl|BL_ORD_ID|64605 sp|Q7T326|CISD2_DANRE CDGSH iron-sulfur domain-containing protein 2 OS=Danio rerio OX=7955 GN=cisd2 PE=2 SV=1//7.01393e-74
1	43685171	43685431	261	16	0.922567	0.246271	0.676296	239.035	CG	ENSDARG00000052712	promoter	gnl|BL_ORD_ID|447134 sp|P53597|SUCA_HUMAN Succinate--CoA ligase [ADP/GDP-forming] subunit alpha, mitochondrial OS=Homo sapiens OX=9606 GN=SUCLG1 PE=1 SV=4//2.24517e-163
1	44163350	44163778	429	14	0.0590919	0.44795	-0.388858	-102.381	CG	ENSDARG00000059682	promoter	gnl|BL_ORD_ID|425851 sp|Q8NBI5|S43A3_HUMAN Solute carrier family 43 member 3 OS=Homo sapiens OX=9606 GN=SLC43A3 PE=1 SV=2//4.91305e-151
1	44588524	44588802	279	22	0.916266	0.748401	0.167865	144.806	CG	ENSDARG00000111774	promoter	-//-
1	45636181	45636405	225	16	0.497133	0.810742	-0.31361	-121.295	CG	ENSDARG00000030656	promoter	gnl|BL_ORD_ID|432752 sp|A2BGU8|SEPT3_DANRE Neuronal-specific septin-3 OS=Danio rerio OX=7955 GN=sept3 PE=2 SV=1//0
1	45968561	45968845	285	31	0.0534607	0.198864	-0.145403	-193.651	CG	ENSDARG00000073848	promoter	gnl|BL_ORD_ID|23080 sp|Q14155|ARHG7_HUMAN Rho guanine nucleotide exchange factor 7 OS=Homo sapiens OX=9606 GN=ARHGEF7 PE=1 SV=2//0
1	46596553	46597119	567	25	0.937768	0.350749	0.587019	313.211	CG	ENSDARG00000036658	promoter	gnl|BL_ORD_ID|53430 sp|Q9DB16|CB39L_MOUSE Calcium-binding protein 39-like OS=Mus musculus OX=10090 GN=Cab39l PE=1 SV=3//0
1	46634094	46635912	1819	43	0.930007	0.24488	0.685126	655.547	CG	ENSDARG00000036650	promoter	gnl|BL_ORD_ID|57313 sp|Q5U3U4|CDAC1_DANRE Cytidine and dCMP deaminase domain-containing protein 1 OS=Danio rerio OX=7955 GN=cdadc1 PE=2 SV=1//0
1	47095735	47095861	127	13	0.603065	0.965609	-0.362545	-112.375	CG	ENSDARG00000026902	promoter	gnl|BL_ORD_ID|335398 sp|Q921W4|QORL1_MOUSE Quinone oxidoreductase-like protein 1 OS=Mus musculus OX=10090 GN=Cryzl1 PE=1 SV=1//2.98966e-136
1	49673030	49673191	162	26	0.446658	0.269046	0.177612	153.452	CG	ENSDARG00000052512	promoter	gnl|BL_ORD_ID|487474 sp|Q6NY15|TSG10_MOUSE Testis-specific gene 10 protein OS=Mus musculus OX=10090 GN=Tsga10 PE=1 SV=1//9.33099e-141
1	51188574	51189223	650	41	0.680972	0.904222	-0.22325	-272.977	CG	ENSDARG00000005544	promoter	gnl|BL_ORD_ID|47105 sp|M3XQV7|BTBD3_MUSPF BTB/POZ domain-containing protein 3 OS=Mustela putorius furo OX=9669 GN=BTBD3 PE=2 SV=2//0
1	52292323	52292561	239	20	0.293812	0.0982462	0.195565	126.925	CG	ENSDARG00000059948	promoter	gnl|BL_ORD_ID|180497 sp|Q9Y662|HS3SB_HUMAN Heparan sulfate glucosamine 3-O-sulfotransferase 3B1 OS=Homo sapiens OX=9606 GN=HS3ST3B1 PE=1 SV=1//9.36069e-160
1	52928599	52929025	427	46	0.447213	0.16844	0.278773	383.006	CG	ENSDARG00000075201	promoter	gnl|BL_ORD_ID|193532 sp|Q5RA60|INP4B_PONAB Type II inositol 3,4-bisphosphate 4-phosphatase OS=Pongo abelii OX=9601 GN=INPP4B PE=2 SV=1//0
1	54068916	54069017	102	22	0.197514	0.0730934	0.12442	116.956	CG	ENSDARG00000077790	promoter	gnl|BL_ORD_ID|92123 sp|A2BDA5|DCA15_XENLA DDB1- and CUL4-associated factor 15 OS=Xenopus laevis OX=8355 GN=dcaf15 PE=2 SV=1//6.10609e-87
1	54068916	54069017	102	22	0.197514	0.0730934	0.12442	116.956	CG	ENSDARG00000101825	promoter	-//-
1	54115769	54116090	322	42	0.0479118	0.178579	-0.130667	-255.1	CG	ENSDARG00000116898	promoter	gnl|BL_ORD_ID|345469 sp|Q5CZK2|REL3_PANTR Relaxin-3 OS=Pan troglodytes OX=9598 GN=RLN3 PE=3 SV=1//3.76767e-13
1	54766059	54766706	648	26	0.0617472	0.481609	-0.419861	-233.936	CG	ENSDARG00000091320	promoter	gnl|BL_ORD_ID|270787 sp|Q8R4B8|NLRP3_MOUSE NACHT, LRR and PYD domains-containing protein 3 OS=Mus musculus OX=10090 GN=Nlrp3 PE=1 SV=1//3.18459e-15
1	54766059	54766706	648	26	0.0617472	0.481609	-0.419861	-233.936	CG	ENSDARG00000096214	promoter	gnl|BL_ORD_ID|39605 sp|Q5R8D4|AVPI1_PONAB Arginine vasopressin-induced protein 1 OS=Pongo abelii OX=9601 GN=AVPI1 PE=2 SV=1//6.82805e-07
1	54766829	54767228	400	32	0.0428822	0.459375	-0.416492	-365.876	CG	ENSDARG00000091320	promoter	gnl|BL_ORD_ID|270787 sp|Q8R4B8|NLRP3_MOUSE NACHT, LRR and PYD domains-containing protein 3 OS=Mus musculus OX=10090 GN=Nlrp3 PE=1 SV=1//3.18459e-15
1	54766829	54767228	400	32	0.0428822	0.459375	-0.416492	-365.876	CG	ENSDARG00000096214	promoter	gnl|BL_ORD_ID|39605 sp|Q5R8D4|AVPI1_PONAB Arginine vasopressin-induced protein 1 OS=Pongo abelii OX=9601 GN=AVPI1 PE=2 SV=1//6.82805e-07
1	54907726	54908086	361	20	0.919512	0.324582	0.594929	358.834	CG	ENSDARG00000036295	promoter	gnl|BL_ORD_ID|157220 sp|Q2TAP0|GOG7B_HUMAN Golgin subfamily A member 7B OS=Homo sapiens OX=9606 GN=GOLGA7B PE=2 SV=2//7.81026e-73
1	55009289	55009865	577	20	0.832963	0.420515	0.412449	134.973	CG	ENSDARG00000059816	promoter	gnl|BL_ORD_ID|491159 sp|Q24JV4|U390_DANRE UPF0390 protein zgc136864 OS=Danio rerio OX=7955 GN=zgc:136864 PE=3 SV=1//9.894e-36
1	55116811	55117087	277	14	0.265529	0.596026	-0.330497	-85.5448	CG	ENSDARG00000093412	promoter	gnl|BL_ORD_ID|443599 sp|Q14140|SRTD2_HUMAN SERTA domain-containing protein 2 OS=Homo sapiens OX=9606 GN=SERTAD2 PE=1 SV=1//7.47325e-08
1	55119622	55120585	964	14	0.161295	0.838433	-0.677138	-188.718	CG	ENSDARG00000093412	promoter	gnl|BL_ORD_ID|443599 sp|Q14140|SRTD2_HUMAN SERTA domain-containing protein 2 OS=Homo sapiens OX=9606 GN=SERTAD2 PE=1 SV=1//7.47325e-08
1	55140739	55141159	421	34	0.420261	0.653043	-0.232782	-195.208	CG	ENSDARG00000031952	promoter	gnl|BL_ORD_ID|259414 sp|Q6VN46|MYG_DANRE Myoglobin OS=Danio rerio OX=7955 GN=mb PE=2 SV=3//7.29125e-88
1	55249038	55249177	140	14	0.310999	0.0455997	0.265399	106.092	CG	ENSDARG00000068255	promoter	gnl|BL_ORD_ID|263229 sp|P60323|NANO3_HUMAN Nanos homolog 3 OS=Homo sapiens OX=9606 GN=NANOS3 PE=1 SV=1//3.55759e-29
1	55259967	55261116	1150	35	0.39134	0.123928	0.267412	229.507	CG	ENSDARG00000089765	promoter	gnl|BL_ORD_ID|10988 sp|Q6NRK1|ADIPA_XENLA Afadin- and alpha-actinin-binding protein A OS=Xenopus laevis OX=8355 GN=ssx2ip-a PE=1 SV=1//9.49318e-20
1	57839410	57839512	103	20	0.949845	0.799435	0.15041	123.609	CG	ENSDARG00000074205	promoter	gnl|BL_ORD_ID|149593 sp|Q8ND71|GIMA8_HUMAN GTPase IMAP family member 8 OS=Homo sapiens OX=9606 GN=GIMAP8 PE=2 SV=2//2.24312e-11
1	57926242	57926351	110	18	0.819283	0.544343	0.27494	138.865	CG	ENSDARG00000092358	promoter	-//-
1	58575532	58577599	2068	55	0.353723	0.492481	-0.138757	-190.03	CG	ENSDARG00000089904	promoter	gnl|BL_ORD_ID|57286 sp|P48960|CD97_HUMAN CD97 antigen OS=Homo sapiens OX=9606 GN=CD97 PE=1 SV=4//5.5708e-104
1	58625734	58626350	617	26	0.615574	0.944327	-0.328753	-214.727	CG	ENSDARG00000104783	promoter	gnl|BL_ORD_ID|555615 sp|Q9UJW8|ZN180_HUMAN Zinc finger protein 180 OS=Homo sapiens OX=9606 GN=ZNF180 PE=1 SV=2//2.19465e-16
1	59067734	59068150	417	28	0.535021	0.916482	-0.381461	-269.941	CG	ENSDARG00000090557	promoter	gnl|BL_ORD_ID|236683 sp|P55918|MFAP4_BOVIN Microfibril-associated glycoprotein 4 OS=Bos taurus OX=9913 GN=MFAP4 PE=1 SV=2//9.60838e-67
1	59124848	59124972	125	12	0.894681	0.544511	0.35017	97.3948	CG	ENSDARG00000115195	promoter	gnl|BL_ORD_ID|236683 sp|P55918|MFAP4_BOVIN Microfibril-associated glycoprotein 4 OS=Bos taurus OX=9913 GN=MFAP4 PE=1 SV=2//5.16252e-35
10	303388	303462	75	8	0.595144	0.0664921	0.528652	108.016	CG	ENSDARG00000059059	promoter	gnl|BL_ORD_ID|117710 sp|Q7ZUV7|EMSY_DANRE BRCA2-interacting transcriptional repressor EMSY OS=Danio rerio OX=7955 GN=emsy PE=2 SV=1//0
10	560959	561263	305	12	0.975376	0.488719	0.486656	105.386	CG	ENSDARG00000109233	promoter	gnl|BL_ORD_ID|45423 sp|O95393|BMP10_HUMAN Bone morphogenetic protein 10 OS=Homo sapiens OX=9606 GN=BMP10 PE=1 SV=1//4.09872e-101
10	1895788	1897820	2033	9	0.171223	0.838709	-0.667486	-116.072	CG	ENSDARG00000031749	promoter	gnl|BL_ORD_ID|48221 sp|P0C7U4|C3AR_DANRE C3a anaphylatoxin chemotactic receptor OS=Danio rerio OX=7955 GN=c3ar1 PE=3 SV=1//0
10	3047773	3048000	228	13	0.972036	0.421658	0.550378	148.884	CG	ENSDARG00000075054	promoter	gnl|BL_ORD_ID|348276 sp|A2CEA7|RGRF2_DANRE Ras-specific guanine nucleotide-releasing factor 2 OS=Danio rerio OX=7955 GN=rasgrf2 PE=3 SV=1//0
10	4961210	4961281	72	14	0.367742	0.106462	0.261281	94.3328	CG	ENSDARG00000093688	promoter	-//-
10	5409430	5409592	163	18	0.634906	0.828649	-0.193743	-105.283	CG	ENSDARG00000097088	promoter	gnl|BL_ORD_ID|268263 sp|Q68EL6|NFIL3_DANRE Nuclear factor interleukin-3-regulated protein OS=Danio rerio OX=7955 GN=nfil3 PE=2 SV=1//7.20872e-14
10	8846576	8846720	145	18	0.429106	0.235674	0.193432	92.2283	CG	ENSDARG00000069390	promoter	gnl|BL_ORD_ID|198672 sp|Q62469|ITA2_MOUSE Integrin alpha-2 OS=Mus musculus OX=10090 GN=Itga2 PE=1 SV=2//3.73707e-75
10	9017214	9020264	3051	158	0.951674	0.462511	0.489163	2515.71	CG	ENSDARG00000114663	promoter	-//-
10	15047845	15049097	1253	78	0.40104	0.851774	-0.450734	-916.7	CG	ENSDARG00000028096	promoter	gnl|BL_ORD_ID|65737 sp|Q96B33|CLD23_HUMAN Claudin-23 OS=Homo sapiens OX=9606 GN=CLDN23 PE=2 SV=2//5.73703e-28
10	16028362	16028501	140	10	0.738041	0.17113	0.566911	104.215	CG	ENSDARG00000044298	promoter	gnl|BL_ORD_ID|302860 sp|Q9JJT9|PHAX_MOUSE Phosphorylated adapter RNA export protein OS=Mus musculus OX=10090 GN=Phax PE=1 SV=1//1.50046e-126
10	16028362	16028501	140	10	0.738041	0.17113	0.566911	104.215	CG	ENSDARG00000018426	promoter	gnl|BL_ORD_ID|13427 sp|Q2KJC9|AL7A1_BOVIN Alpha-aminoadipic semialdehyde dehydrogenase OS=Bos taurus OX=9913 GN=ALDH7A1 PE=2 SV=4//0
10	16471805	16471883	79	12	0.464445	0.833186	-0.36874	-114.058	CG	ENSDARG00000051896	promoter	gnl|BL_ORD_ID|129502 sp|P35556|FBN2_HUMAN Fibrillin-2 OS=Homo sapiens OX=9606 GN=FBN2 PE=1 SV=3//1.43538e-14
10	20389745	20390225	481	44	0.968116	0.6872	0.280917	398.913	CG	ENSDARG00000099593	promoter	gnl|BL_ORD_ID|337401 sp|Q9Y3T6|R3HC1_HUMAN R3H and coiled-coil domain-containing protein 1 OS=Homo sapiens OX=9606 GN=R3HCC1 PE=1 SV=3//6.27089e-53
10	20390514	20390765	252	20	0.966864	0.683416	0.283449	142.94	CG	ENSDARG00000099593	promoter	gnl|BL_ORD_ID|337401 sp|Q9Y3T6|R3HC1_HUMAN R3H and coiled-coil domain-containing protein 1 OS=Homo sapiens OX=9606 GN=R3HCC1 PE=1 SV=3//6.27089e-53
10	21559438	21560295	858	48	0.860335	0.479252	0.381083	379.765	CG	ENSDARG00000103602	promoter	gnl|BL_ORD_ID|294590 sp|Q5DRE5|PCDA7_PANTR Protocadherin alpha-7 OS=Pan troglodytes OX=9598 GN=PCDHA7 PE=3 SV=1//0
10	21559438	21560295	858	48	0.860335	0.479252	0.381083	379.765	CG	ENSDARG00000104598	promoter	gnl|BL_ORD_ID|294577 sp|Q5DRF0|PCDA2_PANTR Protocadherin alpha-2 OS=Pan troglodytes OX=9598 GN=PCDHA2 PE=3 SV=1//0
10	21725454	21725651	198	13	0.666071	0.262731	0.40334	91.9314	CG	ENSDARG00000104057	promoter	gnl|BL_ORD_ID|294655 sp|Q5DRB6|PCDG4_PANTR Protocadherin gamma-A4 OS=Pan troglodytes OX=9598 GN=PCDHGA4 PE=3 SV=1//0
10	21737619	21737749	131	14	0.984337	0.747063	0.237274	87.2067	CG	ENSDARG00000099447	promoter	gnl|BL_ORD_ID|294656 sp|Q9Y5G8|PCDG5_HUMAN Protocadherin gamma-A5 OS=Homo sapiens OX=9606 GN=PCDHGA5 PE=2 SV=1//0
10	21788394	21788602	209	35	0.422881	0.259401	0.16348	213.079	CG	ENSDARG00000104826	promoter	gnl|BL_ORD_ID|294689 sp|Q9Y5F6|PCDGM_HUMAN Protocadherin gamma-C5 OS=Homo sapiens OX=9606 GN=PCDHGC5 PE=2 SV=1//0
10	21806325	21806456	132	12	0.345393	0.0825923	0.262801	98.9204	CG	ENSDARG00000100829	promoter	gnl|BL_ORD_ID|294690 sp|Q5DRA2|PCDGM_PANTR Protocadherin gamma-C5 OS=Pan troglodytes OX=9598 GN=PCDHGC5 PE=3 SV=1//0
10	26117398	26117533	136	14	0.967613	0.715898	0.251715	95.9848	CG	ENSDARG00000056678	promoter	gnl|BL_ORD_ID|2980 sp|Q02084|A33_PLEWA Zinc-binding protein A33 OS=Pleurodeles waltl OX=8319 PE=1 SV=2//1.45304e-68
10	26668472	26669497	1026	51	0.0383551	0.291853	-0.253497	-351.014	CG	ENSDARG00000095400	promoter	-//-
10	26943669	26944014	346	60	0.197538	0.377092	-0.179554	-376.482	CG	ENSDARG00000073696	promoter	gnl|BL_ORD_ID|138178 sp|Q3UFK8|FRMD8_MOUSE FERM domain-containing protein 8 OS=Mus musculus OX=10090 GN=Frmd8 PE=1 SV=2//2.66431e-150
10	28428361	28428470	110	22	0.114297	0.247393	-0.133095	-108.459	CG	ENSDARG00000092578	promoter	-//-
10	29274416	29274656	241	8	0.126605	0.853439	-0.726834	-125.473	CG	ENSDARG00000014506	promoter	gnl|BL_ORD_ID|462569 sp|Q9D8Y1|T126A_MOUSE Transmembrane protein 126A OS=Mus musculus OX=10090 GN=Tmem126a PE=1 SV=1//2.53332e-60
10	29745062	29745242	181	27	0.163718	0.410812	-0.247095	-179.262	CG	ENSDARG00000011240	promoter	gnl|BL_ORD_ID|189956 sp|A7MBP4|IFT46_DANRE Intraflagellar transport protein 46 homolog OS=Danio rerio OX=7955 GN=ift46 PE=2 SV=2//0
10	32610216	32611076	861	47	0.0384614	0.500289	-0.461827	-404.368	CG	ENSDARG00000019228	promoter	gnl|BL_ORD_ID|245407 sp|Q2KHS5|MOG2A_XENLA 2-acylglycerol O-acyltransferase 2-A OS=Xenopus laevis OX=8355 GN=mogat2-a PE=2 SV=1//1.56811e-170
10	33169525	33169689	165	16	0.407304	0.186546	0.220758	89.4022	CG	ENSDARG00000062592	promoter	gnl|BL_ORD_ID|240637 sp|P02611|MLRB_CHICK Myosin regulatory light chain 2B, cardiac muscle isoform OS=Gallus gallus OX=9031 PE=1 SV=2//1.80533e-81
10	36808978	36809296	319	23	0.891846	0.567288	0.324559	193.838	CG	ENSDARG00000026322	promoter	gnl|BL_ORD_ID|99040 sp|Q6UX07|DHR13_HUMAN Dehydrogenase/reductase SDR family member 13 OS=Homo sapiens OX=9606 GN=DHRS13 PE=2 SV=1//1.44e-83
10	37400148	37400317	170	12	0.940781	0.37362	0.567161	154.278	CG	ENSDARG00000089802	promoter	gnl|BL_ORD_ID|13090 sp|Q92667|AKAP1_HUMAN A-kinase anchor protein 1, mitochondrial OS=Homo sapiens OX=9606 GN=AKAP1 PE=1 SV=1//3.67151e-106
10	38641793	38642148	356	31	0.973981	0.721366	0.252614	230.652	CG	ENSDARG00000045887	promoter	gnl|BL_ORD_ID|241020 sp|Q10835|MMP13_XENLA Collagenase 3 (Fragment) OS=Xenopus laevis OX=8355 GN=mmp13 PE=2 SV=1//5.46729e-136
10	39247122	39247440	319	30	0.0422471	0.278369	-0.236122	-190.814	CG	ENSDARG00000099705	promoter	gnl|BL_ORD_ID|140582 sp|Q6DCP1|FXRD1_XENLA FAD-dependent oxidoreductase domain-containing protein 1 OS=Xenopus laevis OX=8355 GN=foxred1 PE=2 SV=1//0
10	41912651	41913052	402	43	0.972941	0.698205	0.274736	425.942	CG	ENSDARG00000004154	promoter	gnl|BL_ORD_ID|78023 sp|Q6TLE6|CRCM1_DANRE Calcium release-activated calcium channel protein 1 OS=Danio rerio OX=7955 GN=orai1 PE=2 SV=2//2.04283e-143
10	42520103	42520230	128	12	0.458095	0.808554	-0.350459	-88.8362	CG	ENSDARG00000028559	promoter	gnl|BL_ORD_ID|228350 sp|Q6NYK8|MARH5_DANRE E3 ubiquitin-protein ligase MARCH5 OS=Danio rerio OX=7955 GN=march5 PE=2 SV=1//0
10	42520103	42520230	128	12	0.458095	0.808554	-0.350459	-88.8362	CG	ENSDARG00000011611	promoter	gnl|BL_ORD_ID|9266 sp|Q8R5C5|ACTY_MOUSE Beta-centractin OS=Mus musculus OX=10090 GN=Actr1b PE=1 SV=1//0
10	42520552	42520911	360	17	0.157888	0.606148	-0.448259	-118.755	CG	ENSDARG00000028559	promoter	gnl|BL_ORD_ID|228350 sp|Q6NYK8|MARH5_DANRE E3 ubiquitin-protein ligase MARCH5 OS=Danio rerio OX=7955 GN=march5 PE=2 SV=1//0
10	42520552	42520911	360	17	0.157888	0.606148	-0.448259	-118.755	CG	ENSDARG00000011611	promoter	gnl|BL_ORD_ID|9266 sp|Q8R5C5|ACTY_MOUSE Beta-centractin OS=Mus musculus OX=10090 GN=Actr1b PE=1 SV=1//0
10	42731002	42731865	864	16	0.0594859	0.331605	-0.272119	-110.412	CG	ENSDARG00000116344	promoter	gnl|BL_ORD_ID|210687 sp|Q14657|LAGE3_HUMAN EKC/KEOPS complex subunit LAGE3 OS=Homo sapiens OX=9606 GN=LAGE3 PE=1 SV=2//1.45723e-19
10	43772817	43773271	455	40	0.234112	0.466698	-0.232586	-217.965	CG	ENSDARG00000036028	promoter	gnl|BL_ORD_ID|28261 sp|Q6TXF1|ARRD3_RAT Arrestin domain-containing protein 3 OS=Rattus norvegicus OX=10116 GN=Arrdc3 PE=2 SV=1//0
10	44560270	44560524	255	15	0.0638542	0.305864	-0.242009	-118.184	CG	ENSDARG00000053963	promoter	gnl|BL_ORD_ID|282393 sp|P05221|NUPL_XENLA Nucleoplasmin OS=Xenopus laevis OX=8355 PE=1 SV=1//7.83885e-34
11	139815	139985	171	16	0.981441	0.773992	0.207449	93.985	CG	ENSDARG00000075748	promoter	gnl|BL_ORD_ID|264649 sp|Q8K1X4|NCKPL_MOUSE Nck-associated protein 1-like OS=Mus musculus OX=10090 GN=Nckap1l PE=1 SV=1//0
11	574976	575031	56	14	0.374502	0.0705482	0.303954	109.605	CG	ENSDARG00000086655	promoter	gnl|BL_ORD_ID|240418 sp|H3BPM6|MKROS_HUMAN MKRN2 opposite strand protein OS=Homo sapiens OX=9606 GN=MKRN2OS PE=4 SV=1//1.50477e-20
11	574976	575031	56	14	0.374502	0.0705482	0.303954	109.605	CG	ENSDARG00000007630	promoter	gnl|BL_ORD_ID|240407 sp|Q9DFG8|MKRN2_DANRE Probable E3 ubiquitin-protein ligase makorin-2 OS=Danio rerio OX=7955 GN=mkrn2 PE=2 SV=2//0
11	3496886	3497050	165	18	0.0312861	0.162039	-0.130753	-92.5217	CG	ENSDARG00000099240	promoter	gnl|BL_ORD_ID|4731 sp|Q96P50|ACAP3_HUMAN Arf-GAP with coiled-coil, ANK repeat and PH domain-containing protein 3 OS=Homo sapiens OX=9606 GN=ACAP3 PE=1 SV=2//0
11	3497195	3497396	202	24	0.0319039	0.199291	-0.167388	-144.634	CG	ENSDARG00000074565	promoter	gnl|BL_ORD_ID|330103 sp|Q6GQ53|PUSL1_XENLA tRNA pseudouridine synthase-like 1 OS=Xenopus laevis OX=8355 GN=pusl1 PE=2 SV=1//8.37784e-98
11	5815886	5816030	145	34	0.833254	0.69956	0.133694	151.854	CG	ENSDARG00000089646	promoter	gnl|BL_ORD_ID|81529 sp|Q5F3Z7|CTSL2_CHICK CTD small phosphatase-like protein 2 OS=Gallus gallus OX=9031 GN=CTDSPL2 PE=2 SV=2//2.88899e-66
11	11441389	11441562	174	18	0.361461	0.682231	-0.32077	-151.637	CG	ENSDARG00000115919	promoter	-//-
11	11447291	11447643	353	23	0.131349	0.282312	-0.150962	-114.595	CG	ENSDARG00000109517	promoter	-//-
11	11447291	11447643	353	23	0.131349	0.282312	-0.150962	-114.595	CG	ENSDARG00000110849	promoter	-//-
11	15019452	15019576	125	24	0.523822	0.356328	0.167494	128.468	CG	ENSDARG00000099691	promoter	-//-
11	17097890	17098106	217	16	0.827307	0.616463	0.210844	86.0624	CG	ENSDARG00000105445	promoter	-//-
11	17098264	17098814	551	68	0.953094	0.685384	0.26771	580.77	CG	ENSDARG00000105445	promoter	-//-
11	24064676	24064860	185	12	0.342554	0.0407463	0.301808	96.3335	CG	ENSDARG00000016200	promoter	gnl|BL_ORD_ID|479727 sp|Q5GLH2|TRIB2_BOVIN Tribbles homolog 2 OS=Bos taurus OX=9913 GN=TRIB2 PE=2 SV=1//5.40822e-115
11	24716171	24716397	227	21	0.810538	0.569924	0.240614	112.445	CG	ENSDARG00000070571	promoter	gnl|BL_ORD_ID|193286 sp|Q7TN12|INAVA_MOUSE Innate immunity activator protein OS=Mus musculus OX=10090 GN=Inava PE=2 SV=1//3.88691e-18
11	27779606	27779790	185	18	0.981863	0.706067	0.275796	138.143	CG	ENSDARG00000006775	promoter	gnl|BL_ORD_ID|52716 sp|A5GFW5|CASS4_PIG Cas scaffolding protein family member 4 OS=Sus scrofa OX=9823 GN=CASS4 PE=3 SV=1//2.28763e-23
11	29652174	29652230	57	14	0.974959	0.664214	0.310745	106.612	CG	ENSDARG00000105083	promoter	gnl|BL_ORD_ID|62119 sp|D3ZD32|CHD5_RAT Chromodomain-helicase-DNA-binding protein 5 OS=Rattus norvegicus OX=10116 GN=Chd5 PE=1 SV=1//1.41547e-32
11	31148414	31149256	843	57	0.976796	0.572022	0.404774	608.449	CG	ENSDARG00000105349	promoter	gnl|BL_ORD_ID|289572 sp|Q6W3F0|P4HA3_MOUSE Prolyl 4-hydroxylase subunit alpha-3 OS=Mus musculus OX=10090 GN=P4ha3 PE=2 SV=1//9.87048e-40
11	40895455	40895687	233	18	0.344894	0.636551	-0.291658	-101.037	CG	ENSDARG00000105501	promoter	-//-
11	40895455	40895687	233	18	0.344894	0.636551	-0.291658	-101.037	CG	ENSDARG00000105325	promoter	-//-
11	40895455	40895687	233	18	0.344894	0.636551	-0.291658	-101.037	CG	ENSDARG00000105354	promoter	-//-
11	42419122	42419245	124	17	0.0556803	0.253484	-0.197804	-103.566	CG	ENSDARG00000054458	promoter	gnl|BL_ORD_ID|436604 sp|Q14BN4|SLMAP_HUMAN Sarcolemmal membrane-associated protein OS=Homo sapiens OX=9606 GN=SLMAP PE=1 SV=1//0
11	45187425	45187643	219	15	0.0442043	0.259216	-0.215011	-88.6557	CG	ENSDARG00000099600	promoter	gnl|BL_ORD_ID|129998 sp|Q96RD9|FCRL5_HUMAN Fc receptor-like protein 5 OS=Homo sapiens OX=9606 GN=FCRL5 PE=1 SV=3//4.66693e-07
11	45285898	45286272	375	13	0.887796	0.541286	0.346509	88.7929	CG	ENSDARG00000098639	promoter	gnl|BL_ORD_ID|289686 sp|Q17QJ7|P5CR2_BOVIN Pyrroline-5-carboxylate reductase 2 OS=Bos taurus OX=9913 GN=PYCR2 PE=2 SV=1//1.88835e-163
12	464112	464296	185	17	0.924958	0.688328	0.236629	110.915	CG	ENSDARG00000102081	promoter	gnl|BL_ORD_ID|246307 sp|Q6WCQ1|MPRIP_HUMAN Myosin phosphatase Rho-interacting protein OS=Homo sapiens OX=9606 GN=MPRIP PE=1 SV=3//8.90518e-92
12	464112	464296	185	17	0.924958	0.688328	0.236629	110.915	CG	ENSDARG00000071877	promoter	gnl|BL_ORD_ID|106812 sp|A8E5C5|DS7CA_DANRE Dehydrogenase/reductase SDR family member 7C-A OS=Danio rerio OX=7955 GN=dhrs7ca PE=2 SV=1//0
12	637080	637293	214	20	0.0873606	0.233946	-0.146585	-104.369	CG	ENSDARG00000096522	promoter	-//-
12	637080	637293	214	20	0.0873606	0.233946	-0.146585	-104.369	CG	ENSDARG00000033170	promoter	gnl|BL_ORD_ID|445670 sp|O35400|ST2B1_MOUSE Sulfotransferase family cytosolic 2B member 1 OS=Mus musculus OX=10090 GN=Sult2b1 PE=2 SV=2//6.18408e-85
12	2939658	2940556	899	54	0.979461	0.522807	0.456654	663.592	CG	ENSDARG00000079486	promoter	gnl|BL_ORD_ID|125688 sp|Q8CID3|FA20A_MOUSE Pseudokinase FAM20A OS=Mus musculus OX=10090 GN=Fam20a PE=1 SV=1//0
12	4114747	4114884	138	14	0.052962	0.372879	-0.319917	-99.7149	CG	ENSDARG00000002956	promoter	gnl|BL_ORD_ID|198714 sp|P20702|ITAX_HUMAN Integrin alpha-X OS=Homo sapiens OX=9606 GN=ITGAX PE=1 SV=3//0
12	5128732	5129928	1197	78	0.967161	0.358936	0.608224	1585.63	CG	ENSDARG00000100397	promoter	gnl|BL_ORD_ID|296006 sp|P52731|PDE6C_CHICK Cone cGMP-specific 3&apos;,5&apos;-cyclic phosphodiesterase subunit alpha&apos; OS=Gallus gallus OX=9031 GN=PDE6C PE=1 SV=1//0
12	6043627	6043992	366	23	0.964491	0.559942	0.404549	187.843	CG	ENSDARG00000013721	promoter	gnl|BL_ORD_ID|141333 sp|P35575|G6PC_HUMAN Glucose-6-phosphatase OS=Homo sapiens OX=9606 GN=G6PC PE=1 SV=2//1.06199e-128
12	8511336	8511531	196	16	0.918443	0.689673	0.228771	100.667	CG	ENSDARG00000116094	promoter	-//-
12	9816361	9816528	168	17	0.891103	0.462502	0.428601	152.351	CG	ENSDARG00000002546	promoter	gnl|BL_ORD_ID|422305 sp|A7YDW0|RUN3A_DANRE RUN domain-containing protein 3A OS=Danio rerio OX=7955 GN=rundc3a PE=2 SV=1//0
12	10707200	10707709	510	40	0.903281	0.293114	0.610168	688.516	CG	ENSDARG00000101171	promoter	gnl|BL_ORD_ID|426540 sp|Q8IZD0|SAM14_HUMAN Sterile alpha motif domain-containing protein 14 OS=Homo sapiens OX=9606 GN=SAMD14 PE=2 SV=2//1.17562e-14
12	11257869	11259149	1281	134	0.362369	0.129687	0.232682	1254.89	CG	ENSDARG00000095891	promoter	-//-
12	13549783	13549974	192	6	0.0858736	0.852671	-0.766797	-94.8873	CG	ENSDARG00000055569	promoter	gnl|BL_ORD_ID|149305 sp|Q99J23|GHDC_MOUSE GH3 domain-containing protein OS=Mus musculus OX=10090 GN=Ghdc PE=2 SV=2//5.65674e-89
12	15271826	15272146	321	14	0.120939	0.463715	-0.342776	-91.102	CG	ENSDARG00000075340	promoter	gnl|BL_ORD_ID|232952 sp|Q15648|MED1_HUMAN Mediator of RNA polymerase II transcription subunit 1 OS=Homo sapiens OX=9606 GN=MED1 PE=1 SV=4//7.44866e-11
12	16106364	16106788	425	26	0.284939	0.706345	-0.421406	-253.877	CG	ENSDARG00000079647	promoter	gnl|BL_ORD_ID|169048 sp|Q6R8J2|HEG_DANRE Protein HEG OS=Danio rerio OX=7955 GN=heg PE=1 SV=1//4.22715e-21
12	17023786	17024145	360	23	0.0394801	0.245951	-0.206471	-144.284	CG	ENSDARG00000090537	promoter	gnl|BL_ORD_ID|189750 sp|Q13325|IFIT5_HUMAN Interferon-induced protein with tetratricopeptide repeats 5 OS=Homo sapiens OX=9606 GN=IFIT5 PE=1 SV=1//2.80806e-61
12	17035223	17035703	481	32	0.920161	0.630629	0.289533	281.374	CG	ENSDARG00000008098	promoter	gnl|BL_ORD_ID|189750 sp|Q13325|IFIT5_HUMAN Interferon-induced protein with tetratricopeptide repeats 5 OS=Homo sapiens OX=9606 GN=IFIT5 PE=1 SV=1//2.46379e-77
12	17656665	17656907	243	14	0.108708	0.584293	-0.475585	-144.43	CG	ENSDARG00000045167	promoter	gnl|BL_ORD_ID|100186 sp|Q8K4R9|DLGP5_MOUSE Disks large-associated protein 5 OS=Mus musculus OX=10090 GN=Dlgap5 PE=1 SV=2//3.12025e-68
12	18555405	18556456	1052	60	0.957801	0.614052	0.343749	385.48	CG	ENSDARG00000114422	promoter	-//-
12	18716974	18717318	345	20	0.980148	0.70067	0.279478	157.313	CG	ENSDARG00000076229	promoter	gnl|BL_ORD_ID|240375 sp|Q8K4J6|MKL1_MOUSE MKL/myocardin-like protein 1 OS=Mus musculus OX=10090 GN=Mkl1 PE=1 SV=2//2.59261e-31
12	18969344	18969589	246	18	0.0231349	0.132405	-0.10927	-95.3128	CG	ENSDARG00000056079	promoter	gnl|BL_ORD_ID|219141 sp|Q5R737|LMBL2_PONAB Lethal(3)malignant brain tumor-like protein 2 OS=Pongo abelii OX=9601 GN=L3MBTL2 PE=2 SV=1//0
12	19029044	19029160	117	10	0.780865	0.255403	0.525463	105.964	CG	ENSDARG00000076015	promoter	gnl|BL_ORD_ID|306337 sp|Q8VCI0|PLBL1_MOUSE Phospholipase B-like 1 OS=Mus musculus OX=10090 GN=Plbd1 PE=1 SV=1//0
12	19029044	19029160	117	10	0.780865	0.255403	0.525463	105.964	CG	ENSDARG00000056059	promoter	gnl|BL_ORD_ID|338337 sp|O13066|RAGP1_XENLA Ran GTPase-activating protein 1 OS=Xenopus laevis OX=8355 GN=rangap1 PE=1 SV=1//0
12	22220696	22220807	112	12	0.414174	0.865084	-0.45091	-120.939	CG	ENSDARG00000096693	promoter	-//-
12	25084723	25084844	122	26	0.0440601	0.174738	-0.130678	-157.659	CG	ENSDARG00000099101	promoter	gnl|BL_ORD_ID|145768 sp|P50141|GCH1_CHICK GTP cyclohydrolase 1 OS=Gallus gallus OX=9031 GN=GCH1 PE=2 SV=1//2.06896e-108
12	25098407	25098645	239	20	0.953598	0.652194	0.301404	161.39	CG	ENSDARG00000102511	promoter	gnl|BL_ORD_ID|78303 sp|Q567Z6|CRIPT_DANRE Cysteine-rich PDZ-binding protein OS=Danio rerio OX=7955 GN=cript PE=3 SV=1//9.43402e-65
12	25917884	25918264	381	12	0.0382606	0.690013	-0.651753	-213.044	CG	ENSDARG00000109715	promoter	gnl|BL_ORD_ID|461408 sp|P61141|SYUA_LAGLA Alpha-synuclein OS=Lagothrix lagotricha OX=9519 GN=SNCA PE=3 SV=1//5.65432e-28
12	30721971	30723029	1059	33	0.0720233	0.718356	-0.646333	-429.313	CG	ENSDARG00000075909	promoter	gnl|BL_ORD_ID|425650 sp|Q8IY50|S35F3_HUMAN Putative thiamine transporter SLC35F3 OS=Homo sapiens OX=9606 GN=SLC35F3 PE=2 SV=2//4.51143e-140
12	32431575	32432209	635	56	0.0312333	0.35541	-0.324177	-437.346	CG	ENSDARG00000096761	promoter	-//-
12	32435804	32436576	773	43	0.902468	0.529965	0.372503	371.463	CG	ENSDARG00000096761	promoter	-//-
12	33587175	33588343	1169	74	0.0636748	0.376652	-0.312977	-732.23	CG	ENSDARG00000096740	promoter	-//-
12	35945685	35945784	100	8	0.943079	0.414564	0.528515	89.0157	CG	ENSDARG00000100285	promoter	gnl|BL_ORD_ID|101648 sp|Q9GZS0|DNAI2_HUMAN Dynein intermediate chain 2, axonemal OS=Homo sapiens OX=9606 GN=DNAI2 PE=1 SV=2//0
12	43577810	43578045	236	18	0.499521	0.183248	0.316274	114.675	CG	ENSDARG00000015891	promoter	gnl|BL_ORD_ID|325942 sp|P23469|PTPRE_HUMAN Receptor-type tyrosine-protein phosphatase epsilon OS=Homo sapiens OX=9606 GN=PTPRE PE=1 SV=1//0
12	49150052	49150164	113	10	0.550828	0.0376611	0.513167	115.457	CG	ENSDARG00000075883	promoter	gnl|BL_ORD_ID|47462 sp|Q9YGY3|BUB3_XENLA Mitotic checkpoint protein BUB3 OS=Xenopus laevis OX=8355 GN=bub3 PE=1 SV=1//0
13	827577	828153	577	28	0.0595302	0.484648	-0.425118	-240.988	CG	ENSDARG00000081270	promoter	-//-
13	827577	828153	577	28	0.0595302	0.484648	-0.425118	-240.988	CG	ENSDARG00000039832	promoter	gnl|BL_ORD_ID|163113 sp|O18879|GSTA2_BOVIN Glutathione S-transferase A2 OS=Bos taurus OX=9913 GN=GSTA2 PE=2 SV=4//2.90965e-86
13	829489	829920	432	19	0.971123	0.491435	0.479688	159.328	CG	ENSDARG00000039832	promoter	gnl|BL_ORD_ID|163113 sp|O18879|GSTA2_BOVIN Glutathione S-transferase A2 OS=Bos taurus OX=9913 GN=GSTA2 PE=2 SV=4//2.90965e-86
13	1176415	1176617	203	12	0.885007	0.428992	0.456015	94.7717	CG	ENSDARG00000115989	promoter	gnl|BL_ORD_ID|299490 sp|Q96FX8|PERP_HUMAN p53 apoptosis effector related to PMP-22 OS=Homo sapiens OX=9606 GN=PERP PE=2 SV=1//4.62292e-07
13	1928158	1928456	299	48	0.422477	0.758184	-0.335707	-500.343	CG	ENSDARG00000088740	promoter	gnl|BL_ORD_ID|177965 sp|A8WG57|HMGC2_DANRE 3-hydroxymethyl-3-methylglutaryl-CoA lyase, cytoplasmic OS=Danio rerio OX=7955 GN=hmgcll1 PE=2 SV=1//0
13	4333704	4333970	267	18	0.794837	0.933154	-0.138317	-85.7407	CG	ENSDARG00000090054	promoter	gnl|BL_ORD_ID|555716 sp|Q5VUA4|ZN318_HUMAN Zinc finger protein 318 OS=Homo sapiens OX=9606 GN=ZNF318 PE=1 SV=2//1.68422e-14
13	4669546	4669738	193	22	0.52428	0.920996	-0.396716	-276.931	CG	ENSDARG00000015662	promoter	gnl|BL_ORD_ID|301238 sp|Q9BX93|PG12B_HUMAN Group XIIB secretory phospholipase A2-like protein OS=Homo sapiens OX=9606 GN=PLA2G12B PE=1 SV=2//4.26601e-77
13	8839167	8839455	289	12	0.981745	0.536062	0.445683	98.4268	CG	ENSDARG00000040534	promoter	gnl|BL_ORD_ID|120328 sp|Q99JW5|EPCAM_MOUSE Epithelial cell adhesion molecule OS=Mus musculus OX=10090 GN=Epcam PE=1 SV=1//4.8447e-50
13	9300644	9300762	119	20	0.828382	0.569056	0.259326	150.082	CG	ENSDARG00000069909	promoter	gnl|BL_ORD_ID|183873 sp|Q9JIY5|HTRA2_MOUSE Serine protease HTRA2, mitochondrial OS=Mus musculus OX=10090 GN=Htra2 PE=1 SV=2//3.43573e-155
13	9547634	9547823	190	15	0.978811	0.461654	0.517157	183.292	CG	ENSDARG00000110600	promoter	gnl|BL_ORD_ID|305021 sp|Q9PU85|PIM3_COTJA Serine/threonine-protein kinase pim-3 OS=Coturnix japonica OX=93934 GN=PIM3 PE=2 SV=1//6.8694e-47
13	9547634	9547823	190	15	0.978811	0.461654	0.517157	183.292	CG	ENSDARG00000003208	promoter	gnl|BL_ORD_ID|434125 sp|Q5U3W1|SG196_DANRE Protein O-mannose kinase OS=Danio rerio OX=7955 GN=pomk PE=1 SV=1//0
13	9751156	9751380	225	10	0.0805107	0.897371	-0.81686	-237.684	CG	ENSDARG00000076595	promoter	gnl|BL_ORD_ID|432309 sp|Q9NTN9|SEM4G_HUMAN Semaphorin-4G OS=Homo sapiens OX=9606 GN=SEMA4G PE=1 SV=1//0
13	10798047	10798708	662	62	0.106857	0.448271	-0.341413	-565.058	CG	ENSDARG00000043970	promoter	gnl|BL_ORD_ID|220809 sp|Q28C74|LPPRC_XENTR Leucine-rich PPR motif-containing protein, mitochondrial OS=Xenopus tropicalis OX=8364 GN=lrpprc PE=2 SV=1//0
13	10945018	10945650	633	42	0.983525	0.291286	0.692239	840.646	CG	ENSDARG00000063059	promoter	gnl|BL_ORD_ID|4234 sp|Q9DBM0|ABCG8_MOUSE ATP-binding cassette sub-family G member 8 OS=Mus musculus OX=10090 GN=Abcg8 PE=1 SV=1//0
13	10945018	10945650	633	42	0.983525	0.291286	0.692239	840.646	CG	ENSDARG00000063078	promoter	gnl|BL_ORD_ID|4227 sp|Q9H222|ABCG5_HUMAN ATP-binding cassette sub-family G member 5 OS=Homo sapiens OX=9606 GN=ABCG5 PE=1 SV=1//0
13	12668089	12668178	90	13	0.446628	0.857081	-0.410453	-113.509	CG	ENSDARG00000057006	promoter	gnl|BL_ORD_ID|125537 sp|Q9CZL2|F241A_MOUSE Uncharacterized protein FAM241A OS=Mus musculus OX=10090 GN=Fam241a PE=1 SV=1//2.12173e-16
13	13660786	13660992	207	17	0.663328	0.840458	-0.177129	-104.435	CG	ENSDARG00000114215	promoter	gnl|BL_ORD_ID|338414 sp|P08092|RAN1_SCHPO Negative regulator of sexual conjugation and meiosis OS=Schizosaccharomyces pombe (strain 972 / ATCC 24843) OX=284812 GN=ran1 PE=1 SV=2//1.60952e-06
13	13661065	13661402	338	42	0.550042	0.726779	-0.176738	-268.591	CG	ENSDARG00000114215	promoter	gnl|BL_ORD_ID|338414 sp|P08092|RAN1_SCHPO Negative regulator of sexual conjugation and meiosis OS=Schizosaccharomyces pombe (strain 972 / ATCC 24843) OX=284812 GN=ran1 PE=1 SV=2//1.60952e-06
13	13662577	13662741	165	20	0.370928	0.118646	0.252282	161.25	CG	ENSDARG00000056598	promoter	gnl|BL_ORD_ID|305017 sp|P26794|PIM1_RAT Serine/threonine-protein kinase pim-1 OS=Rattus norvegicus OX=10116 GN=Pim1 PE=1 SV=1//2.2267e-87
13	13670426	13670602	177	26	0.724576	0.868706	-0.14413	-141.311	CG	ENSDARG00000113806	promoter	gnl|BL_ORD_ID|64538 sp|Q9SEZ7|CIPKG_ARATH CBL-interacting serine/threonine-protein kinase 16 OS=Arabidopsis thaliana OX=3702 GN=CIPK16 PE=1 SV=1//4.6751e-07
13	13754095	13755066	972	55	0.978569	0.457267	0.521302	771.921	CG	ENSDARG00000074036	promoter	gnl|BL_ORD_ID|210089 sp|Q8C8H8|KY_MOUSE Kyphoscoliosis peptidase OS=Mus musculus OX=10090 GN=Ky PE=1 SV=1//1.36e-12
13	13770697	13770894	198	10	0.986293	0.491948	0.494345	99.3067	CG	ENSDARG00000075532	promoter	gnl|BL_ORD_ID|425889 sp|Q8NBS3|S4A11_HUMAN Sodium bicarbonate transporter-like protein 11 OS=Homo sapiens OX=9606 GN=SLC4A11 PE=1 SV=2//0
13	15189690	15190094	405	31	0.159241	0.421998	-0.262756	-225.917	CG	ENSDARG00000069733	promoter	gnl|BL_ORD_ID|229508 sp|Q66HG9|MAVS_RAT Mitochondrial antiviral-signaling protein OS=Rattus norvegicus OX=10116 GN=Mavs PE=1 SV=1//3.14917e-14
13	15793907	15794099	193	9	0.79192	0.158176	0.633744	90.8114	CG	ENSDARG00000017316	promoter	gnl|BL_ORD_ID|40812 sp|Q5F486|BAG5_CHICK BAG family molecular chaperone regulator 5 OS=Gallus gallus OX=9031 GN=BAG5 PE=2 SV=1//5.58435e-139
13	15795569	15796226	658	19	0.19148	0.7279	-0.53642	-198.684	CG	ENSDARG00000017316	promoter	gnl|BL_ORD_ID|40812 sp|Q5F486|BAG5_CHICK BAG family molecular chaperone regulator 5 OS=Gallus gallus OX=9031 GN=BAG5 PE=2 SV=1//5.58435e-139
13	16521246	16521643	398	41	0.677552	0.407866	0.269686	279.203	CG	ENSDARG00000079840	promoter	gnl|BL_ORD_ID|202555 sp|Q90ZC7|KCMA1_XENLA Calcium-activated potassium channel subunit alpha-1 OS=Xenopus laevis OX=8355 GN=kcnma1 PE=2 SV=1//0
13	18658957	18659019	63	6	0.953224	0.305735	0.647489	89.6639	CG	ENSDARG00000057378	promoter	gnl|BL_ORD_ID|125441 sp|Q6PBP3|F213A_DANRE Redox-regulatory protein FAM213A OS=Danio rerio OX=7955 GN=fam213a PE=2 SV=2//1.65207e-115
13	19883715	19884222	508	29	0.0404712	0.485072	-0.444601	-329.244	CG	ENSDARG00000077188	promoter	gnl|BL_ORD_ID|39203 sp|Q6A051|ATRN1_MOUSE Attractin-like protein 1 OS=Mus musculus OX=10090 GN=Atrnl1 PE=1 SV=2//0
13	21669426	21671280	1855	35	0.0629742	0.667664	-0.60469	-417.946	CG	ENSDARG00000038639	promoter	gnl|BL_ORD_ID|117375 sp|Q5ZJR8|ELOV6_CHICK Elongation of very long chain fatty acids protein 6 OS=Gallus gallus OX=9031 GN=ELOVL6 PE=2 SV=1//1.24345e-111
13	21739778	21740092	315	13	0.232653	0.594101	-0.361449	-99.4637	CG	ENSDARG00000056080	promoter	gnl|BL_ORD_ID|148318 sp|Q5PPZ9|GDS1B_XENLA Rap1 GTPase-GDP dissociation stimulator 1-B OS=Xenopus laevis OX=8355 GN=rap1gds1-b PE=2 SV=1//6.66905e-154
13	21826189	21826470	282	18	0.896174	0.499324	0.39685	179.479	CG	ENSDARG00000069397	promoter	gnl|BL_ORD_ID|556841 sp|Q3UHH1|ZSWM8_MOUSE Zinc finger SWIM domain-containing protein 8 OS=Mus musculus OX=10090 GN=Zswim8 PE=1 SV=1//0
13	21886440	21886646	207	17	0.976383	0.817146	0.159238	91.7986	CG	ENSDARG00000086269	promoter	gnl|BL_ORD_ID|266891 sp|P52849|NDST2_HUMAN Bifunctional heparan sulfate N-deacetylase/N-sulfotransferase 2 OS=Homo sapiens OX=9606 GN=NDST2 PE=1 SV=1//0
13	22820655	22821295	641	15	0.941206	0.367468	0.573738	130.904	CG	ENSDARG00000078759	promoter	gnl|BL_ORD_ID|100822 sp|Q8QHA5|DNA2_XENLA DNA replication ATP-dependent helicase/nuclease DNA2 OS=Xenopus laevis OX=8355 GN=dna2 PE=1 SV=1//0
13	22820655	22821295	641	15	0.941206	0.367468	0.573738	130.904	CG	ENSDARG00000113096	promoter	gnl|BL_ORD_ID|479702 sp|Q5BK82|TRI69_RAT E3 ubiquitin-protein ligase TRIM69 OS=Rattus norvegicus OX=10116 GN=Trim69 PE=1 SV=1//1.71155e-11
13	23103936	23106059	2124	28	0.946256	0.380751	0.565505	365.496	CG	ENSDARG00000078285	promoter	gnl|BL_ORD_ID|41439 sp|Q6ZUJ8|BCAP_HUMAN Phosphoinositide 3-kinase adapter protein 1 OS=Homo sapiens OX=9606 GN=PIK3AP1 PE=1 SV=2//1.70993e-137
13	24311947	24312927	981	10	0.0481099	0.676904	-0.628794	-98.7786	CG	ENSDARG00000019144	promoter	gnl|BL_ORD_ID|337668 sp|Q6PHI9|RAB4A_DANRE Ras-related protein Rab-4A OS=Danio rerio OX=7955 GN=rab4a PE=2 SV=2//1.17077e-151
13	24587824	24588373	550	28	0.811531	0.157811	0.65372	486.97	CG	ENSDARG00000039423	promoter	gnl|BL_ORD_ID|139926 sp|Q7ZZ03|FUCM_DANRE Fucose mutarotase OS=Danio rerio OX=7955 GN=fuom PE=2 SV=1//2.11852e-37
13	24606953	24607827	875	16	0.783837	0.1692	0.614637	183.446	CG	ENSDARG00000094022	promoter	-//-
13	24669670	24670652	983	40	0.935123	0.303244	0.631879	715.131	CG	ENSDARG00000000760	promoter	gnl|BL_ORD_ID|555902 sp|Q7ZZ00|ZN511_DANRE Zinc finger protein 511 OS=Danio rerio OX=7955 GN=znf511 PE=2 SV=1//0
13	24669670	24670652	983	40	0.935123	0.303244	0.631879	715.131	CG	ENSDARG00000001452	promoter	gnl|BL_ORD_ID|9855 sp|Q05910|ADAM8_MOUSE Disintegrin and metalloproteinase domain-containing protein 8 OS=Mus musculus OX=10090 GN=Adam8 PE=1 SV=3//0
13	25454723	25454936	214	15	0.0415023	0.504964	-0.463461	-185.341	CG	ENSDARG00000022503	promoter	gnl|BL_ORD_ID|305769 sp|Q9P0L9|PK2L1_HUMAN Polycystic kidney disease 2-like 1 protein OS=Homo sapiens OX=9606 GN=PKD2L1 PE=1 SV=1//0
13	30873281	30873390	110	16	0.215336	0.0383452	0.17699	103.524	CG	ENSDARG00000075612	promoter	gnl|BL_ORD_ID|121141 sp|Q03468|ERCC6_HUMAN DNA excision repair protein ERCC-6 OS=Homo sapiens OX=9606 GN=ERCC6 PE=1 SV=1//6.92387e-57
13	30873281	30873390	110	16	0.215336	0.0383452	0.17699	103.524	CG	ENSDARG00000092411	promoter	-//-
13	31166853	31167088	236	28	0.372548	0.0966755	0.275872	254.764	CG	ENSDARG00000031888	promoter	gnl|BL_ORD_ID|240262 sp|Q90327|MK08A_CYPCA Mitogen-activated protein kinase 8A OS=Cyprinus carpio OX=7962 GN=mapk8a PE=2 SV=1//0
13	31380154	31380304	151	35	0.0475565	0.111286	-0.0637296	-164.994	CG	ENSDARG00000007382	promoter	gnl|BL_ORD_ID|493679 sp|Q4V8W7|UBTD1_DANRE Ubiquitin domain-containing protein 1 OS=Danio rerio OX=7955 GN=ubtd1 PE=2 SV=1//4.28844e-116
13	31813850	31814053	204	30	0.826487	0.923711	-0.097224	-161.458	CG	ENSDARG00000089795	promoter	gnl|BL_ORD_ID|443603 sp|Q9NUC0|SRTD4_HUMAN SERTA domain-containing protein 4 OS=Homo sapiens OX=9606 GN=SERTAD4 PE=2 SV=1//2.65634e-23
13	31940605	31941315	711	38	0.968112	0.749248	0.218865	246.696	CG	ENSDARG00000017696	promoter	gnl|BL_ORD_ID|99467 sp|Q6PEH4|DIEXF_DANRE Digestive organ expansion factor OS=Danio rerio OX=7955 GN=diexf PE=2 SV=2//0
13	32907848	32908139	292	26	0.540128	0.246408	0.293721	189.327	CG	ENSDARG00000078140	promoter	gnl|BL_ORD_ID|53293 sp|Q96LR7|CB050_HUMAN Uncharacterized protein C2orf50 OS=Homo sapiens OX=9606 GN=C2orf50 PE=1 SV=1//9.65226e-25
13	33661925	33662539	615	23	0.0452163	0.378954	-0.333738	-147.081	CG	ENSDARG00000077481	promoter	gnl|BL_ORD_ID|155467 sp|Q5FW57|GLYAL_MOUSE Glycine N-acyltransferase-like protein OS=Mus musculus OX=10090 GN=Gm4952 PE=1 SV=3//2.97219e-29
13	36580166	36580235	70	19	0.971416	0.893179	0.0782362	89.0966	CG	ENSDARG00000077850	promoter	-//-
13	46177289	46177598	310	16	0.985909	0.798453	0.187457	94.2375	CG	ENSDARG00000039034	promoter	-//-
13	47800791	47801387	597	38	0.190126	0.483455	-0.293329	-288.912	CG	ENSDARG00000089519	promoter	gnl|BL_ORD_ID|129496 sp|Q53RD9|FBLN7_HUMAN Fibulin-7 OS=Homo sapiens OX=9606 GN=FBLN7 PE=2 SV=1//0
13	47801677	47802021	345	18	0.934305	0.631108	0.303198	156.95	CG	ENSDARG00000089519	promoter	gnl|BL_ORD_ID|129496 sp|Q53RD9|FBLN7_HUMAN Fibulin-7 OS=Homo sapiens OX=9606 GN=FBLN7 PE=2 SV=1//0
13	49446622	49446809	188	17	0.971959	0.746854	0.225105	132.569	CG	ENSDARG00000004702	promoter	gnl|BL_ORD_ID|185910 sp|Q6NZT6|I2B2A_DANRE Interferon regulatory factor 2-binding protein 2-A OS=Danio rerio OX=7955 GN=irf2bp2a PE=2 SV=1//0
13	50248011	50248584	574	47	0.951645	0.656622	0.295023	403.466	CG	ENSDARG00000026892	promoter	gnl|BL_ORD_ID|159922 sp|Q6DGZ0|GPT11_DANRE G patch domain-containing protein 11 OS=Danio rerio OX=7955 GN=gpatch11 PE=2 SV=1//7.32018e-146
13	52004713	52005024	312	21	0.958703	0.639633	0.31907	171.304	CG	ENSDARG00000116511	promoter	gnl|BL_ORD_ID|273052 sp|P0DOC7|NPS4L_DANRE Neuronal PAS domain-containing protein 4-like OS=Danio rerio OX=7955 GN=npas4l PE=2 SV=1//0
14	20112	20176	65	8	0.339257	0.901298	-0.562042	-100.989	CG	ENSDARG00000035763	promoter	gnl|BL_ORD_ID|446779 sp|Q4VBI7|STX18_DANRE Syntaxin-18 OS=Danio rerio OX=7955 GN=stx18 PE=2 SV=1//0
14	706895	707427	533	20	0.947387	0.612617	0.33477	161.366	CG	ENSDARG00000098774	promoter	-//-
14	707669	707845	177	13	0.983087	0.637477	0.34561	109.479	CG	ENSDARG00000098774	promoter	-//-
14	857452	859129	1678	28	0.0453229	0.246588	-0.201265	-144.528	CG	ENSDARG00000028824	promoter	gnl|BL_ORD_ID|273068 sp|Q06495|NPT2A_HUMAN Sodium-dependent phosphate transport protein 2A OS=Homo sapiens OX=9606 GN=SLC34A1 PE=1 SV=1//0
14	2001943	2002162	220	25	0.0412209	0.315472	-0.274251	-247.83	CG	ENSDARG00000098788	promoter	gnl|BL_ORD_ID|294669 sp|Q5DRC0|PCDGB_PANTR Protocadherin gamma-A11 OS=Pan troglodytes OX=9598 GN=PCDHGA11 PE=3 SV=1//0
14	2003081	2003238	158	23	0.148586	0.0447812	0.103804	120.947	CG	ENSDARG00000098788	promoter	gnl|BL_ORD_ID|294669 sp|Q5DRC0|PCDGB_PANTR Protocadherin gamma-A11 OS=Pan troglodytes OX=9598 GN=PCDHGA11 PE=3 SV=1//0
14	2164830	2166355	1526	21	0.962535	0.704195	0.25834	110.477	CG	ENSDARG00000101318	promoter	gnl|BL_ORD_ID|294590 sp|Q5DRE5|PCDA7_PANTR Protocadherin alpha-7 OS=Pan troglodytes OX=9598 GN=PCDHA7 PE=3 SV=1//0
14	2164830	2166355	1526	21	0.962535	0.704195	0.25834	110.477	CG	ENSDARG00000099783	promoter	gnl|BL_ORD_ID|294645 sp|Q9Y5I4|PCDC2_HUMAN Protocadherin alpha-C2 OS=Homo sapiens OX=9606 GN=PCDHAC2 PE=2 SV=1//0
14	2192788	2193358	571	55	0.681151	0.231224	0.449927	726.734	CG	ENSDARG00000103906	promoter	gnl|BL_ORD_ID|294591 sp|Q9Y5H6|PCDA8_HUMAN Protocadherin alpha-8 OS=Homo sapiens OX=9606 GN=PCDHA8 PE=2 SV=1//0
14	2194899	2194996	98	16	0.206922	0.0469589	0.159963	107.673	CG	ENSDARG00000103906	promoter	gnl|BL_ORD_ID|294591 sp|Q9Y5H6|PCDA8_HUMAN Protocadherin alpha-8 OS=Homo sapiens OX=9606 GN=PCDHA8 PE=2 SV=1//0
14	2268895	2269412	518	20	0.149793	0.441662	-0.291869	-109.535	CG	ENSDARG00000088136	promoter	gnl|BL_ORD_ID|294589 sp|Q91Y13|PCDA7_MOUSE Protocadherin alpha-7 OS=Mus musculus OX=10090 GN=Pcdha7 PE=1 SV=1//0
14	2318568	2318755	188	14	0.414029	0.0526029	0.361426	133.235	CG	ENSDARG00000089874	promoter	gnl|BL_ORD_ID|294577 sp|Q5DRF0|PCDA2_PANTR Protocadherin alpha-2 OS=Pan troglodytes OX=9598 GN=PCDHA2 PE=3 SV=1//0
14	2323202	2323506	305	12	0.958693	0.451476	0.507217	109.882	CG	ENSDARG00000099535	promoter	gnl|BL_ORD_ID|294591 sp|Q9Y5H6|PCDA8_HUMAN Protocadherin alpha-8 OS=Homo sapiens OX=9606 GN=PCDHA8 PE=2 SV=1//0
14	2327932	2328052	121	14	0.239183	0.0465433	0.192639	93.7201	CG	ENSDARG00000037695	promoter	gnl|BL_ORD_ID|294600 sp|Q5DRF3|PCDAB_PANTR Protocadherin alpha-11 OS=Pan troglodytes OX=9598 GN=PCDHA11 PE=3 SV=1//0
14	2327932	2328052	121	14	0.239183	0.0465433	0.192639	93.7201	CG	ENSDARG00000089874	promoter	gnl|BL_ORD_ID|294577 sp|Q5DRF0|PCDA2_PANTR Protocadherin alpha-2 OS=Pan troglodytes OX=9598 GN=PCDHA2 PE=3 SV=1//0
14	2353023	2353097	75	12	0.877966	0.286641	0.591325	172.071	CG	ENSDARG00000099487	promoter	gnl|BL_ORD_ID|294645 sp|Q9Y5I4|PCDC2_HUMAN Protocadherin alpha-C2 OS=Homo sapiens OX=9606 GN=PCDHAC2 PE=2 SV=1//3.62824e-171
14	2359114	2359452	339	20	0.531404	0.318757	0.212647	99.6972	CG	ENSDARG00000102095	promoter	gnl|BL_ORD_ID|294645 sp|Q9Y5I4|PCDC2_HUMAN Protocadherin alpha-C2 OS=Homo sapiens OX=9606 GN=PCDHAC2 PE=2 SV=1//0
14	2361164	2361794	631	53	0.340208	0.0885232	0.251685	425.207	CG	ENSDARG00000098566	promoter	gnl|BL_ORD_ID|294555 sp|Q9P2E7|PCD10_HUMAN Protocadherin-10 OS=Homo sapiens OX=9606 GN=PCDH10 PE=2 SV=2//0
14	2487583	2487671	89	28	0.110453	0.0420688	0.0683839	136.523	CG	ENSDARG00000088048	promoter	gnl|BL_ORD_ID|131807 sp|O76093|FGF18_HUMAN Fibroblast growth factor 18 OS=Homo sapiens OX=9606 GN=FGF18 PE=1 SV=1//7.29612e-85
14	3072408	3072662	255	13	0.984268	0.30489	0.679378	237.293	CG	ENSDARG00000062379	promoter	gnl|BL_ORD_ID|425576 sp|A0JMG9|S35A4_DANRE Probable UDP-sugar transporter protein SLC35A4 OS=Danio rerio OX=7955 GN=slc35a4 PE=2 SV=1//0
14	3072408	3072662	255	13	0.984268	0.30489	0.679378	237.293	CG	ENSDARG00000077823	promoter	gnl|BL_ORD_ID|178015 sp|Q12766|HMGX3_HUMAN HMG domain-containing protein 3 OS=Homo sapiens OX=9606 GN=HMGXB3 PE=2 SV=2//7.83041e-48
14	4321962	4322051	90	14	0.815147	0.275481	0.539666	184.756	CG	ENSDARG00000029088	promoter	gnl|BL_ORD_ID|164665 sp|A6QLJ3|GUF1_BOVIN Translation factor GUF1, mitochondrial OS=Bos taurus OX=9913 GN=GUF1 PE=2 SV=1//0
14	5642641	5643089	449	46	0.212107	0.494091	-0.281984	-341.648	CG	ENSDARG00000037675	promoter	gnl|BL_ORD_ID|272965 sp|P07222|NPM_XENLA Nucleophosmin OS=Xenopus laevis OX=8355 GN=npm1 PE=1 SV=1//9.25743e-50
14	5690163	5690477	315	24	0.0324231	0.162744	-0.130321	-116.043	CG	ENSDARG00000098744	promoter	-//-
14	5690163	5690477	315	24	0.0324231	0.162744	-0.130321	-116.043	CG	ENSDARG00000011273	promoter	gnl|BL_ORD_ID|474582 sp|O55144|TLX3_MOUSE T-cell leukemia homeobox protein 3 OS=Mus musculus OX=10090 GN=Tlx3 PE=2 SV=2//1.256e-90
14	5833553	5833997	445	20	0.849693	0.393404	0.45629	190.635	CG	ENSDARG00000092609	promoter	gnl|BL_ORD_ID|39450 sp|Q6PBN5|AUP1_DANRE Ancient ubiquitous protein 1 OS=Danio rerio OX=7955 GN=aup1 PE=2 SV=2//0
14	6229741	6229946	206	18	0.321185	0.637151	-0.315966	-134.186	CG	ENSDARG00000079382	promoter	gnl|BL_ORD_ID|168983 sp|Q5ZKW8|HDX_CHICK Highly divergent homeobox OS=Gallus gallus OX=9031 GN=HDX PE=2 SV=1//1.59146e-103
14	6932259	6932359	101	10	0.952764	0.518679	0.434085	114.666	CG	ENSDARG00000100249	promoter	-//-
14	6954293	6954474	182	22	0.706976	0.511272	0.195704	119.959	CG	ENSDARG00000041617	promoter	gnl|BL_ORD_ID|265945 sp|Q99MH5|NDK5_MOUSE Nucleoside diphosphate kinase homolog 5 OS=Mus musculus OX=10090 GN=Nme5 PE=1 SV=2//5.01926e-99
14	6980647	6980786	140	13	0.14415	0.562596	-0.418446	-118.688	CG	ENSDARG00000041607	promoter	gnl|BL_ORD_ID|2006 sp|Q98TT6|4EB3L_DANRE Eukaryotic translation initiation factor 4E-binding protein 3-like OS=Danio rerio OX=7955 GN=eif4ebp3l PE=1 SV=1//4.80353e-59
14	7889122	7889175	54	8	0.0622903	0.552931	-0.490641	-86.3185	CG	ENSDARG00000025106	promoter	gnl|BL_ORD_ID|311836 sp|Q08209|PP2BA_HUMAN Serine/threonine-protein phosphatase 2B catalytic subunit alpha isoform OS=Homo sapiens OX=9606 GN=PPP3CA PE=1 SV=1//0
14	8272049	8272587	539	10	0.921206	0.311571	0.609635	111.357	CG	ENSDARG00000099614	promoter	gnl|BL_ORD_ID|328654 sp|Q00577|PURA_HUMAN Transcriptional activator protein Pur-alpha OS=Homo sapiens OX=9606 GN=PURA PE=1 SV=2//2.79659e-140
14	8724532	8724809	278	21	0.108031	0.328494	-0.220463	-121.471	CG	ENSDARG00000058386	promoter	gnl|BL_ORD_ID|305017 sp|P26794|PIM1_RAT Serine/threonine-protein kinase pim-1 OS=Rattus norvegicus OX=10116 GN=Pim1 PE=1 SV=1//1.75809e-78
14	8724532	8724809	278	21	0.108031	0.328494	-0.220463	-121.471	CG	ENSDARG00000071880	promoter	gnl|BL_ORD_ID|305017 sp|P26794|PIM1_RAT Serine/threonine-protein kinase pim-1 OS=Rattus norvegicus OX=10116 GN=Pim1 PE=1 SV=1//8.40154e-80
14	9009434	9009916	483	33	0.0365741	0.30472	-0.268146	-254.21	CG	ENSDARG00000058579	promoter	gnl|BL_ORD_ID|50334 sp|P24643|CALX_CANLF Calnexin OS=Canis lupus familiaris OX=9615 GN=CANX PE=1 SV=3//4.44633e-77
14	9058516	9059008	493	25	0.905932	0.450491	0.455441	288.896	CG	ENSDARG00000052609	promoter	-//-
14	9581238	9581528	291	27	0.798095	0.407238	0.390856	293.443	CG	ENSDARG00000075346	promoter	gnl|BL_ORD_ID|474681 sp|Q6PD82|TM129_DANRE E3 ubiquitin-protein ligase TM129 OS=Danio rerio OX=7955 GN=tmem129 PE=2 SV=1//0
14	10624004	10624586	583	35	0.978162	0.664823	0.313338	308.153	CG	ENSDARG00000020527	promoter	gnl|BL_ORD_ID|282337 sp|P37198|NUP62_HUMAN Nuclear pore glycoprotein p62 OS=Homo sapiens OX=9606 GN=NUP62 PE=1 SV=3//3.24723e-106
14	11364774	11365194	421	31	0.248053	0.41443	-0.166376	-134.131	CG	ENSDARG00000100547	promoter	-//-
14	11928234	11928396	163	21	0.48543	0.227483	0.257947	142.555	CG	ENSDARG00000074865	promoter	gnl|BL_ORD_ID|138213 sp|Q5JV73|FRPD3_HUMAN FERM and PDZ domain-containing protein 3 OS=Homo sapiens OX=9606 GN=FRMPD3 PE=2 SV=2//4.30328e-111
14	16218594	16218987	394	36	0.937678	0.743521	0.194157	266.633	CG	ENSDARG00000103709	promoter	-//-
14	21099619	21099865	247	20	0.271798	0.538139	-0.26634	-114.874	CG	ENSDARG00000016664	promoter	gnl|BL_ORD_ID|46464 sp|Q3U319|BRE1B_MOUSE E3 ubiquitin-protein ligase BRE1B OS=Mus musculus OX=10090 GN=Rnf40 PE=1 SV=2//0
14	21141337	21141496	160	14	0.050822	0.370936	-0.320114	-106.214	CG	ENSDARG00000053691	promoter	gnl|BL_ORD_ID|227132 sp|Q7SXR3|MAEA_DANRE Macrophage erythroblast attacher OS=Danio rerio OX=7955 GN=maea PE=2 SV=2//0
14	22445442	22446169	728	66	0.948821	0.517438	0.431383	799.716	CG	ENSDARG00000079125	promoter	gnl|BL_ORD_ID|449123 sp|Q8BLS7|SWAHA_MOUSE Ankyrin repeat domain-containing protein SOWAHA OS=Mus musculus OX=10090 GN=Sowaha PE=1 SV=2//1.9013e-50
14	22841371	22841657	287	16	0.0406992	0.30391	-0.263211	-96.7342	CG	ENSDARG00000102162	promoter	-//-
14	25600961	25601233	273	14	0.979915	0.726279	0.253636	89.4081	CG	ENSDARG00000021250	promoter	gnl|BL_ORD_ID|425452 sp|Q6DHS9|S2548_DANRE Solute carrier family 25 member 48 OS=Danio rerio OX=7955 GN=slc25a48 PE=2 SV=1//0
14	26164350	26164579	230	22	0.0300246	0.179678	-0.149654	-129.346	CG	ENSDARG00000101321	promoter	gnl|BL_ORD_ID|128817 sp|O88277|FAT2_RAT Protocadherin Fat 2 OS=Rattus norvegicus OX=10116 GN=Fat2 PE=1 SV=1//4.72483e-06
14	29908037	29908464	428	47	0.0416716	0.327345	-0.285674	-461.461	CG	ENSDARG00000061603	promoter	gnl|BL_ORD_ID|442987 sp|O35413|SRBS2_RAT Sorbin and SH3 domain-containing protein 2 OS=Rattus norvegicus OX=10116 GN=Sorbs2 PE=1 SV=2//6.97174e-12
14	30625094	30625820	727	39	0.485422	0.843412	-0.35799	-358.355	CG	ENSDARG00000101511	promoter	-//-
14	30761257	30761697	441	23	0.968508	0.517958	0.450551	238.736	CG	ENSDARG00000061548	promoter	gnl|BL_ORD_ID|137089 sp|Q28G71|FOXN3_XENTR Forkhead box protein N3 OS=Xenopus tropicalis OX=8364 GN=foxn3 PE=2 SV=1//9.21393e-42
14	32887765	32887940	176	13	0.539785	0.22795	0.311835	95.2863	CG	ENSDARG00000105320	promoter	gnl|BL_ORD_ID|425434 sp|Q5U3V7|S2543_DANRE Solute carrier family 25 member 43 OS=Danio rerio OX=7955 GN=slc25a43 PE=2 SV=1//1.85959e-25
14	33523620	33523757	138	16	0.462323	0.864784	-0.402461	-164.532	CG	ENSDARG00000060515	promoter	gnl|BL_ORD_ID|554932 sp|P59268|ZDHC9_MOUSE Palmitoyltransferase ZDHHC9 OS=Mus musculus OX=10090 GN=Zdhhc9 PE=2 SV=1//8.61727e-166
14	35401881	35402069	189	26	0.169345	0.395263	-0.225918	-162.343	CG	ENSDARG00000090854	promoter	gnl|BL_ORD_ID|223647 sp|Q7T076|LSM11_XENLA U7 snRNA-associated Sm-like protein LSm11 OS=Xenopus laevis OX=8355 GN=lsm11 PE=2 SV=1//1.82218e-89
14	35892163	35892385	223	12	0.929165	0.51915	0.410016	96.3501	CG	ENSDARG00000087262	promoter	gnl|BL_ORD_ID|10905 sp|P79896|ADHX_SPAAU Alcohol dehydrogenase class-3 OS=Sparus aurata OX=8175 PE=2 SV=1//2.11658e-157
14	36412221	36412495	275	16	0.544832	0.230724	0.314108	100.793	CG	ENSDARG00000097938	promoter	gnl|BL_ORD_ID|28650 sp|Q17QS6|ASB5_BOVIN Ankyrin repeat and SOCS box protein 5 OS=Bos taurus OX=9913 GN=ASB5 PE=2 SV=1//4.43084e-151
14	36868068	36868253	186	14	0.0428299	0.518228	-0.475399	-143.401	CG	ENSDARG00000079399	promoter	gnl|BL_ORD_ID|293299 sp|O88634|PAR4_MOUSE Proteinase-activated receptor 4 OS=Mus musculus OX=10090 GN=F2rl3 PE=1 SV=2//3.75111e-54
14	39019177	39019550	374	36	0.983351	0.584167	0.399185	462.266	CG	ENSDARG00000006865	promoter	gnl|BL_ORD_ID|154726 sp|Q61603|GLRA4_MOUSE Glycine receptor subunit alpha-4 OS=Mus musculus OX=10090 GN=Glra4 PE=1 SV=3//0
14	40106306	40106788	483	10	0.987453	0.456727	0.530726	108.23	CG	ENSDARG00000092277	promoter	-//-
14	41600190	41600336	147	18	0.469176	0.749675	-0.2805	-119.009	CG	ENSDARG00000056018	promoter	gnl|BL_ORD_ID|198687 sp|P26007|ITA6_CHICK Integrin alpha-6 OS=Gallus gallus OX=9031 GN=ITGA6 PE=2 SV=1//0
14	41679963	41680134	172	17	0.989268	0.846126	0.143142	97.7671	CG	ENSDARG00000052556	promoter	gnl|BL_ORD_ID|131957 sp|Q7T2H2|FGRL1_CHICK Fibroblast growth factor receptor-like 1 OS=Gallus gallus OX=9031 GN=FGFRL1 PE=1 SV=1//1.68566e-155
14	52050815	52050922	108	16	0.831413	0.976417	-0.145005	-88.8737	CG	ENSDARG00000085040	promoter	-//-
14	52544036	52544165	130	18	0.983731	0.880008	0.103724	90.947	CG	ENSDARG00000100093	promoter	gnl|BL_ORD_ID|779 sp|B6VA23|2ABB_CARAU Serine/threonine-protein phosphatase 2A 55 kDa regulatory subunit B beta isoform OS=Carassius auratus OX=7957 GN=ppp2r2b PE=2 SV=1//0
15	253586	253777	192	44	0.97705	0.787373	0.189676	433.648	CG	ENSDARG00000103467	promoter	gnl|BL_ORD_ID|217221 sp|Q8QFP8|LIMK1_CHICK LIM domain kinase 1 OS=Gallus gallus OX=9031 GN=LIMK1 PE=1 SV=1//0
15	5026213	5026765	553	64	0.515451	0.211624	0.303827	620.437	CG	ENSDARG00000063475	promoter	gnl|BL_ORD_ID|4214 sp|Q64343|ABCG1_MOUSE ATP-binding cassette sub-family G member 1 OS=Mus musculus OX=10090 GN=Abcg1 PE=1 SV=1//0
15	5179798	5180926	1129	41	0.216796	0.689278	-0.472483	-487.804	CG	ENSDARG00000105793	promoter	gnl|BL_ORD_ID|283499 sp|Q9H346|O52D1_HUMAN Olfactory receptor 52D1 OS=Homo sapiens OX=9606 GN=OR52D1 PE=2 SV=1//4.07854e-35
15	5625378	5625582	205	17	0.791825	0.486919	0.304907	94.4682	CG	ENSDARG00000060312	promoter	gnl|BL_ORD_ID|226896 sp|Q6DFF9|MABP1_XENLA Mitogen-activated protein kinase-binding protein 1 OS=Xenopus laevis OX=8355 GN=mapkbp1 PE=2 SV=1//4.6129e-06
15	6403932	6405285	1354	100	0.0527059	0.556683	-0.503977	-1462.63	CG	ENSDARG00000028118	promoter	gnl|BL_ORD_ID|107092 sp|F1NY98|DSCAM_CHICK Down syndrome cell adhesion molecule homolog OS=Gallus gallus OX=9031 GN=DSCAM PE=1 SV=3//9.14619e-11
15	6977989	6978228	240	15	0.468039	0.900828	-0.432789	-127.441	CG	ENSDARG00000098999	promoter	-//-
15	8334075	8334741	667	21	0.324385	0.807779	-0.483393	-213.09	CG	ENSDARG00000062562	promoter	gnl|BL_ORD_ID|116112 sp|Q96KS0|EGLN2_HUMAN Egl nine homolog 2 OS=Homo sapiens OX=9606 GN=EGLN2 PE=1 SV=1//1.08515e-121
15	9051246	9052074	829	67	0.964646	0.58775	0.376896	840.993	CG	ENSDARG00000010231	promoter	gnl|BL_ORD_ID|313112 sp|P20650|PPM1A_RAT Protein phosphatase 1A OS=Rattus norvegicus OX=10116 GN=Ppm1a PE=1 SV=1//6.14154e-127
15	9053020	9054006	987	61	0.980852	0.605924	0.374928	703.974	CG	ENSDARG00000010231	promoter	gnl|BL_ORD_ID|313112 sp|P20650|PPM1A_RAT Protein phosphatase 1A OS=Rattus norvegicus OX=10116 GN=Ppm1a PE=1 SV=1//6.14154e-127
15	10760736	10761038	303	30	0.84626	0.97862	-0.132361	-158.354	CG	ENSDARG00000097687	promoter	-//-
15	11994821	11995296	476	20	0.538708	0.214509	0.324199	153.363	CG	ENSDARG00000102703	promoter	-//-
15	12435650	12436807	1158	66	0.974434	0.183401	0.791033	1784.11	CG	ENSDARG00000103117	promoter	gnl|BL_ORD_ID|475719 sp|Q8VCA5|TMPS4_MOUSE Transmembrane protease serine 4 OS=Mus musculus OX=10090 GN=Tmprss4 PE=2 SV=1//3.08388e-86
15	14065608	14065822	215	18	0.971238	0.788249	0.18299	108.026	CG	ENSDARG00000096950	promoter	-//-
15	14247915	14248178	264	14	0.977835	0.645247	0.332588	105.848	CG	ENSDARG00000104960	promoter	-//-
15	14248667	14249061	395	34	0.960061	0.586583	0.373478	364.231	CG	ENSDARG00000104960	promoter	-//-
15	14643365	14645867	2503	129	0.0781145	0.673931	-0.595816	-1724	CG	ENSDARG00000101942	promoter	gnl|BL_ORD_ID|207221 sp|Q6TDP4|KLH17_HUMAN Kelch-like protein 17 OS=Homo sapiens OX=9606 GN=KLHL17 PE=2 SV=1//4.82295e-06
15	14754504	14755547	1044	46	0.977834	0.304599	0.673235	1023.39	CG	ENSDARG00000103692	promoter	gnl|BL_ORD_ID|289570 sp|Q75UG4|P4HA3_BOVIN Prolyl 4-hydroxylase subunit alpha-3 OS=Bos taurus OX=9913 GN=P4HA3 PE=2 SV=1//0
15	15359016	15359436	421	21	0.358376	0.714389	-0.356013	-155.3	CG	ENSDARG00000071658	promoter	gnl|BL_ORD_ID|400 sp|Q6PC29|143G1_DANRE 14-3-3 protein gamma-1 OS=Danio rerio OX=7955 GN=ywhag1 PE=2 SV=1//4.07069e-171
15	17283968	17284857	890	98	0.408167	0.668912	-0.260746	-770.219	CG	ENSDARG00000090716	promoter	gnl|BL_ORD_ID|65879 sp|P49951|CLH1_BOVIN Clathrin heavy chain 1 OS=Bos taurus OX=9913 GN=CLTC PE=1 SV=1//0
15	17383132	17383423	292	29	0.0750959	0.220136	-0.14504	-144.81	CG	ENSDARG00000096955	promoter	-//-
15	17440177	17440551	375	14	0.0328779	0.448442	-0.415564	-112.212	CG	ENSDARG00000079931	promoter	gnl|BL_ORD_ID|438540 sp|Q6P4T1|SNX19_MOUSE Sorting nexin-19 OS=Mus musculus OX=10090 GN=Snx19 PE=1 SV=1//0
15	17440962	17441252	291	17	0.0372216	0.342433	-0.305211	-127.135	CG	ENSDARG00000079931	promoter	gnl|BL_ORD_ID|438540 sp|Q6P4T1|SNX19_MOUSE Sorting nexin-19 OS=Mus musculus OX=10090 GN=Snx19 PE=1 SV=1//0
15	19129509	19129840	332	26	0.747405	0.935517	-0.188112	-141.068	CG	ENSDARG00000075334	promoter	gnl|BL_ORD_ID|349207 sp|Q6GPD0|RHG32_XENLA Rho GTPase-activating protein 32 OS=Xenopus laevis OX=8355 GN=arhgap32 PE=2 SV=1//3.40991e-13
15	19652378	19652844	467	12	0.388453	0.957031	-0.568578	-146.14	CG	ENSDARG00000037402	promoter	gnl|BL_ORD_ID|219186 sp|P54825|LMIP_RAT Lens fiber membrane intrinsic protein OS=Rattus norvegicus OX=10116 GN=Lim2 PE=1 SV=1//1.30903e-71
15	20353074	20353478	405	20	0.430181	0.0464338	0.383747	213.58	CG	ENSDARG00000007743	promoter	-//-
15	20896552	20897109	558	36	0.339379	0.105515	0.233864	255.867	CG	ENSDARG00000097996	promoter	gnl|BL_ORD_ID|149582 sp|Q9NUV9|GIMA4_HUMAN GTPase IMAP family member 4 OS=Homo sapiens OX=9606 GN=GIMAP4 PE=1 SV=1//6.61985e-11
15	21262187	21262740	554	26	0.384153	0.0944201	0.289733	182.33	CG	ENSDARG00000069409	promoter	gnl|BL_ORD_ID|149827 sp|Q93ZC9|GLAK1_ARATH Glucuronokinase 1 OS=Arabidopsis thaliana OX=3702 GN=GLCAK1 PE=1 SV=1//7.66465e-105
15	23497167	23498122	956	63	0.976987	0.617181	0.359806	704.782	CG	ENSDARG00000078068	promoter	gnl|BL_ORD_ID|4225 sp|Q9H172|ABCG4_HUMAN ATP-binding cassette sub-family G member 4 OS=Homo sapiens OX=9606 GN=ABCG4 PE=1 SV=2//0
15	24179636	24180754	1119	56	0.531113	0.0979992	0.433114	750.337	CG	ENSDARG00000055591	promoter	gnl|BL_ORD_ID|439765 sp|Q29RU9|SOX_BOVIN Peroxisomal sarcosine oxidase OS=Bos taurus OX=9913 GN=PIPOX PE=2 SV=2//8.47753e-149
15	24548859	24548968	110	6	0.0377775	0.670832	-0.633055	-95.2331	CG	ENSDARG00000075509	promoter	gnl|BL_ORD_ID|303094 sp|Q5SPL2|PHF12_MOUSE PHD finger protein 12 OS=Mus musculus OX=10090 GN=Phf12 PE=1 SV=1//7.58785e-89
15	24563761	24564097	337	28	0.0409793	0.247819	-0.20684	-208.417	CG	ENSDARG00000031814	promoter	gnl|BL_ORD_ID|99039 sp|Q17QU7|DHR13_BOVIN Dehydrogenase/reductase SDR family member 13 OS=Bos taurus OX=9913 GN=DHRS13 PE=2 SV=1//4.02725e-85
15	24736882	24737332	451	30	0.483506	0.0738403	0.409665	348.02	CG	ENSDARG00000055635	promoter	gnl|BL_ORD_ID|78382 sp|P87378|CRK_XENLA Adapter molecule crk OS=Xenopus laevis OX=8355 GN=crk PE=2 SV=1//1.91489e-141
15	25009508	25010490	983	92	0.0677147	0.306126	-0.238411	-785.815	CG	ENSDARG00000089513	promoter	gnl|BL_ORD_ID|305020 sp|Q62070|PIM2_MOUSE Serine/threonine-protein kinase pim-2 OS=Mus musculus OX=10090 GN=Pim2 PE=1 SV=1//1.08455e-44
15	25019678	25019772	95	10	0.216453	0.984574	-0.768121	-285.206	CG	ENSDARG00000114685	promoter	-//-
15	25038863	25039269	407	42	0.964443	0.333664	0.630779	959.962	CG	ENSDARG00000087757	promoter	gnl|BL_ORD_ID|305020 sp|Q62070|PIM2_MOUSE Serine/threonine-protein kinase pim-2 OS=Mus musculus OX=10090 GN=Pim2 PE=1 SV=1//8.00177e-45
15	25058494	25058762	269	13	0.735747	0.235056	0.500691	115.328	CG	ENSDARG00000096818	promoter	-//-
15	25083138	25083486	349	35	0.131473	0.339782	-0.208309	-215.56	CG	ENSDARG00000055683	promoter	gnl|BL_ORD_ID|305020 sp|Q62070|PIM2_MOUSE Serine/threonine-protein kinase pim-2 OS=Mus musculus OX=10090 GN=Pim2 PE=1 SV=1//9.78934e-45
15	25584953	25585224	272	4	0.992318	0.0767017	0.915616	109.029	CG	ENSDARG00000087793	promoter	gnl|BL_ORD_ID|289763 sp|B0BN44|P5I13_RAT Tumor protein p53-inducible protein 13 OS=Rattus norvegicus OX=10116 GN=Tp53i13 PE=2 SV=1//8.49196e-09
15	25630884	25631651	768	10	0.979406	0.555035	0.424372	93.8345	CG	ENSDARG00000069603	promoter	gnl|BL_ORD_ID|464517 sp|Q5F2E8|TAOK1_MOUSE Serine/threonine-protein kinase TAO1 OS=Mus musculus OX=10090 GN=Taok1 PE=1 SV=1//1.9502e-14
15	27658232	27658506	275	16	0.115494	0.843788	-0.728294	-385.404	CG	ENSDARG00000096642	promoter	-//-
15	28269844	28270378	535	24	0.0516032	0.531532	-0.479929	-288.004	CG	ENSDARG00000061579	promoter	gnl|BL_ORD_ID|259695 sp|Q5ZLA6|MYO1C_CHICK Unconventional myosin-Ic OS=Gallus gallus OX=9031 GN=MYO1C PE=2 SV=1//0
15	28353496	28353749	254	15	0.975265	0.541933	0.433331	163.956	CG	ENSDARG00000087736	promoter	gnl|BL_ORD_ID|270773 sp|Q7RTR2|NLRC3_HUMAN NLR family CARD domain-containing protein 3 OS=Homo sapiens OX=9606 GN=NLRC3 PE=1 SV=2//2.30928e-09
15	28367531	28367777	247	12	0.977723	0.584679	0.393044	118.218	CG	ENSDARG00000036848	promoter	gnl|BL_ORD_ID|211136 sp|Q0VCM6|LAT4_BOVIN Large neutral amino acids transporter small subunit 4 OS=Bos taurus OX=9913 GN=SLC43A2 PE=2 SV=1//0
15	29087224	29087341	118	18	0.183133	0.0565577	0.126575	99.9856	CG	ENSDARG00000078748	promoter	-//-
15	29113496	29113790	295	9	0.0668191	0.86951	-0.802691	-256.404	CG	ENSDARG00000013804	promoter	gnl|BL_ORD_ID|76875 sp|P04574|CPNS1_PIG Calpain small subunit 1 OS=Sus scrofa OX=9823 GN=CAPNS1 PE=1 SV=1//1.98861e-100
15	31287263	31288298	1036	40	0.875528	0.34468	0.530848	841.407	CG	ENSDARG00000033056	promoter	gnl|BL_ORD_ID|337549 sp|Q6NYB7|RAB1A_RAT Ras-related protein Rab-1A OS=Rattus norvegicus OX=10116 GN=Rab1A PE=1 SV=3//7.75251e-109
15	32296328	32296449	122	12	0.0330352	0.391402	-0.358367	-102.326	CG	ENSDARG00000063711	promoter	gnl|BL_ORD_ID|479751 sp|O75382|TRIM3_HUMAN Tripartite motif-containing protein 3 OS=Homo sapiens OX=9606 GN=TRIM3 PE=1 SV=2//0
15	32707978	32708499	522	15	0.103662	0.603077	-0.499416	-113.212	CG	ENSDARG00000104267	promoter	gnl|BL_ORD_ID|311217 sp|Q62009|POSTN_MOUSE Periostin OS=Mus musculus OX=10090 GN=Postn PE=1 SV=2//0
15	32709689	32709889	201	14	0.273834	0.597787	-0.323953	-93.0484	CG	ENSDARG00000104267	promoter	gnl|BL_ORD_ID|311217 sp|Q62009|POSTN_MOUSE Periostin OS=Mus musculus OX=10090 GN=Postn PE=1 SV=2//0
15	33068665	33069322	658	19	0.141505	0.476486	-0.334981	-122.043	CG	ENSDARG00000102047	promoter	gnl|BL_ORD_ID|229617 sp|Q6NYB4|MB211_DANRE Putative nucleotidyltransferase MAB21L1 OS=Danio rerio OX=7955 GN=mab21l1 PE=2 SV=1//0
15	33897210	33897375	166	22	0.974311	0.826897	0.147414	130.405	CG	ENSDARG00000104023	promoter	gnl|BL_ORD_ID|227338 sp|P07722|MAG_RAT Myelin-associated glycoprotein OS=Rattus norvegicus OX=10116 GN=Mag PE=1 SV=1//1.26961e-141
15	35128534	35129159	626	22	0.816543	0.19673	0.619813	398.665	CG	ENSDARG00000093176	promoter	gnl|BL_ORD_ID|313697 sp|Q6PCJ9|PPT2A_XENLA Lysosomal thioesterase PPT2-A OS=Xenopus laevis OX=8355 GN=ppt2-a PE=2 SV=1//3.41207e-98
15	35128534	35129159	626	22	0.816543	0.19673	0.619813	398.665	CG	ENSDARG00000014208	promoter	gnl|BL_ORD_ID|466523 sp|P35072|TCB1_CAEBR Transposable element Tcb1 transposase OS=Caenorhabditis briggsae OX=6238 PE=3 SV=1//3.10221e-26
15	35932221	35932352	132	14	0.830902	0.362874	0.468028	152.631	CG	ENSDARG00000021046	promoter	gnl|BL_ORD_ID|349059 sp|Q8TEB9|RHBL4_HUMAN Rhomboid-related protein 4 OS=Homo sapiens OX=9606 GN=RHBDD1 PE=1 SV=1//3.88802e-112
15	37544090	37544817	728	28	0.93604	0.374082	0.561959	349.031	CG	ENSDARG00000060697	promoter	gnl|BL_ORD_ID|207512 sp|Q9UMN6|KMT2B_HUMAN Histone-lysine N-methyltransferase 2B OS=Homo sapiens OX=9606 GN=KMT2B PE=1 SV=1//6.3861e-07
15	37544090	37544817	728	28	0.93604	0.374082	0.561959	349.031	CG	ENSDARG00000068698	promoter	gnl|BL_ORD_ID|298533 sp|Q8JHF0|PEN2_DANRE Gamma-secretase subunit PEN-2 OS=Danio rerio OX=7955 GN=psenen PE=3 SV=1//2.4955e-65
15	37801131	37801286	156	24	0.443806	0.772485	-0.328679	-232.748	CG	ENSDARG00000011083	promoter	gnl|BL_ORD_ID|48221 sp|P0C7U4|C3AR_DANRE C3a anaphylatoxin chemotactic receptor OS=Danio rerio OX=7955 GN=c3ar1 PE=3 SV=1//3.37064e-46
15	37852720	37853065	346	42	0.971224	0.832938	0.138286	249.86	CG	ENSDARG00000012381	promoter	gnl|BL_ORD_ID|182677 sp|P63018|HSP7C_RAT Heat shock cognate 71 kDa protein OS=Rattus norvegicus OX=10116 GN=Hspa8 PE=1 SV=1//0
15	39963214	39963641	428	24	0.333202	0.752124	-0.418922	-228.536	CG	ENSDARG00000097804	promoter	-//-
15	40291485	40292021	537	25	0.267115	0.687921	-0.420807	-206.503	CG	ENSDARG00000097619	promoter	-//-
15	41750430	41750579	150	33	0.0528168	0.193119	-0.140302	-183.671	CG	ENSDARG00000095298	promoter	gnl|BL_ORD_ID|479565 sp|Q99PP9|TRI16_MOUSE Tripartite motif-containing protein 16 OS=Mus musculus OX=10090 GN=Trim16 PE=1 SV=2//1.04026e-51
15	41763369	41763602	234	31	0.974834	0.70289	0.271943	369.799	CG	ENSDARG00000098004	promoter	gnl|BL_ORD_ID|479565 sp|Q99PP9|TRI16_MOUSE Tripartite motif-containing protein 16 OS=Mus musculus OX=10090 GN=Trim16 PE=1 SV=2//1.34525e-50
15	41763852	41764195	344	26	0.74717	0.43562	0.31155	207.774	CG	ENSDARG00000098004	promoter	gnl|BL_ORD_ID|479565 sp|Q99PP9|TRI16_MOUSE Tripartite motif-containing protein 16 OS=Mus musculus OX=10090 GN=Trim16 PE=1 SV=2//1.34525e-50
15	42048694	42048870	177	18	0.342981	0.128829	0.214152	113.248	CG	ENSDARG00000097725	promoter	-//-
15	46593954	46594066	113	18	0.616258	0.839813	-0.223555	-104.683	CG	ENSDARG00000111318	promoter	-//-
15	47823360	47824140	781	24	0.515754	0.16569	0.350064	148.748	CG	ENSDARG00000089563	promoter	gnl|BL_ORD_ID|433733 sp|Q96HF1|SFRP2_HUMAN Secreted frizzled-related protein 2 OS=Homo sapiens OX=9606 GN=SFRP2 PE=1 SV=2//9.63626e-60
16	219720	219870	151	15	0.931021	0.684061	0.24696	100.407	CG	ENSDARG00000111235	promoter	gnl|BL_ORD_ID|275158 sp|Q8IZ57|NRSN1_HUMAN Neurensin-1 OS=Homo sapiens OX=9606 GN=NRSN1 PE=1 SV=1//2.49905e-66
16	384964	385917	954	33	0.700647	0.323373	0.377274	281.436	CG	ENSDARG00000035648	promoter	gnl|BL_ORD_ID|195459 sp|Q90XW6|IRX4A_XENLA Iroquois-class homeodomain protein irx-4-A OS=Xenopus laevis OX=8355 GN=irx4-a PE=2 SV=1//0
16	5723181	5723571	391	14	0.335951	0.662838	-0.326887	-102.546	CG	ENSDARG00000041400	promoter	gnl|BL_ORD_ID|266925 sp|Q0MQ96|NDUA3_PANTR NADH dehydrogenase [ubiquinone] 1 alpha subcomplex subunit 3 OS=Pan troglodytes OX=9598 GN=NDUFA3 PE=3 SV=1//2.98968e-32
16	5926253	5927027	775	54	0.0346365	0.258373	-0.223736	-420.774	CG	ENSDARG00000004176	promoter	gnl|BL_ORD_ID|495223 sp|Q5R4M2|ULK4_PONAB Serine/threonine-protein kinase ULK4 OS=Pongo abelii OX=9601 GN=ULK4 PE=2 SV=1//0
16	7653477	7653528	52	8	0.922913	0.421438	0.501475	101.639	CG	ENSDARG00000058551	promoter	gnl|BL_ORD_ID|311056 sp|Q9DG25|POPD3_CHICK Popeye domain-containing protein 3 OS=Gallus gallus OX=9031 GN=POPDC3 PE=2 SV=1//1.14569e-104
16	11834314	11834435	122	10	0.716347	0.172192	0.544155	131.384	CG	ENSDARG00000070669	promoter	gnl|BL_ORD_ID|83095 sp|P34997|CXCR5_RAT C-X-C chemokine receptor type 5 OS=Rattus norvegicus OX=10116 GN=Cxcr5 PE=2 SV=1//4.79212e-26
16	12254122	12254551	430	33	0.456467	0.781709	-0.325242	-186.781	CG	ENSDARG00000083638	promoter	-//-
16	13624894	13624990	97	12	0.949009	0.675702	0.273308	86.9389	CG	ENSDARG00000014825	promoter	gnl|BL_ORD_ID|556274 sp|B1H2Q6|ZN865_XENTR Zinc finger protein 865 OS=Xenopus tropicalis OX=8364 GN=znf865 PE=2 SV=1//6.53522e-06
16	13991269	13991536	268	20	0.430243	0.708235	-0.277992	-126.494	CG	ENSDARG00000095688	promoter	-//-
16	13991269	13991536	268	20	0.430243	0.708235	-0.277992	-126.494	CG	ENSDARG00000040890	promoter	gnl|BL_ORD_ID|137663 sp|P08836|FPPS_CHICK Farnesyl pyrophosphate synthase OS=Gallus gallus OX=9031 GN=FDPS PE=1 SV=2//6.74277e-150
16	15780597	15780934	338	29	0.102863	0.292189	-0.189326	-194.883	CG	ENSDARG00000104445	promoter	-//-
16	17578929	17579084	156	12	0.902518	0.545001	0.357518	104.463	CG	ENSDARG00000062052	promoter	gnl|BL_ORD_ID|52586 sp|Q98943|CASP2_CHICK Caspase-2 OS=Gallus gallus OX=9031 GN=CASP2 PE=2 SV=2//1.5156e-120
16	18961269	18961452	184	18	0.132576	0.310986	-0.17841	-93.8043	CG	ENSDARG00000061904	promoter	gnl|BL_ORD_ID|132070 sp|Q2V2M9|FHOD3_HUMAN FH1/FH2 domain-containing protein 3 OS=Homo sapiens OX=9606 GN=FHOD3 PE=1 SV=2//6.6406e-34
16	21140339	21140640	302	17	0.574767	0.902815	-0.328049	-127.655	CG	ENSDARG00000091627	promoter	-//-
16	23380597	23380778	182	17	0.41496	0.149171	0.265788	129.014	CG	ENSDARG00000012367	promoter	gnl|BL_ORD_ID|479637 sp|Q7Z4K8|TRI46_HUMAN Tripartite motif-containing protein 46 OS=Homo sapiens OX=9606 GN=TRIM46 PE=2 SV=2//0
16	23597565	23597757	193	15	0.623271	0.241996	0.381275	123.168	CG	ENSDARG00000019753	promoter	gnl|BL_ORD_ID|202793 sp|Q9UGI6|KCNN3_HUMAN Small conductance calcium-activated potassium channel protein 3 OS=Homo sapiens OX=9606 GN=KCNN3 PE=2 SV=1//0
16	23597903	23598192	290	19	0.433273	0.172766	0.260506	122.404	CG	ENSDARG00000019753	promoter	gnl|BL_ORD_ID|202793 sp|Q9UGI6|KCNN3_HUMAN Small conductance calcium-activated potassium channel protein 3 OS=Homo sapiens OX=9606 GN=KCNN3 PE=2 SV=1//0
16	25806226	25807009	784	54	0.483028	0.113041	0.369987	616.438	CG	ENSDARG00000086847	promoter	gnl|BL_ORD_ID|190778 sp|Q6AYF9|IIGP5_RAT Interferon-inducible GTPase 5 OS=Rattus norvegicus OX=10116 GN=Irgc PE=1 SV=1//2.92907e-13
16	25829668	25830092	425	32	0.351412	0.0883502	0.263062	254.232	CG	ENSDARG00000070317	promoter	gnl|BL_ORD_ID|190778 sp|Q6AYF9|IIGP5_RAT Interferon-inducible GTPase 5 OS=Rattus norvegicus OX=10116 GN=Irgc PE=1 SV=1//1.11004e-58
16	30301261	30301540	280	12	0.300589	0.840854	-0.540265	-124.203	CG	ENSDARG00000112961	promoter	gnl|BL_ORD_ID|81769 sp|P0C2S0|CTXN2_HUMAN Cortexin-2 OS=Homo sapiens OX=9606 GN=CTXN2 PE=3 SV=1//1.8641e-11
16	30437563	30437735	173	18	0.47751	0.175093	0.302417	149.194	CG	ENSDARG00000060753	promoter	gnl|BL_ORD_ID|298251 sp|Q5VY43|PEAR1_HUMAN Platelet endothelial aggregation receptor 1 OS=Homo sapiens OX=9606 GN=PEAR1 PE=1 SV=1//1.07626e-13
16	31986113	31986459	347	28	0.57569	0.802664	-0.226974	-201.382	CG	ENSDARG00000093119	promoter	gnl|BL_ORD_ID|163198 sp|P24473|GSTK1_RAT Glutathione S-transferase kappa 1 OS=Rattus norvegicus OX=10116 GN=Gstk1 PE=1 SV=3//1.20834e-67
16	31992981	31993117	137	29	0.828035	0.928092	-0.100057	-148.719	CG	ENSDARG00000093119	promoter	gnl|BL_ORD_ID|163198 sp|P24473|GSTK1_RAT Glutathione S-transferase kappa 1 OS=Rattus norvegicus OX=10116 GN=Gstk1 PE=1 SV=3//1.20834e-67
16	35825532	35825906	375	46	0.664993	0.939803	-0.27481	-502.127	CG	ENSDARG00000098223	promoter	-//-
16	41036061	41036169	109	18	0.0948201	0.33403	-0.23921	-115.148	CG	ENSDARG00000091206	promoter	-//-
16	41950491	41950743	253	30	0.0724693	0.220878	-0.148409	-193.415	CG	ENSDARG00000093087	promoter	-//-
16	42770723	42771144	422	26	0.599206	0.856335	-0.257129	-153.894	CG	ENSDARG00000073952	promoter	gnl|BL_ORD_ID|425886 sp|Q6U841|S4A10_HUMAN Sodium-driven chloride bicarbonate exchanger OS=Homo sapiens OX=9606 GN=SLC4A10 PE=2 SV=1//0
16	42770723	42771144	422	26	0.599206	0.856335	-0.257129	-153.894	CG	ENSDARG00000096933	promoter	-//-
16	43743130	43743570	441	22	0.976717	0.730062	0.246655	157.994	CG	ENSDARG00000095865	promoter	gnl|BL_ORD_ID|288894 sp|Q4KMM3|OXR1_MOUSE Oxidation resistance protein 1 OS=Mus musculus OX=10090 GN=Oxr1 PE=1 SV=3//0
16	44702227	44702534	308	30	0.968128	0.780957	0.187171	210.01	CG	ENSDARG00000097599	promoter	-//-
16	44879243	44879594	352	22	0.918461	0.627928	0.290533	139.835	CG	ENSDARG00000011333	promoter	gnl|BL_ORD_ID|349207 sp|Q6GPD0|RHG32_XENLA Rho GTPase-activating protein 32 OS=Xenopus laevis OX=8355 GN=arhgap32 PE=2 SV=1//0
16	44900676	44900927	252	21	0.899555	0.609265	0.29029	133.842	CG	ENSDARG00000039910	promoter	gnl|BL_ORD_ID|340767 sp|Q6DRG1|RBM42_DANRE RNA-binding protein 42 OS=Danio rerio OX=7955 GN=rbm42 PE=2 SV=2//1.80466e-160
16	44902047	44902765	719	49	0.0502373	0.319846	-0.269608	-416.607	CG	ENSDARG00000039910	promoter	gnl|BL_ORD_ID|340767 sp|Q6DRG1|RBM42_DANRE RNA-binding protein 42 OS=Danio rerio OX=7955 GN=rbm42 PE=2 SV=2//1.80466e-160
16	45236386	45236615	230	32	0.197397	0.42211	-0.224713	-207.648	CG	ENSDARG00000099117	promoter	gnl|BL_ORD_ID|140588 sp|C0HJJ0|FXY11_DANRE FXYD domain-containing ion transport regulator 11 OS=Danio rerio OX=7955 GN=fxyd11 PE=1 SV=1//2.08242e-35
16	46098649	46098884	236	22	0.456725	0.770749	-0.314024	-157.58	CG	ENSDARG00000104269	promoter	-//-
16	46204914	46205353	440	22	0.960808	0.583166	0.377643	191.208	CG	ENSDARG00000039915	promoter	gnl|BL_ORD_ID|45657 sp|Q3T138|BOLA1_BOVIN BolA-like protein 1 OS=Bos taurus OX=9913 GN=BOLA1 PE=2 SV=1//8.93349e-38
16	46868936	46869842	907	66	0.0352376	0.200987	-0.16575	-374.282	CG	ENSDARG00000090496	promoter	gnl|BL_ORD_ID|472079 sp|Q9UPZ6|THS7A_HUMAN Thrombospondin type-1 domain-containing protein 7A OS=Homo sapiens OX=9606 GN=THSD7A PE=1 SV=4//0
16	54980183	54980468	286	13	0.583051	0.890526	-0.307475	-92.9732	CG	ENSDARG00000059760	promoter	gnl|BL_ORD_ID|509471 sp|Q8N5D0|WDTC1_HUMAN WD and tetratricopeptide repeats protein 1 OS=Homo sapiens OX=9606 GN=WDTC1 PE=1 SV=2//0
16	54983057	54983187	131	22	0.0992586	0.0322818	0.0669768	107.413	CG	ENSDARG00000097162	promoter	-//-
17	2723287	2723599	313	38	0.955917	0.778203	0.177714	240.271	CG	ENSDARG00000075898	promoter	gnl|BL_ORD_ID|440324 sp|Q9P0W8|SPAT7_HUMAN Spermatogenesis-associated protein 7 OS=Homo sapiens OX=9606 GN=SPATA7 PE=1 SV=3//4.31417e-27
17	4206069	4206386	318	39	0.978596	0.83979	0.138806	265.565	CG	ENSDARG00000116363	promoter	gnl|BL_ORD_ID|45441 sp|O46564|BMP2_RABIT Bone morphogenetic protein 2 OS=Oryctolagus cuniculus OX=9986 GN=BMP2 PE=2 SV=1//1.31036e-14
17	9309235	9309451	217	10	0.328706	0.87979	-0.551084	-119.691	CG	ENSDARG00000109820	promoter	gnl|BL_ORD_ID|272585 sp|Q9QZQ0|NPAS3_MOUSE Neuronal PAS domain-containing protein 3 OS=Mus musculus OX=10090 GN=Npas3 PE=1 SV=1//5.72684e-93
17	9935721	9936937	1217	103	0.536641	0.131008	0.405633	1447.36	CG	ENSDARG00000032553	promoter	gnl|BL_ORD_ID|116116 sp|Q91UZ4|EGLN3_MOUSE Egl nine homolog 3 OS=Mus musculus OX=10090 GN=Egln3 PE=2 SV=1//5.3014e-106
17	12940104	12940559	456	23	0.973348	0.71622	0.257127	157.929	CG	ENSDARG00000007693	promoter	gnl|BL_ORD_ID|190784 sp|Q63746|IKBA_RAT NF-kappa-B inhibitor alpha OS=Rattus norvegicus OX=10116 GN=Nfkbia PE=2 SV=1//5.08255e-79
17	16343822	16343933	112	8	0.0745986	0.87042	-0.795821	-177.221	CG	ENSDARG00000008212	promoter	gnl|BL_ORD_ID|202776 sp|Q9HB14|KCNKD_HUMAN Potassium channel subfamily K member 13 OS=Homo sapiens OX=9606 GN=KCNK13 PE=2 SV=2//2.3827e-172
17	16564230	16564387	158	17	0.970431	0.824135	0.146296	94.3263	CG	ENSDARG00000012833	promoter	gnl|BL_ORD_ID|137087 sp|Q33BP8|FOXN3_PIG Forkhead box protein N3 OS=Sus scrofa OX=9823 GN=FOXN3 PE=2 SV=1//1.59336e-147
17	18236723	18236975	253	22	0.95202	0.719947	0.232073	169.68	CG	ENSDARG00000097921	promoter	-//-
17	20173730	20174106	377	38	0.958487	0.799717	0.15877	208.422	CG	ENSDARG00000097693	promoter	gnl|BL_ORD_ID|466527 sp|Q04202|TCB2_CAEBR Transposable element Tcb2 transposase OS=Caenorhabditis briggsae OX=6238 PE=3 SV=1//9.67815e-13
17	22529080	22529256	177	19	0.941365	0.710616	0.230748	106.803	CG	ENSDARG00000062289	promoter	gnl|BL_ORD_ID|111778 sp|Q95LN5|EDAD_MACFA Ectodysplasin-A receptor-associated adapter protein OS=Macaca fascicularis OX=9541 GN=EDARADD PE=2 SV=1//9.83137e-34
17	22529335	22529455	121	20	0.981786	0.89136	0.0904258	98.0112	CG	ENSDARG00000062289	promoter	gnl|BL_ORD_ID|111778 sp|Q95LN5|EDAD_MACFA Ectodysplasin-A receptor-associated adapter protein OS=Macaca fascicularis OX=9541 GN=EDARADD PE=2 SV=1//9.83137e-34
17	22575333	22575742	410	39	0.222053	0.48577	-0.263717	-318.667	CG	ENSDARG00000056832	promoter	gnl|BL_ORD_ID|124061 sp|Q803U7|EXO1_DANRE Exonuclease 1 OS=Danio rerio OX=7955 GN=exo1 PE=2 SV=1//0
17	22575333	22575742	410	39	0.222053	0.48577	-0.263717	-318.667	CG	ENSDARG00000030957	promoter	gnl|BL_ORD_ID|546562 sp|Q6NYF1|YIPF4_DANRE Protein YIPF4 OS=Danio rerio OX=7955 GN=yipf4 PE=2 SV=1//5.08152e-118
17	23328400	23328466	67	10	0.35754	0.828896	-0.471356	-97.9082	CG	ENSDARG00000116291	promoter	-//-
17	24839437	24839835	399	33	0.543365	0.273026	0.270339	236.132	CG	ENSDARG00000089959	promoter	-//-
17	24848353	24848556	204	18	0.595555	0.273799	0.321756	138.187	CG	ENSDARG00000042866	promoter	gnl|BL_ORD_ID|83021 sp|P25305|CXB3_RAT Gap junction beta-3 protein OS=Rattus norvegicus OX=10116 GN=Gjb3 PE=3 SV=1//3.30265e-99
17	25544334	25544428	95	37	0.801405	0.711554	0.0898509	165.071	CG	ENSDARG00000031782	promoter	gnl|BL_ORD_ID|77444 sp|Q9Y4K1|CRBG1_HUMAN Beta/gamma crystallin domain-containing protein 1 OS=Homo sapiens OX=9606 GN=CRYBG1 PE=1 SV=3//0
17	26967824	26968156	333	28	0.470759	0.729652	-0.258893	-173.658	CG	ENSDARG00000078552	promoter	gnl|BL_ORD_ID|160872 sp|Q6GL65|GRHL3_XENTR Grainyhead-like protein 3 homolog OS=Xenopus tropicalis OX=8364 GN=grhl3 PE=2 SV=1//7.93838e-165
17	28623703	28623819	117	12	0.982529	0.730246	0.252283	86.2171	CG	ENSDARG00000023999	promoter	gnl|BL_ORD_ID|183841 sp|Q8JFV4|HTR5A_DANRE HEAT repeat-containing protein 5A OS=Danio rerio OX=7955 GN=heatr5a PE=2 SV=1//0
17	28748033	28748669	637	30	0.426335	0.837322	-0.410988	-270.936	CG	ENSDARG00000024032	promoter	gnl|BL_ORD_ID|72666 sp|P84552|COCH_CAVPO Cochlin OS=Cavia porcellus OX=10141 GN=COCH PE=1 SV=2//0
17	28813581	28814145	565	20	0.0343873	0.32026	-0.285873	-139.512	CG	ENSDARG00000001313	promoter	gnl|BL_ORD_ID|140893 sp|Q5RJY2|G2E3_MOUSE G2/M phase-specific E3 ubiquitin-protein ligase OS=Mus musculus OX=10090 GN=G2e3 PE=2 SV=2//0
17	31184513	31184713	201	14	0.569297	0.174154	0.395143	121.544	CG	ENSDARG00000042846	promoter	gnl|BL_ORD_ID|99728 sp|Q6R5J1|DISP2_DANRE Protein dispatched homolog 2 OS=Danio rerio OX=7955 GN=disp2 PE=2 SV=1//0
17	31184513	31184713	201	14	0.569297	0.174154	0.395143	121.544	CG	ENSDARG00000097985	promoter	-//-
17	33406591	33407068	478	44	0.953128	0.701915	0.251213	338.159	CG	ENSDARG00000091471	promoter	gnl|BL_ORD_ID|54699 sp|Q8IWP9|CC28A_HUMAN Coiled-coil domain-containing protein 28A OS=Homo sapiens OX=9606 GN=CCDC28A PE=1 SV=1//4.33801e-42
17	35883610	35884145	536	31	0.0415603	0.37665	-0.33509	-262.249	CG	ENSDARG00000077811	promoter	gnl|BL_ORD_ID|449381 sp|Q91731|SX11A_XENLA Transcription factor Sox-11-A OS=Xenopus laevis OX=8355 GN=sox11-a PE=1 SV=2//1.71399e-88
17	38769546	38769786	241	20	0.315947	0.6078	-0.291854	-127.171	CG	ENSDARG00000005179	promoter	gnl|BL_ORD_ID|155222 sp|Q8BH86|GLUCM_MOUSE D-glutamate cyclase, mitochondrial OS=Mus musculus OX=10090 GN=Dglucy PE=1 SV=1//0
17	44029192	44029787	596	38	0.954259	0.705509	0.24875	279.318	CG	ENSDARG00000029045	promoter	gnl|BL_ORD_ID|298423 sp|Q9HAT8|PELI2_HUMAN E3 ubiquitin-protein ligase pellino homolog 2 OS=Homo sapiens OX=9606 GN=PELI2 PE=1 SV=1//0
17	45412633	45412777	145	18	0.200707	0.573307	-0.3726	-146.362	CG	ENSDARG00000020944	promoter	gnl|BL_ORD_ID|124532 sp|P15311|EZRI_HUMAN Ezrin OS=Homo sapiens OX=9606 GN=EZR PE=1 SV=4//0
17	45579772	45579961	190	24	0.486193	0.840549	-0.354356	-244.245	CG	ENSDARG00000052917	promoter	gnl|BL_ORD_ID|50486 sp|Q9GLG2|CAN1_MACFA Calpain-1 catalytic subunit OS=Macaca fascicularis OX=9541 GN=CAPN1 PE=2 SV=1//1.16304e-161
17	45580571	45581055	485	30	0.475022	0.837618	-0.362596	-267.792	CG	ENSDARG00000052917	promoter	gnl|BL_ORD_ID|50486 sp|Q9GLG2|CAN1_MACFA Calpain-1 catalytic subunit OS=Macaca fascicularis OX=9541 GN=CAPN1 PE=2 SV=1//1.16304e-161
17	48936728	48937026	299	30	0.494672	0.80965	-0.314978	-249.706	CG	ENSDARG00000006840	promoter	gnl|BL_ORD_ID|157072 sp|Q9QXF8|GNMT_MOUSE Glycine N-methyltransferase OS=Mus musculus OX=10090 GN=Gnmt PE=1 SV=3//3.90868e-151
17	49348914	49349233	320	23	0.39944	0.78853	-0.389091	-209.875	CG	ENSDARG00000089149	promoter	gnl|BL_ORD_ID|160000 sp|Q4AEH7|GPX2_SAPAP Glutathione peroxidase 2 OS=Sapajus apella OX=9515 GN=GPX2 PE=2 SV=2//2.79098e-90
17	51762571	51763200	630	45	0.956527	0.751233	0.205294	338.66	CG	ENSDARG00000086027	promoter	gnl|BL_ORD_ID|43347 sp|Q9NZM4|BICRA_HUMAN BRD4-interacting chromatin-remodeling complex-associated protein OS=Homo sapiens OX=9606 GN=BICRA PE=1 SV=2//6.38912e-18
17	52659643	52659943	301	26	0.973552	0.63969	0.333863	295.036	CG	ENSDARG00000041449	promoter	gnl|BL_ORD_ID|442052 sp|Q7Z699|SPRE1_HUMAN Sprouty-related, EVH1 domain-containing protein 1 OS=Homo sapiens OX=9606 GN=SPRED1 PE=1 SV=2//4.10935e-116
17	53418067	53418220	154	26	0.469848	0.712263	-0.242415	-200.238	CG	ENSDARG00000097339	promoter	gnl|BL_ORD_ID|269457 sp|Q01345|NHEB_ONCMY Na(+)/H(+) exchanger beta OS=Oncorhynchus mykiss OX=8022 PE=2 SV=1//0
18	1269800	1270237	438	38	0.946588	0.63304	0.313548	315.843	CG	ENSDARG00000054835	promoter	gnl|BL_ORD_ID|494049 sp|Q6K1J1|UDB31_CANLF UDP-glucuronosyltransferase 2B31 OS=Canis lupus familiaris OX=9615 GN=UGT2B31 PE=1 SV=1//4.8943e-139
18	3037701	3037917	217	10	0.115484	0.755326	-0.639843	-129.621	CG	ENSDARG00000103007	promoter	gnl|BL_ORD_ID|411894 sp|Q90YS2|RS3_ICTPU 40S ribosomal protein S3 OS=Ictalurus punctatus OX=7998 GN=rps3 PE=2 SV=1//2.03285e-162
18	3038891	3039127	237	12	0.532821	0.104248	0.428573	97.4137	CG	ENSDARG00000113885	promoter	-//-
18	5428433	5428771	339	53	0.975722	0.842672	0.13305	355.055	CG	ENSDARG00000059387	promoter	gnl|BL_ORD_ID|131871 sp|Q5RAY8|FGF7_PONAB Fibroblast growth factor 7 OS=Pongo abelii OX=9601 GN=FGF7 PE=2 SV=1//1.32022e-58
18	5616700	5617491	792	38	0.42867	0.773927	-0.345258	-301.693	CG	ENSDARG00000101661	promoter	gnl|BL_ORD_ID|495216 sp|Q5ZJH6|ULK3_CHICK Serine/threonine-protein kinase ULK3 OS=Gallus gallus OX=9031 GN=ULK3 PE=2 SV=1//2.52939e-97
18	5812823	5813016	194	18	0.736386	0.950173	-0.213787	-130.341	CG	ENSDARG00000019484	promoter	gnl|BL_ORD_ID|554921 sp|Q91WU6|ZDHC7_MOUSE Palmitoyltransferase ZDHHC7 OS=Mus musculus OX=10090 GN=Zdhhc7 PE=1 SV=1//7.29714e-156
18	5916393	5916622	230	10	0.854838	0.267307	0.587531	108.361	CG	ENSDARG00000101210	promoter	gnl|BL_ORD_ID|162909 sp|Q02391|GSLG1_CHICK Golgi apparatus protein 1 OS=Gallus gallus OX=9031 GN=GLG1 PE=1 SV=1//2.47106e-06
18	7113949	7114273	325	18	0.0320505	0.265472	-0.233421	-115.053	CG	ENSDARG00000100256	promoter	gnl|BL_ORD_ID|199954 sp|Q9UPX6|K1024_HUMAN UPF0258 protein KIAA1024 OS=Homo sapiens OX=9606 GN=KIAA1024 PE=2 SV=3//8.07925e-09
18	7564501	7565545	1045	32	0.171958	0.689923	-0.517965	-298.443	CG	ENSDARG00000095556	promoter	-//-
18	7609724	7610253	530	24	0.102213	0.751534	-0.649321	-316.076	CG	ENSDARG00000042396	promoter	gnl|BL_ORD_ID|284875 sp|A3KQA5|ODF3B_DANRE Outer dense fiber protein 3-B OS=Danio rerio OX=7955 GN=odf3b PE=2 SV=2//2.28079e-172
18	7632914	7633079	166	16	0.400627	0.839444	-0.438817	-154.088	CG	ENSDARG00000114099	promoter	gnl|BL_ORD_ID|479605 sp|Q9UPQ4|TRI35_HUMAN Tripartite motif-containing protein 35 OS=Homo sapiens OX=9606 GN=TRIM35 PE=1 SV=2//4.98039e-67
18	8396183	8397044	862	45	0.953081	0.335286	0.617795	709.962	CG	ENSDARG00000111958	promoter	-//-
18	8396183	8397044	862	45	0.953081	0.335286	0.617795	709.962	CG	ENSDARG00000063186	promoter	gnl|BL_ORD_ID|42156 sp|Q8N7W2|BEND7_HUMAN BEN domain-containing protein 7 OS=Homo sapiens OX=9606 GN=BEND7 PE=1 SV=2//3.32364e-96
18	10783925	10784286	362	12	0.33703	0.923225	-0.586195	-133.468	CG	ENSDARG00000097017	promoter	gnl|BL_ORD_ID|229997 sp|F1QH17|MCA3A_DANRE Protein-methionine sulfoxide oxidase mical3a OS=Danio rerio OX=7955 GN=mical3a PE=2 SV=2//0
18	12329212	12329389	178	20	0.13873	0.651316	-0.512586	-250.053	CG	ENSDARG00000026865	promoter	gnl|BL_ORD_ID|124560 sp|Q2KI00|F107B_BOVIN Protein FAM107B OS=Bos taurus OX=9913 GN=FAM107B PE=2 SV=1//3.41976e-51
18	14275184	14275486	303	22	0.836727	0.272519	0.564207	322.73	CG	ENSDARG00000104732	promoter	gnl|BL_ORD_ID|92854 sp|O95822|DCMC_HUMAN Malonyl-CoA decarboxylase, mitochondrial OS=Homo sapiens OX=9606 GN=MLYCD PE=1 SV=3//0
18	14275184	14275486	303	22	0.836727	0.272519	0.564207	322.73	CG	ENSDARG00000004529	promoter	gnl|BL_ORD_ID|476899 sp|P41512|TOP1_XENLA DNA topoisomerase 1 OS=Xenopus laevis OX=8355 GN=top1 PE=2 SV=1//0
18	14682312	14682829	518	59	0.196542	0.624872	-0.42833	-818.944	CG	ENSDARG00000068814	promoter	gnl|BL_ORD_ID|440150 sp|Q8BNN1|SPA2L_MOUSE Spermatogenesis-associated protein 2-like protein OS=Mus musculus OX=10090 GN=Spata2l PE=1 SV=1//5.4748e-14
18	15776744	15776870	127	16	0.974695	0.787116	0.187579	96.7226	CG	ENSDARG00000008748	promoter	gnl|BL_ORD_ID|491940 sp|Q5R7J6|UBE2N_PONAB Ubiquitin-conjugating enzyme E2 N OS=Pongo abelii OX=9601 GN=UBE2N PE=2 SV=1//6.56465e-100
18	17022097	17022453	357	30	0.243417	0.49063	-0.247213	-217.972	CG	ENSDARG00000057218	promoter	gnl|BL_ORD_ID|465953 sp|Q9CXF4|TBC15_MOUSE TBC1 domain family member 15 OS=Mus musculus OX=10090 GN=Tbc1d15 PE=1 SV=1//0
18	17491748	17492009	262	16	0.0663414	0.402036	-0.335695	-120.956	CG	ENSDARG00000041560	promoter	gnl|BL_ORD_ID|75954 sp|Q9BSU1|CP070_HUMAN UPF0183 protein C16orf70 OS=Homo sapiens OX=9606 GN=C16orf70 PE=1 SV=1//0
18	18792208	18793511	1304	53	0.0405945	0.434165	-0.393571	-482.313	CG	ENSDARG00000094658	promoter	gnl|BL_ORD_ID|449436 sp|P50475|SYAC_RAT Alanine--tRNA ligase, cytoplasmic OS=Rattus norvegicus OX=10116 GN=Aars PE=1 SV=3//1.51575e-18
18	18821315	18821758	444	26	0.0526308	0.296771	-0.24414	-167.519	CG	ENSDARG00000092569	promoter	gnl|BL_ORD_ID|449436 sp|P50475|SYAC_RAT Alanine--tRNA ligase, cytoplasmic OS=Rattus norvegicus OX=10116 GN=Aars PE=1 SV=3//1.13088e-17
18	18877873	18878110	238	28	0.132838	0.320202	-0.187364	-196.096	CG	ENSDARG00000003616	promoter	gnl|BL_ORD_ID|23140 sp|Q6PFJ9|ARI1_DANRE E3 ubiquitin-protein ligase arih1 OS=Danio rerio OX=7955 GN=arih1 PE=2 SV=1//0
18	18979758	18980230	473	19	0.0385044	0.432244	-0.39374	-172.888	CG	ENSDARG00000033020	promoter	gnl|BL_ORD_ID|70360 sp|Q96CD2|COAC_HUMAN Phosphopantothenoylcysteine decarboxylase OS=Homo sapiens OX=9606 GN=PPCDC PE=1 SV=2//2.00271e-95
18	18979758	18980230	473	19	0.0385044	0.432244	-0.39374	-172.888	CG	ENSDARG00000016038	promoter	gnl|BL_ORD_ID|166722 sp|Q7SY06|HACD3_DANRE Very-long-chain (3R)-3-hydroxyacyl-CoA dehydratase OS=Danio rerio OX=7955 GN=hacd3 PE=2 SV=2//0
18	20029668	20030226	559	12	0.934831	0.541488	0.393343	105.837	CG	ENSDARG00000069246	promoter	gnl|BL_ORD_ID|377396 sp|Q9NSD7|RL3R1_HUMAN Relaxin-3 receptor 1 OS=Homo sapiens OX=9606 GN=RXFP3 PE=1 SV=1//1.82949e-99
18	21049006	21049318	313	16	0.904374	0.574535	0.329839	109.348	CG	ENSDARG00000027423	promoter	gnl|BL_ORD_ID|190043 sp|O73798|IGF1R_XENLA Insulin-like growth factor 1 receptor OS=Xenopus laevis OX=8355 GN=igf1r PE=1 SV=1//0
18	22605097	22606858	1762	46	0.972606	0.659618	0.312988	430.357	CG	ENSDARG00000056525	promoter	gnl|BL_ORD_ID|41441 sp|P56945|BCAR1_HUMAN Breast cancer anti-estrogen resistance protein 1 OS=Homo sapiens OX=9606 GN=BCAR1 PE=1 SV=2//0
18	23373435	23373689	255	18	0.975212	0.690182	0.285031	130.739	CG	ENSDARG00000001414	promoter	gnl|BL_ORD_ID|230850 sp|Q6DN12|MCTP2_HUMAN Multiple C2 and transmembrane domain-containing protein 2 OS=Homo sapiens OX=9606 GN=MCTP2 PE=1 SV=3//0
18	23834445	23834522	78	8	0.973923	0.33742	0.636503	140.693	CG	ENSDARG00000097764	promoter	-//-
18	27596978	27597119	142	20	0.973474	0.856759	0.116714	108.038	CG	ENSDARG00000026070	promoter	gnl|BL_ORD_ID|57265 sp|O70352|CD82_RAT CD82 antigen OS=Rattus norvegicus OX=10116 GN=Cd82 PE=1 SV=1//3.67803e-76
18	27819223	27820280	1058	59	0.0501209	0.359729	-0.309608	-527.24	CG	ENSDARG00000094425	promoter	-//-
18	29962413	29963805	1393	130	0.0425895	0.371837	-0.329248	-1575.25	CG	ENSDARG00000092489	promoter	-//-
18	31998411	31998748	338	75	0.975777	0.892388	0.0833885	461.592	CG	ENSDARG00000104522	promoter	-//-
18	31999300	31999515	216	20	0.97801	0.760896	0.217114	138.801	CG	ENSDARG00000104522	promoter	-//-
18	32008238	32008394	157	16	0.0874291	0.292151	-0.204722	-85.403	CG	ENSDARG00000103223	promoter	-//-
18	32009837	32010029	193	20	0.983182	0.821596	0.161586	128.01	CG	ENSDARG00000103223	promoter	-//-
18	33338961	33339162	202	20	0.98273	0.707238	0.275492	164.636	CG	ENSDARG00000040632	promoter	gnl|BL_ORD_ID|52710 sp|P41180|CASR_HUMAN Extracellular calcium-sensing receptor OS=Homo sapiens OX=9606 GN=CASR PE=1 SV=3//0
18	33338961	33339162	202	20	0.98273	0.707238	0.275492	164.636	CG	ENSDARG00000068520	promoter	gnl|BL_ORD_ID|52712 sp|O62714|CASR_PIG Extracellular calcium-sensing receptor OS=Sus scrofa OX=9823 GN=CASR PE=2 SV=3//0
18	33555929	33556288	360	19	0.0365177	0.467925	-0.431407	-206.393	CG	ENSDARG00000056006	promoter	gnl|BL_ORD_ID|52712 sp|O62714|CASR_PIG Extracellular calcium-sensing receptor OS=Sus scrofa OX=9823 GN=CASR PE=2 SV=3//0
18	33623185	33623644	460	34	0.813651	0.571813	0.241838	214.547	CG	ENSDARG00000092510	promoter	-//-
18	35172697	35172854	158	35	0.0329999	0.127867	-0.0948673	-185.738	CG	ENSDARG00000068103	promoter	gnl|BL_ORD_ID|59562 sp|Q9UL16|CFA45_HUMAN Cilia- and flagella-associated protein 45 OS=Homo sapiens OX=9606 GN=CFAP45 PE=1 SV=2//1.14094e-84
18	36141014	36141215	202	21	0.0321314	0.233182	-0.201051	-150.773	CG	ENSDARG00000092309	promoter	-//-
18	36582058	36582392	335	14	0.0792274	0.504003	-0.424776	-106.854	CG	ENSDARG00000040527	promoter	gnl|BL_ORD_ID|435118 sp|P70665|SIAE_MOUSE Sialate O-acetylesterase OS=Mus musculus OX=10090 GN=Siae PE=1 SV=3//1.53016e-175
18	37216904	37217236	333	24	0.152091	0.735366	-0.583275	-321.917	CG	ENSDARG00000061691	promoter	gnl|BL_ORD_ID|335486 sp|Q0V8G3|QPCTL_BOVIN Glutaminyl-peptide cyclotransferase-like protein OS=Bos taurus OX=9913 GN=QPCTL PE=2 SV=1//2.33282e-101
18	37415663	37416057	395	28	0.35653	0.647384	-0.290854	-214.449	CG	ENSDARG00000095600	promoter	-//-
18	38318945	38319165	221	33	0.979221	0.853624	0.125597	197.487	CG	ENSDARG00000074442	promoter	gnl|BL_ORD_ID|15180 sp|Q4LAL6|ALX4_BOVIN Homeobox protein aristaless-like 4 OS=Bos taurus OX=9913 GN=ALX4 PE=2 SV=1//6.86386e-53
18	41161289	41161820	532	41	0.237433	0.0652367	0.172196	252.232	CG	ENSDARG00000078775	promoter	gnl|BL_ORD_ID|338814 sp|Q63713|RASA2_RAT Ras GTPase-activating protein 2 OS=Rattus norvegicus OX=10116 GN=Rasa2 PE=2 SV=1//0
18	41495665	41496542	878	49	0.981151	0.475754	0.505397	638.57	CG	ENSDARG00000068274	promoter	gnl|BL_ORD_ID|16853 sp|Q12955|ANK3_HUMAN Ankyrin-3 OS=Homo sapiens OX=9606 GN=ANK3 PE=1 SV=3//1.38336e-13
18	41657388	41657902	515	16	0.894863	0.539553	0.35531	101.145	CG	ENSDARG00000094317	promoter	-//-
18	44117376	44117503	128	25	0.987573	0.923934	0.0636389	135.883	CG	ENSDARG00000104383	promoter	-//-
18	44117752	44117992	241	63	0.984447	0.904899	0.0795486	401.424	CG	ENSDARG00000104383	promoter	-//-
18	44702297	44702587	291	28	0.560259	0.27615	0.284109	208.762	CG	ENSDARG00000068219	promoter	gnl|BL_ORD_ID|40452 sp|Q9NY97|B3GN2_HUMAN N-acetyllactosaminide beta-1,3-N-acetylglucosaminyltransferase 2 OS=Homo sapiens OX=9606 GN=B3GNT2 PE=1 SV=2//3.66049e-79
18	45228632	45229031	400	35	0.321057	0.567946	-0.246889	-188.916	CG	ENSDARG00000017058	promoter	gnl|BL_ORD_ID|211061 sp|Q66PG1|LARG2_DANRE LARGE xylosyl- and glucuronyltransferase 2 OS=Danio rerio OX=7955 GN=large2 PE=2 SV=1//0
18	45763598	45764371	774	46	0.39689	0.22336	0.17353	284.323	CG	ENSDARG00000018904	promoter	gnl|BL_ORD_ID|80704 sp|Q12996|CSTF3_HUMAN Cleavage stimulation factor subunit 3 OS=Homo sapiens OX=9606 GN=CSTF3 PE=1 SV=1//0
18	47300466	47300726	261	10	0.156233	0.663521	-0.507288	-98.2766	CG	ENSDARG00000020841	promoter	gnl|BL_ORD_ID|340819 sp|Q9CQT2|RBM7_MOUSE RNA-binding protein 7 OS=Mus musculus OX=10090 GN=Rbm7 PE=1 SV=1//4.4048e-46
18	48446220	48446395	176	13	0.984629	0.788563	0.196065	87.0266	CG	ENSDARG00000054632	promoter	gnl|BL_ORD_ID|133996 sp|Q01543|FLI1_HUMAN Friend leukemia integration 1 transcription factor OS=Homo sapiens OX=9606 GN=FLI1 PE=1 SV=1//0
18	48446564	48447263	700	52	0.974197	0.696231	0.277966	457.566	CG	ENSDARG00000054632	promoter	gnl|BL_ORD_ID|133996 sp|Q01543|FLI1_HUMAN Friend leukemia integration 1 transcription factor OS=Homo sapiens OX=9606 GN=FLI1 PE=1 SV=1//0
18	48942045	48942311	267	20	0.363717	0.769645	-0.405928	-190.009	CG	ENSDARG00000054584	promoter	gnl|BL_ORD_ID|556408 sp|Q4R6K2|ZNT1_MACFA Zinc transporter 1 OS=Macaca fascicularis OX=9541 GN=SLC30A1 PE=2 SV=1//1.40445e-17
18	50435190	50435376	187	22	0.602008	0.391298	0.21071	107.939	CG	ENSDARG00000096262	promoter	gnl|BL_ORD_ID|69631 sp|Q1L899|CO059_DANRE UPF0583 protein C15orf59 homolog OS=Danio rerio OX=7955 GN=si:dkey-105e17.1 PE=2 SV=1//1.7526e-45
18	50436309	50436409	101	20	0.0346167	0.150325	-0.115708	-101.846	CG	ENSDARG00000096262	promoter	gnl|BL_ORD_ID|69631 sp|Q1L899|CO059_DANRE UPF0583 protein C15orf59 homolog OS=Danio rerio OX=7955 GN=si:dkey-105e17.1 PE=2 SV=1//1.7526e-45
18	50986314	50986762	449	25	0.49269	0.932911	-0.440222	-249.543	CG	ENSDARG00000112431	promoter	gnl|BL_ORD_ID|345541 sp|P78509|RELN_HUMAN Reelin OS=Homo sapiens OX=9606 GN=RELN PE=1 SV=3//1.5291e-07
18	50987692	50988279	588	73	0.0336674	0.778315	-0.744648	-2314.96	CG	ENSDARG00000112431	promoter	gnl|BL_ORD_ID|345541 sp|P78509|RELN_HUMAN Reelin OS=Homo sapiens OX=9606 GN=RELN PE=1 SV=3//1.5291e-07
19	72921	73055	135	14	0.583625	0.831457	-0.247832	-95.9814	CG	ENSDARG00000059373	promoter	gnl|BL_ORD_ID|103380 sp|O75937|DNJC8_HUMAN DnaJ homolog subfamily C member 8 OS=Homo sapiens OX=9606 GN=DNAJC8 PE=1 SV=2//3.6576e-131
19	2726619	2727205	587	49	0.47014	0.967394	-0.497255	-819.424	CG	ENSDARG00000075271	promoter	gnl|BL_ORD_ID|391951 sp|Q92565|RPGF5_HUMAN Rap guanine nucleotide exchange factor 5 OS=Homo sapiens OX=9606 GN=RAPGEF5 PE=1 SV=1//0
19	2896072	2896428	357	49	0.309748	0.0354549	0.274293	568.676	CG	ENSDARG00000096274	promoter	-//-
19	3790174	3790435	262	21	0.0461259	0.385926	-0.339801	-192.74	CG	ENSDARG00000103618	promoter	gnl|BL_ORD_ID|479546 sp|B1H278|TRI11_RAT E3 ubiquitin-protein ligase TRIM11 OS=Rattus norvegicus OX=10116 GN=Trim11 PE=2 SV=1//5.75485e-54
19	3888190	3888319	130	18	0.0368594	0.239143	-0.202284	-120.078	CG	ENSDARG00000098228	promoter	gnl|BL_ORD_ID|478890 sp|Q5M7V8|TR150_RAT Thyroid hormone receptor-associated protein 3 OS=Rattus norvegicus OX=10116 GN=Thrap3 PE=1 SV=1//1.1076e-14
19	3897996	3898269	274	32	0.053604	0.190869	-0.137265	-168.552	CG	ENSDARG00000089402	promoter	-//-
19	3926795	3926924	130	16	0.0359773	0.271894	-0.235917	-115.946	CG	ENSDARG00000101490	promoter	-//-
19	4834794	4834908	115	16	0.0492143	0.370954	-0.32174	-132.994	CG	ENSDARG00000075567	promoter	gnl|BL_ORD_ID|140558 sp|Q9CZV8|FXL20_MOUSE F-box/LRR-repeat protein 20 OS=Mus musculus OX=10090 GN=Fbxl20 PE=1 SV=3//0
19	5104028	5104713	686	32	0.97187	0.516328	0.455542	364.303	CG	ENSDARG00000025012	promoter	gnl|BL_ORD_ID|477552 sp|Q1MTI4|TPISA_DANRE Triosephosphate isomerase A OS=Danio rerio OX=7955 GN=tpi1a PE=2 SV=1//1.00725e-178
19	5424931	5425345	415	18	0.937023	0.48408	0.452943	196.32	CG	ENSDARG00000096336	promoter	-//-
19	6136537	6136843	307	18	0.964929	0.470688	0.494242	192.111	CG	ENSDARG00000071150	promoter	gnl|BL_ORD_ID|64076 sp|Q924A2|CIC_MOUSE Protein capicua homolog OS=Mus musculus OX=10090 GN=Cic PE=1 SV=2//6.40186e-06
19	7357929	7358260	332	27	0.965807	0.820777	0.14503	123.878	CG	ENSDARG00000063310	promoter	gnl|BL_ORD_ID|288900 sp|A8KBE0|OXR1_XENTR Oxidation resistance protein 1 OS=Xenopus tropicalis OX=8364 GN=oxr1 PE=2 SV=2//0
19	7708587	7708850	264	14	0.907786	0.430388	0.477398	143.85	CG	ENSDARG00000058685	promoter	gnl|BL_ORD_ID|164985 sp|Q80SU7|GVIN1_MOUSE Interferon-induced very large GTPase 1 OS=Mus musculus OX=10090 GN=Gvin1 PE=1 SV=1//1.50149e-166
19	8733146	8733369	224	24	0.977687	0.610423	0.367264	265.272	CG	ENSDARG00000037427	promoter	gnl|BL_ORD_ID|6462 sp|P36544|ACHA7_HUMAN Neuronal acetylcholine receptor subunit alpha-7 OS=Homo sapiens OX=9606 GN=CHRNA7 PE=1 SV=5//1.62583e-27
19	8963177	8963527	351	12	0.164759	0.68689	-0.522131	-115.209	CG	ENSDARG00000070985	promoter	gnl|BL_ORD_ID|421527 sp|P58059|RT21_MOUSE 28S ribosomal protein S21, mitochondrial OS=Mus musculus OX=10090 GN=Mrps21 PE=1 SV=1//1.84934e-35
19	9148423	9148987	565	76	0.489263	0.782458	-0.293195	-674.644	CG	ENSDARG00000062954	promoter	gnl|BL_ORD_ID|65950 sp|P49760|CLK2_HUMAN Dual specificity protein kinase CLK2 OS=Homo sapiens OX=9606 GN=CLK2 PE=1 SV=1//0
19	9183975	9185442	1468	68	0.974271	0.51121	0.46306	740.761	CG	ENSDARG00000027192	promoter	gnl|BL_ORD_ID|168314 sp|Q9Y3Q4|HCN4_HUMAN Potassium/sodium hyperpolarization-activated cyclic nucleotide-gated channel 4 OS=Homo sapiens OX=9606 GN=HCN4 PE=1 SV=1//0
19	9210552	9210771	220	20	0.969468	0.797096	0.172372	119.813	CG	ENSDARG00000036438	promoter	gnl|BL_ORD_ID|267298 sp|Q91YT0|NDUV1_MOUSE NADH dehydrogenase [ubiquinone] flavoprotein 1, mitochondrial OS=Mus musculus OX=10090 GN=Ndufv1 PE=1 SV=1//0
19	9305295	9305445	151	20	0.965543	0.874929	0.0906141	94.9365	CG	ENSDARG00000079901	promoter	-//-
19	9777741	9778140	400	28	0.978611	0.722124	0.256487	226.191	CG	ENSDARG00000077877	promoter	-//-
19	10551261	10551433	173	14	0.279376	0.719749	-0.440373	-131.477	CG	ENSDARG00000015445	promoter	gnl|BL_ORD_ID|219185 sp|P56563|LMIP_MOUSE Lens fiber membrane intrinsic protein OS=Mus musculus OX=10090 GN=Lim2 PE=1 SV=2//5.82891e-67
19	10627726	10628227	502	31	0.054581	0.686771	-0.63219	-480.206	CG	ENSDARG00000058535	promoter	gnl|BL_ORD_ID|131727 sp|O14843|FFAR3_HUMAN Free fatty acid receptor 3 OS=Homo sapiens OX=9606 GN=FFAR3 PE=1 SV=1//5.10008e-52
19	10937864	10938455	592	15	0.941984	0.656889	0.285094	87.8374	CG	ENSDARG00000103322	promoter	-//-
19	11210717	11211271	555	25	0.163279	0.751398	-0.588119	-377.415	CG	ENSDARG00000034210	promoter	gnl|BL_ORD_ID|91396 sp|Q8VDF3|DAPK2_MOUSE Death-associated protein kinase 2 OS=Mus musculus OX=10090 GN=Dapk2 PE=1 SV=1//3.36271e-131
19	11248938	11249517	580	16	0.52653	0.891316	-0.364786	-132.913	CG	ENSDARG00000062820	promoter	gnl|BL_ORD_ID|190775 sp|Q32KW9|IIGP5_BOVIN Interferon-inducible GTPase 5 OS=Bos taurus OX=9913 GN=IRGC PE=2 SV=1//1.0886e-107
19	11316054	11316160	107	12	0.768941	0.357433	0.411508	105.634	CG	ENSDARG00000071116	promoter	gnl|BL_ORD_ID|111926 sp|Q6TEQ0|EEPD1_DANRE Endonuclease/exonuclease/phosphatase family domain-containing protein 1 OS=Danio rerio OX=7955 GN=eepd1 PE=2 SV=1//0
19	12147251	12147964	714	20	0.680694	0.246743	0.433951	196.197	CG	ENSDARG00000021140	promoter	gnl|BL_ORD_ID|290559 sp|P11940|PABP1_HUMAN Polyadenylate-binding protein 1 OS=Homo sapiens OX=9606 GN=PABPC1 PE=1 SV=2//0
19	19240993	19241182	190	13	0.903733	0.426158	0.477575	132.365	CG	ENSDARG00000098689	promoter	gnl|BL_ORD_ID|325725 sp|Q6PB44|PTN23_MOUSE Tyrosine-protein phosphatase non-receptor type 23 OS=Mus musculus OX=10090 GN=Ptpn23 PE=1 SV=2//0
19	19872506	19872742	237	17	0.153154	0.377661	-0.224507	-95.4491	CG	ENSDARG00000101330	promoter	-//-
19	19872506	19872742	237	17	0.153154	0.377661	-0.224507	-95.4491	CG	ENSDARG00000099365	promoter	gnl|BL_ORD_ID|178980 sp|P50476|HOX3_XENLA Homeobox protein XHOX-3 OS=Xenopus laevis OX=8355 GN=xhox3 PE=2 SV=1//1.4289e-95
19	24324552	24324825	274	22	0.609821	0.933165	-0.323344	-198.976	CG	ENSDARG00000062352	promoter	gnl|BL_ORD_ID|432295 sp|Q5EA85|SEM4A_BOVIN Semaphorin-4A OS=Bos taurus OX=9913 GN=SEMA4A PE=2 SV=1//8.18736e-137
19	24573185	24573760	576	29	0.237326	0.702572	-0.465246	-271.083	CG	ENSDARG00000098950	promoter	-//-
19	25151447	25152102	656	39	0.457134	0.168411	0.288723	275.25	CG	ENSDARG00000039997	promoter	gnl|BL_ORD_ID|477343 sp|A2VDT1|TP4A3_BOVIN Protein tyrosine phosphatase type IVA 3 OS=Bos taurus OX=9913 GN=PTP4A3 PE=2 SV=1//1.12818e-103
19	25151447	25152102	656	39	0.457134	0.168411	0.288723	275.25	CG	ENSDARG00000103700	promoter	gnl|BL_ORD_ID|137041 sp|P70056|FOXH1_XENLA Forkhead box protein H1 OS=Xenopus laevis OX=8355 GN=foxh1 PE=1 SV=3//4.69676e-16
19	26828219	26828892	674	16	0.973947	0.611072	0.362875	117.53	CG	ENSDARG00000087611	promoter	gnl|BL_ORD_ID|475094 sp|Q8R239|TM268_MOUSE Transmembrane protein 268 OS=Mus musculus OX=10090 GN=Tmem268 PE=2 SV=2//1.13339e-35
19	28132608	28134316	1709	38	0.915487	0.538614	0.376873	324.774	CG	ENSDARG00000056594	promoter	gnl|BL_ORD_ID|195450 sp|Q6F2E3|IRX1_XENTR Iroquois-class homeodomain protein irx-1 OS=Xenopus tropicalis OX=8364 GN=irx1 PE=2 SV=1//8.59458e-106
19	30865839	30866307	469	57	0.206086	0.557975	-0.351888	-574.511	CG	ENSDARG00000035909	promoter	gnl|BL_ORD_ID|270799 sp|Q6DEJ6|NLS1B_DANRE Sodium-dependent lysophosphatidylcholine symporter 1-B OS=Danio rerio OX=7955 GN=mfsd2ab PE=2 SV=1//0
19	31059578	31060137	560	27	0.497474	0.837356	-0.339881	-200.325	CG	ENSDARG00000056021	promoter	gnl|BL_ORD_ID|439492 sp|Q5R5D2|SOSD1_PONAB Sclerostin domain-containing protein 1 OS=Pongo abelii OX=9601 GN=SOSTDC1 PE=2 SV=1//1.67009e-76
19	31060340	31060536	197	22	0.543833	0.765977	-0.222144	-124.867	CG	ENSDARG00000056021	promoter	gnl|BL_ORD_ID|439492 sp|Q5R5D2|SOSD1_PONAB Sclerostin domain-containing protein 1 OS=Pongo abelii OX=9601 GN=SOSTDC1 PE=2 SV=1//1.67009e-76
19	31061464	31061983	520	56	0.586734	0.301753	0.28498	468.794	CG	ENSDARG00000056021	promoter	gnl|BL_ORD_ID|439492 sp|Q5R5D2|SOSD1_PONAB Sclerostin domain-containing protein 1 OS=Pongo abelii OX=9601 GN=SOSTDC1 PE=2 SV=1//1.67009e-76
19	35229104	35229786	683	57	0.977029	0.781688	0.195341	380.923	CG	ENSDARG00000028533	promoter	gnl|BL_ORD_ID|227017 sp|D3ZHV2|MACF1_RAT Microtubule-actin cross-linking factor 1 OS=Rattus norvegicus OX=10116 GN=Macf1 PE=1 SV=1//1.60301e-10
19	36625121	36625915	795	60	0.606252	0.913272	-0.30702	-605.808	CG	ENSDARG00000091988	promoter	-//-
19	41508857	41509203	347	32	0.266476	0.686184	-0.419708	-354.345	CG	ENSDARG00000099891	promoter	-//-
19	41769068	41769740	673	11	0.885661	0.236968	0.648693	130.192	CG	ENSDARG00000061231	promoter	gnl|BL_ORD_ID|473929 sp|Q9EQT5|TINAL_RAT Tubulointerstitial nephritis antigen-like OS=Rattus norvegicus OX=10116 GN=Tinagl1 PE=2 SV=1//0
19	42503457	42503910	454	9	0.946981	0.378824	0.568157	92.9104	CG	ENSDARG00000077664	promoter	gnl|BL_ORD_ID|59631 sp|Q54TR1|CFAD_DICDI Counting factor associated protein D OS=Dictyostelium discoideum OX=44689 GN=cfaD PE=1 SV=1//1.58799e-86
19	42659081	42659590	510	12	0.265786	0.824172	-0.558386	-110.811	CG	ENSDARG00000012135	promoter	gnl|BL_ORD_ID|129816 sp|Q5R3Z8|FBXL2_PONAB F-box/LRR-repeat protein 2 OS=Pongo abelii OX=9601 GN=FBXL2 PE=2 SV=1//0
19	42806025	42806758	734	91	0.956207	0.236218	0.719989	4508.84	CG	ENSDARG00000018000	promoter	gnl|BL_ORD_ID|493245 sp|Q9NZI7|UBIP1_HUMAN Upstream-binding protein 1 OS=Homo sapiens OX=9606 GN=UBP1 PE=1 SV=1//0
19	44055407	44055951	545	11	0.236227	0.688841	-0.452614	-96.3789	CG	ENSDARG00000011146	promoter	gnl|BL_ORD_ID|335287 sp|Q9D855|QCR7_MOUSE Cytochrome b-c1 complex subunit 7 OS=Mus musculus OX=10090 GN=Uqcrb PE=1 SV=3//1.41233e-48
19	48022964	48023717	754	68	0.975275	0.494727	0.480548	950.877	CG	ENSDARG00000104889	promoter	gnl|BL_ORD_ID|192893 sp|P70168|IMB1_MOUSE Importin subunit beta-1 OS=Mus musculus OX=10090 GN=Kpnb1 PE=1 SV=2//0
2	104409	104595	187	14	0.725463	0.965126	-0.239663	-113.059	CG	ENSDARG00000100159	promoter	gnl|BL_ORD_ID|16783 sp|O95841|ANGL1_HUMAN Angiopoietin-related protein 1 OS=Homo sapiens OX=9606 GN=ANGPTL1 PE=2 SV=1//1.0551e-173
2	104409	104595	187	14	0.725463	0.965126	-0.239663	-113.059	CG	ENSDARG00000100031	promoter	gnl|BL_ORD_ID|463543 sp|Q6NWA8|TADA1_DANRE Transcriptional adapter 1 OS=Danio rerio OX=7955 GN=tada1 PE=2 SV=1//9.78038e-143
2	364846	365043	198	17	0.224809	0.0633951	0.161414	88.7141	CG	ENSDARG00000087839	promoter	gnl|BL_ORD_ID|554155 sp|Q4V348|Z658B_HUMAN Zinc finger protein 658B OS=Homo sapiens OX=9606 GN=ZNF658B PE=2 SV=1//2.11796e-30
2	364846	365043	198	17	0.224809	0.0633951	0.161414	88.7141	CG	ENSDARG00000076995	promoter	gnl|BL_ORD_ID|178716 sp|E6ZIJ1|HOIL1_DICLA RanBP-type and C3HC4-type zinc finger-containing protein 1 OS=Dicentrarchus labrax OX=13489 GN=rbck1 PE=3 SV=1//1.07402e-114
2	1958638	1959752	1115	41	0.541193	0.124851	0.416342	389.432	CG	ENSDARG00000078363	promoter	gnl|BL_ORD_ID|230380 sp|Q8R4F0|MCLN3_MOUSE Mucolipin-3 OS=Mus musculus OX=10090 GN=Mcoln3 PE=1 SV=1//0
2	3694979	3695206	228	21	0.501033	0.215074	0.285959	169.952	CG	ENSDARG00000013847	promoter	gnl|BL_ORD_ID|116045 sp|Q01279|EGFR_MOUSE Epidermal growth factor receptor OS=Mus musculus OX=10090 GN=Egfr PE=1 SV=1//0
2	5726464	5727255	792	34	0.607887	0.066223	0.541664	432.286	CG	ENSDARG00000097241	promoter	-//-
2	6180439	6181186	748	71	0.978497	0.744354	0.234144	630.791	CG	ENSDARG00000096791	promoter	-//-
2	7290725	7290914	190	25	0.181347	0.503059	-0.321711	-196.209	CG	ENSDARG00000095549	promoter	-//-
2	9544449	9544683	235	28	0.731002	0.95137	-0.220368	-225.699	CG	ENSDARG00000038977	promoter	gnl|BL_ORD_ID|428117 sp|Q7T0U6|SCM1B_XENLA Calcium-binding mitochondrial carrier protein SCaMC-1-B OS=Xenopus laevis OX=8355 GN=slc25a24-b PE=2 SV=1//3.08974e-79
2	9818944	9820880	1937	46	0.277834	0.583862	-0.306028	-341.096	CG	ENSDARG00000002790	promoter	gnl|BL_ORD_ID|17899 sp|Q6NWK2|AP2MA_DANRE AP-2 complex subunit mu-A OS=Danio rerio OX=7955 GN=ap2m1a PE=2 SV=1//0
2	9818944	9820880	1937	46	0.277834	0.583862	-0.306028	-341.096	CG	ENSDARG00000013613	promoter	gnl|BL_ORD_ID|17543 sp|P27216|ANX13_HUMAN Annexin A13 OS=Homo sapiens OX=9606 GN=ANXA13 PE=1 SV=3//2.92069e-06
2	9968931	9969283	353	35	0.963024	0.578279	0.384744	374.408	CG	ENSDARG00000030108	promoter	gnl|BL_ORD_ID|425336 sp|Q7ZV15|S22BA_DANRE Vesicle-trafficking protein SEC22b-A OS=Danio rerio OX=7955 GN=sec22ba PE=2 SV=1//1.83367e-137
2	10565255	10565499	245	24	0.979885	0.617614	0.362272	212.893	CG	ENSDARG00000078822	promoter	gnl|BL_ORD_ID|439231 sp|Q9PW73|SOJO_XENLA Cytoskeletal protein Sojo OS=Xenopus laevis OX=8355 GN=sojo PE=2 SV=2//8.82092e-80
2	10601369	10601521	153	26	0.967589	0.61391	0.35368	257.742	CG	ENSDARG00000098557	promoter	gnl|BL_ORD_ID|553287 sp|P14381|YTX2_XENLA Transposon TX1 uncharacterized 149 kDa protein OS=Xenopus laevis OX=8355 PE=4 SV=1//1.05886e-62
2	10771457	10772296	840	66	0.973278	0.378833	0.594445	1205.19	CG	ENSDARG00000020746	promoter	gnl|BL_ORD_ID|148866 sp|Q99684|GFI1_HUMAN Zinc finger protein Gfi-1 OS=Homo sapiens OX=9606 GN=GFI1 PE=1 SV=2//2.28166e-137
2	11207988	11208283	296	16	0.976677	0.751092	0.225586	99.1765	CG	ENSDARG00000002330	promoter	gnl|BL_ORD_ID|216939 sp|Q68G74|LHX8_HUMAN LIM/homeobox protein Lhx8 OS=Homo sapiens OX=9606 GN=LHX8 PE=1 SV=2//7.84389e-180
2	11469252	11469390	139	16	0.895316	0.468402	0.426915	136.941	CG	ENSDARG00000017398	promoter	gnl|BL_ORD_ID|81302 sp|A5PMW0|CTL5A_DANRE Choline transporter-like protein 5-A (Fragment) OS=Danio rerio OX=7955 GN=slc44a5a PE=3 SV=1//0
2	11646451	11646931	481	62	0.975023	0.458343	0.516681	1154.38	CG	ENSDARG00000097447	promoter	gnl|BL_ORD_ID|193161 sp|Q2YDR3|IMPA3_DANRE Inositol monophosphatase 3 OS=Danio rerio OX=7955 GN=impad1 PE=2 SV=1//4.69845e-26
2	13049210	13049701	492	42	0.979747	0.847795	0.131952	288.404	CG	ENSDARG00000114675	promoter	gnl|BL_ORD_ID|421659 sp|Q95SX7|RTBS_DROME Probable RNA-directed DNA polymerase from transposon BS OS=Drosophila melanogaster OX=7227 GN=RTase PE=2 SV=1//2.63644e-20
2	13217997	13218125	129	20	0.889867	0.738637	0.15123	107.184	CG	ENSDARG00000089109	promoter	gnl|BL_ORD_ID|41738 sp|P10417|BCL2_MOUSE Apoptosis regulator Bcl-2 OS=Mus musculus OX=10090 GN=Bcl2 PE=1 SV=3//2.55434e-57
2	14940561	14940700	140	21	0.795768	0.619775	0.175993	111.106	CG	ENSDARG00000097463	promoter	-//-
2	16506914	16507592	679	56	0.0601357	0.418911	-0.358775	-689.635	CG	ENSDARG00000094988	promoter	-//-
2	16507938	16508594	657	43	0.234938	0.417414	-0.182476	-279.018	CG	ENSDARG00000094988	promoter	-//-
2	17569481	17569722	242	21	0.0364021	0.244266	-0.207864	-138.529	CG	ENSDARG00000026569	promoter	gnl|BL_ORD_ID|305018 sp|Q9YHZ5|PIM2_DANRE Serine/threonine-protein kinase pim-2 OS=Danio rerio OX=7955 GN=pim2 PE=2 SV=2//4.46023e-38
2	19505253	19505404	152	22	0.970481	0.753432	0.217049	194.172	CG	ENSDARG00000057253	promoter	gnl|BL_ORD_ID|305019 sp|Q9P1W9|PIM2_HUMAN Serine/threonine-protein kinase pim-2 OS=Homo sapiens OX=9606 GN=PIM2 PE=1 SV=1//1.2808e-48
2	19514762	19514942	181	25	0.979728	0.855413	0.124315	147.029	CG	ENSDARG00000093610	promoter	-//-
2	19559024	19559459	436	26	0.968065	0.758822	0.209243	189.489	CG	ENSDARG00000077665	promoter	gnl|BL_ORD_ID|305019 sp|Q9P1W9|PIM2_HUMAN Serine/threonine-protein kinase pim-2 OS=Homo sapiens OX=9606 GN=PIM2 PE=1 SV=1//6.61088e-47
2	19559024	19559459	436	26	0.968065	0.758822	0.209243	189.489	CG	ENSDARG00000095391	promoter	gnl|BL_ORD_ID|555750 sp|G3V893|ZN335_RAT Zinc finger protein 335 OS=Rattus norvegicus OX=10116 GN=Znf335 PE=1 SV=1//1.80765e-08
2	19633227	19633707	481	40	0.0336531	0.379723	-0.34607	-413.047	CG	ENSDARG00000057284	promoter	gnl|BL_ORD_ID|305017 sp|P26794|PIM1_RAT Serine/threonine-protein kinase pim-1 OS=Rattus norvegicus OX=10116 GN=Pim1 PE=1 SV=1//9.89554e-85
2	20923857	20924034	178	16	0.971472	0.835162	0.13631	89.3411	CG	ENSDARG00000004539	promoter	gnl|BL_ORD_ID|301512 sp|O02768|PGH2_RABIT Prostaglandin G/H synthase 2 OS=Oryctolagus cuniculus OX=9986 GN=PTGS2 PE=2 SV=1//0
2	20923857	20924034	178	16	0.971472	0.835162	0.13631	89.3411	CG	ENSDARG00000024546	promoter	gnl|BL_ORD_ID|289949 sp|P50392|PA24A_DANRE Cytosolic phospholipase A2 OS=Danio rerio OX=7955 GN=pla2g4a PE=2 SV=1//0
2	22408679	22408909	231	20	0.956422	0.71	0.246422	140.579	CG	ENSDARG00000110020	promoter	gnl|BL_ORD_ID|219223 sp|P61969|LMO4_MOUSE LIM domain transcription factor LMO4 OS=Mus musculus OX=10090 GN=Lmo4 PE=1 SV=1//7.60961e-65
2	22576882	22578114	1233	32	0.518061	0.8965	-0.378439	-244.239	CG	ENSDARG00000111969	promoter	gnl|BL_ORD_ID|439648 sp|Q32PP9|SOX14_DANRE Transcription factor Sox-14 OS=Danio rerio OX=7955 GN=sox14 PE=2 SV=1//3.21681e-60
2	23128611	23128726	116	17	0.980635	0.854325	0.126311	93.1412	CG	ENSDARG00000093680	promoter	gnl|BL_ORD_ID|270773 sp|Q7RTR2|NLRC3_HUMAN NLR family CARD domain-containing protein 3 OS=Homo sapiens OX=9606 GN=NLRC3 PE=1 SV=2//3.32478e-48
2	23174008	23174195	188	26	0.0308032	0.131203	-0.100399	-129.604	CG	ENSDARG00000033971	promoter	gnl|BL_ORD_ID|317598 sp|P63014|PRRX1_RAT Paired mesoderm homeobox protein 1 OS=Rattus norvegicus OX=10116 GN=Prrx1 PE=1 SV=1//6.40635e-125
2	23789817	23790002	186	22	0.972743	0.84998	0.122763	119.019	CG	ENSDARG00000031426	promoter	gnl|BL_ORD_ID|80634 sp|Q8BGQ2|CSRN2_MOUSE Cysteine/serine-rich nuclear protein 2 OS=Mus musculus OX=10090 GN=Csrnp2 PE=2 SV=1//3.34483e-67
2	24982584	24982943	360	20	0.981125	0.749243	0.231883	120.117	CG	ENSDARG00000074262	promoter	gnl|BL_ORD_ID|264635 sp|Q99M51|NCK1_MOUSE Cytoplasmic protein NCK1 OS=Mus musculus OX=10090 GN=Nck1 PE=1 SV=1//7.86749e-136
2	26478525	26478721	197	20	0.962591	0.708061	0.25453	168.359	CG	ENSDARG00000038905	promoter	gnl|BL_ORD_ID|169039 sp|Q3U487|HECD3_MOUSE E3 ubiquitin-protein ligase HECTD3 OS=Mus musculus OX=10090 GN=Hectd3 PE=1 SV=2//0
2	27969768	27970092	325	24	0.266538	0.59954	-0.333002	-199.06	CG	ENSDARG00000011723	promoter	gnl|BL_ORD_ID|58429 sp|Q7SZF1|CE022_DANRE UPF0489 protein C5orf22 homolog OS=Danio rerio OX=7955 GN=zgc:56556 PE=2 SV=1//0
2	30914221	30914953	733	20	0.0634324	0.480208	-0.416775	-189.239	CG	ENSDARG00000025326	promoter	gnl|BL_ORD_ID|240643 sp|P24032|MLRN_CHICK Myosin regulatory light chain 2, smooth muscle minor isoform OS=Gallus gallus OX=9031 PE=2 SV=2//6.42797e-110
2	30914221	30914953	733	20	0.0634324	0.480208	-0.416775	-189.239	CG	ENSDARG00000061249	promoter	gnl|BL_ORD_ID|259870 sp|P54296|MYOM2_HUMAN Myomesin-2 OS=Homo sapiens OX=9606 GN=MYOM2 PE=1 SV=2//0
2	30915306	30915676	371	38	0.090702	0.404729	-0.314027	-314.123	CG	ENSDARG00000061249	promoter	gnl|BL_ORD_ID|259870 sp|P54296|MYOM2_HUMAN Myomesin-2 OS=Homo sapiens OX=9606 GN=MYOM2 PE=1 SV=2//0
2	31100368	31100695	328	53	0.443954	0.192452	0.251502	435.589	CG	ENSDARG00000116355	promoter	-//-
2	36281179	36281414	236	28	0.932089	0.762363	0.169727	174.234	CG	ENSDARG00000098496	promoter	gnl|BL_ORD_ID|489176 sp|P04437|TVA29_HUMAN T cell receptor alpha variable 29/delta variable 5 OS=Homo sapiens OX=9606 GN=TRAV29DV5 PE=1 SV=2//1.43238e-06
2	38880609	38881034	426	36	0.400603	0.815495	-0.414892	-397.66	CG	ENSDARG00000086990	promoter	gnl|BL_ORD_ID|52110 sp|Q5XHY1|CARL3_RAT Capping protein, Arp2/3 and myosin-I linker protein 3 OS=Rattus norvegicus OX=10116 GN=Carmil3 PE=2 SV=2//0
2	38881155	38881391	237	15	0.787852	0.971868	-0.184016	-93.4644	CG	ENSDARG00000086990	promoter	gnl|BL_ORD_ID|52110 sp|Q5XHY1|CARL3_RAT Capping protein, Arp2/3 and myosin-I linker protein 3 OS=Rattus norvegicus OX=10116 GN=Carmil3 PE=2 SV=2//0
2	42174917	42175521	605	37	0.515469	0.331465	0.184005	123.696	CG	ENSDARG00000068143	promoter	gnl|BL_ORD_ID|425769 sp|Q5R9M9|S39A6_PONAB Zinc transporter ZIP6 OS=Pongo abelii OX=9601 GN=SLC39A6 PE=2 SV=1//4.13759e-131
2	42174917	42175521	605	37	0.515469	0.331465	0.184005	123.696	CG	ENSDARG00000008191	promoter	gnl|BL_ORD_ID|467618 sp|Q8IYR6|TEFF1_HUMAN Tomoregulin-1 OS=Homo sapiens OX=9606 GN=TMEFF1 PE=1 SV=1//6.53896e-79
2	42175645	42176620	976	30	0.860845	0.452404	0.40844	242.899	CG	ENSDARG00000068143	promoter	gnl|BL_ORD_ID|425769 sp|Q5R9M9|S39A6_PONAB Zinc transporter ZIP6 OS=Pongo abelii OX=9601 GN=SLC39A6 PE=2 SV=1//4.13759e-131
2	42175645	42176620	976	30	0.860845	0.452404	0.40844	242.899	CG	ENSDARG00000008191	promoter	gnl|BL_ORD_ID|467618 sp|Q8IYR6|TEFF1_HUMAN Tomoregulin-1 OS=Homo sapiens OX=9606 GN=TMEFF1 PE=1 SV=1//6.53896e-79
2	42314300	42314676	377	28	0.976786	0.649378	0.327408	238.861	CG	ENSDARG00000078446	promoter	gnl|BL_ORD_ID|479640 sp|Q96LD4|TRI47_HUMAN Tripartite motif-containing protein 47 OS=Homo sapiens OX=9606 GN=TRIM47 PE=1 SV=2//1.72467e-32
2	42343107	42343410	304	27	0.51199	0.820676	-0.308685	-233.925	CG	ENSDARG00000092023	promoter	gnl|BL_ORD_ID|479640 sp|Q96LD4|TRI47_HUMAN Tripartite motif-containing protein 47 OS=Homo sapiens OX=9606 GN=TRIM47 PE=1 SV=2//9.79017e-35
2	42416533	42416854	322	17	0.879821	0.400607	0.479213	167.547	CG	ENSDARG00000086104	promoter	gnl|BL_ORD_ID|438698 sp|Q9H2Y9|SO5A1_HUMAN Solute carrier organic anion transporter family member 5A1 OS=Homo sapiens OX=9606 GN=SLCO5A1 PE=2 SV=2//0
2	42772552	42772647	96	14	0.556367	0.83109	-0.274723	-106.991	CG	ENSDARG00000097562	promoter	-//-
2	44524773	44525097	325	45	0.123975	0.245476	-0.121501	-242.509	CG	ENSDARG00000096937	promoter	-//-
2	45136009	45136101	93	9	0.879875	0.298221	0.581654	125.541	CG	ENSDARG00000038585	promoter	gnl|BL_ORD_ID|189419 sp|O60573|IF4E2_HUMAN Eukaryotic translation initiation factor 4E type 2 OS=Homo sapiens OX=9606 GN=EIF4E2 PE=1 SV=1//7.05922e-127
2	45136848	45137040	193	27	0.30611	0.152857	0.153253	135.889	CG	ENSDARG00000038585	promoter	gnl|BL_ORD_ID|189419 sp|O60573|IF4E2_HUMAN Eukaryotic translation initiation factor 4E type 2 OS=Homo sapiens OX=9606 GN=EIF4E2 PE=1 SV=1//7.05922e-127
2	47924772	47925159	388	13	0.0714497	0.47679	-0.405341	-95.3127	CG	ENSDARG00000008396	promoter	gnl|BL_ORD_ID|479565 sp|Q99PP9|TRI16_MOUSE Tripartite motif-containing protein 16 OS=Mus musculus OX=10090 GN=Trim16 PE=1 SV=2//4.87235e-58
2	47924772	47925159	388	13	0.0714497	0.47679	-0.405341	-95.3127	CG	ENSDARG00000093651	promoter	gnl|BL_ORD_ID|479640 sp|Q96LD4|TRI47_HUMAN Tripartite motif-containing protein 47 OS=Homo sapiens OX=9606 GN=TRIM47 PE=1 SV=2//4.7322e-35
2	48753685	48754115	431	14	0.600069	0.188046	0.412023	128.711	CG	ENSDARG00000110291	promoter	gnl|BL_ORD_ID|449077 sp|O95425|SVIL_HUMAN Supervillin OS=Homo sapiens OX=9606 GN=SVIL PE=1 SV=2//2.32571e-33
2	50720210	50720589	380	18	0.694918	0.398054	0.296864	100.571	CG	ENSDARG00000052988	promoter	gnl|BL_ORD_ID|510859 sp|P46094|XCR1_HUMAN Chemokine XC receptor 1 OS=Homo sapiens OX=9606 GN=XCR1 PE=1 SV=1//1.32387e-64
2	50720210	50720589	380	18	0.694918	0.398054	0.296864	100.571	CG	ENSDARG00000078022	promoter	gnl|BL_ORD_ID|140615 sp|Q8VDC1|FYCO1_MOUSE FYVE and coiled-coil domain-containing protein 1 OS=Mus musculus OX=10090 GN=Fyco1 PE=1 SV=1//4.12552e-92
2	50967307	50967734	428	34	0.419969	0.783903	-0.363934	-298.98	CG	ENSDARG00000102151	promoter	-//-
2	50967307	50967734	428	34	0.419969	0.783903	-0.363934	-298.98	CG	ENSDARG00000104961	promoter	gnl|BL_ORD_ID|290696 sp|P41586|PACR_HUMAN Pituitary adenylate cyclase-activating polypeptide type I receptor OS=Homo sapiens OX=9606 GN=ADCYAP1R1 PE=1 SV=1//1.03997e-127
2	51388973	51389097	125	10	0.138956	0.678836	-0.539879	-105.915	CG	ENSDARG00000101129	promoter	gnl|BL_ORD_ID|304882 sp|P15083|PIGR_RAT Polymeric immunoglobulin receptor OS=Rattus norvegicus OX=10116 GN=Pigr PE=1 SV=1//4.13917e-11
2	51742389	51742781	393	16	0.952992	0.631594	0.321398	106.663	CG	ENSDARG00000099839	promoter	-//-
2	51817251	51817355	105	16	0.859918	0.648476	0.211442	94.7819	CG	ENSDARG00000103108	promoter	gnl|BL_ORD_ID|39620 sp|Q90670|AVR2B_CHICK Activin receptor type-2B OS=Gallus gallus OX=9031 GN=ACVR2B PE=2 SV=1//0
2	52842401	52842768	368	38	0.983341	0.782032	0.201309	306.398	CG	ENSDARG00000078653	promoter	gnl|BL_ORD_ID|340920 sp|Q15311|RBP1_HUMAN RalA-binding protein 1 OS=Homo sapiens OX=9606 GN=RALBP1 PE=1 SV=3//0
2	58087161	58087278	118	8	0.881922	0.199917	0.682005	116.606	CG	ENSDARG00000104077	promoter	gnl|BL_ORD_ID|129886 sp|P20411|FCERG_RAT High affinity immunoglobulin epsilon receptor subunit gamma OS=Rattus norvegicus OX=10116 GN=Fcer1g PE=1 SV=1//1.19606e-12
2	58376573	58376862	290	12	0.975144	0.353166	0.621978	156.684	CG	ENSDARG00000078442	promoter	gnl|BL_ORD_ID|272058 sp|Q86U38|NOP9_HUMAN Nucleolar protein 9 OS=Homo sapiens OX=9606 GN=NOP9 PE=1 SV=1//3.80368e-76
2	58376573	58376862	290	12	0.975144	0.353166	0.621978	156.684	CG	ENSDARG00000115862	promoter	gnl|BL_ORD_ID|502031 sp|Q5R601|VAPA_PONAB Vesicle-associated membrane protein-associated protein A OS=Pongo abelii OX=9601 GN=VAPA PE=2 SV=2//3.9734e-96
2	59146366	59146836	471	59	0.511504	0.947166	-0.435661	-798.689	CG	ENSDARG00000111722	promoter	gnl|BL_ORD_ID|479565 sp|Q99PP9|TRI16_MOUSE Tripartite motif-containing protein 16 OS=Mus musculus OX=10090 GN=Trim16 PE=1 SV=2//6.81012e-47
20	1463841	1464259	419	37	0.9552	0.690745	0.264454	328.417	CG	ENSDARG00000063416	promoter	gnl|BL_ORD_ID|325958 sp|Q15262|PTPRK_HUMAN Receptor-type tyrosine-protein phosphatase kappa OS=Homo sapiens OX=9606 GN=PTPRK PE=1 SV=2//0
20	2134387	2134681	295	34	0.974763	0.824961	0.149802	217.539	CG	ENSDARG00000025983	promoter	gnl|BL_ORD_ID|219143 sp|Q96JM7|LMBL3_HUMAN Lethal(3)malignant brain tumor-like protein 3 OS=Homo sapiens OX=9606 GN=L3MBTL3 PE=1 SV=2//0
20	2134387	2134681	295	34	0.974763	0.824961	0.149802	217.539	CG	ENSDARG00000043847	promoter	gnl|BL_ORD_ID|475018 sp|Q5VVB8|TM244_HUMAN Transmembrane protein 244 OS=Homo sapiens OX=9606 GN=TMEM244 PE=4 SV=1//2.41108e-25
20	2641816	2642131	316	27	0.123357	0.418719	-0.295362	-182.932	CG	ENSDARG00000040179	promoter	gnl|BL_ORD_ID|556069 sp|Q5T619|ZN648_HUMAN Zinc finger protein 648 OS=Homo sapiens OX=9606 GN=ZNF648 PE=1 SV=1//3.72017e-14
20	2641816	2642131	316	27	0.123357	0.418719	-0.295362	-182.932	CG	ENSDARG00000077029	promoter	gnl|BL_ORD_ID|47446 sp|O43683|BUB1_HUMAN Mitotic checkpoint serine/threonine-protein kinase BUB1 OS=Homo sapiens OX=9606 GN=BUB1 PE=1 SV=1//7.80369e-63
20	2728804	2729956	1153	76	0.967737	0.422348	0.545388	1197.07	CG	ENSDARG00000040184	promoter	gnl|BL_ORD_ID|178389 sp|O60506|HNRPQ_HUMAN Heterogeneous nuclear ribonucleoprotein Q OS=Homo sapiens OX=9606 GN=SYNCRIP PE=1 SV=2//1.28779e-28
20	2732816	2733057	242	16	0.259993	0.635538	-0.375545	-110.275	CG	ENSDARG00000040184	promoter	gnl|BL_ORD_ID|178389 sp|O60506|HNRPQ_HUMAN Heterogeneous nuclear ribonucleoprotein Q OS=Homo sapiens OX=9606 GN=SYNCRIP PE=1 SV=2//1.28779e-28
20	3310715	3310887	173	15	0.303656	0.750961	-0.447306	-142.497	CG	ENSDARG00000045857	promoter	gnl|BL_ORD_ID|58606 sp|P53569|CEBPZ_MOUSE CCAAT/enhancer-binding protein zeta OS=Mus musculus OX=10090 GN=Cebpz PE=1 SV=2//0
20	3319967	3320310	344	18	0.0360466	0.379948	-0.343901	-139.473	CG	ENSDARG00000004049	promoter	gnl|BL_ORD_ID|228278 sp|P30009|MARCS_RAT Myristoylated alanine-rich C-kinase substrate OS=Rattus norvegicus OX=10116 GN=Marcks PE=1 SV=2//1.28305e-17
20	3914855	3915024	170	14	0.466233	0.179391	0.286842	85.5056	CG	ENSDARG00000043842	promoter	gnl|BL_ORD_ID|49028 sp|Q4KMC9|CA198_DANRE Uncharacterized protein C1orf198 homolog OS=Danio rerio OX=7955 GN=wu:fa18f11 PE=2 SV=2//0
20	3953462	3953803	342	31	0.032206	0.300096	-0.26789	-230.581	CG	ENSDARG00000088444	promoter	-//-
20	3996849	3996968	120	14	0.0619914	0.403331	-0.34134	-146.226	CG	ENSDARG00000074757	promoter	gnl|BL_ORD_ID|28484 sp|Q3SZW3|ARV1_BOVIN Protein ARV1 OS=Bos taurus OX=9913 GN=ARV1 PE=2 SV=1//4.9047e-79
20	5049482	5050018	537	18	0.553682	0.962311	-0.408629	-198.906	CG	ENSDARG00000096608	promoter	-//-
20	5072120	5072308	189	20	0.888476	0.582762	0.305713	173.15	CG	ENSDARG00000034146	promoter	gnl|BL_ORD_ID|56352 sp|O88874|CCNK_MOUSE Cyclin-K OS=Mus musculus OX=10090 GN=Ccnk PE=1 SV=3//3.29775e-172
20	5072785	5073006	222	34	0.329788	0.655051	-0.325262	-315.527	CG	ENSDARG00000034146	promoter	gnl|BL_ORD_ID|56352 sp|O88874|CCNK_MOUSE Cyclin-K OS=Mus musculus OX=10090 GN=Ccnk PE=1 SV=3//3.29775e-172
20	5072785	5073006	222	34	0.329788	0.655051	-0.325262	-315.527	CG	ENSDARG00000100135	promoter	-//-
20	6534292	6534430	139	12	0.943878	0.39235	0.551527	143.463	CG	ENSDARG00000037532	promoter	gnl|BL_ORD_ID|230404 sp|P49739|MCM3M_XENLA Maternal DNA replication licensing factor mcm3 OS=Xenopus laevis OX=8355 GN=mmcm3 PE=1 SV=2//0
20	6534292	6534430	139	12	0.943878	0.39235	0.551527	143.463	CG	ENSDARG00000037528	promoter	gnl|BL_ORD_ID|227471 sp|Q96A59|MALD3_HUMAN MARVEL domain-containing protein 3 OS=Homo sapiens OX=9606 GN=MARVELD3 PE=2 SV=3//1.83879e-15
20	7071536	7072791	1256	67	0.173521	0.876208	-0.702687	-1649	CG	ENSDARG00000039684	promoter	gnl|BL_ORD_ID|435696 sp|Q6DHI5|SIR5_DANRE NAD-dependent protein deacylase sirtuin-5, mitochondrial OS=Danio rerio OX=7955 GN=sirt5 PE=1 SV=1//0
20	7071536	7072791	1256	67	0.173521	0.876208	-0.702687	-1649	CG	ENSDARG00000039682	promoter	gnl|BL_ORD_ID|108109 sp|P0C592|DUPD1_HORSE Dual specificity phosphatase DUPD1 OS=Equus caballus OX=9796 GN=DUPD1 PE=3 SV=2//2.40796e-39
20	8835106	8835642	537	27	0.848707	0.248	0.600707	457.896	CG	ENSDARG00000091901	promoter	-//-
20	10165774	10166066	293	12	0.683042	0.207357	0.475684	102.591	CG	ENSDARG00000062849	promoter	gnl|BL_ORD_ID|202773 sp|Q9JIS4|KCNKA_RAT Potassium channel subfamily K member 10 OS=Rattus norvegicus OX=10116 GN=Kcnk10 PE=2 SV=1//0
20	10489599	10489984	386	42	0.629198	0.164796	0.464402	644.672	CG	ENSDARG00000083738	promoter	-//-
20	10489599	10489984	386	42	0.629198	0.164796	0.464402	644.672	CG	ENSDARG00000043665	promoter	gnl|BL_ORD_ID|154823 sp|Q6PBM1|GLRX5_DANRE Glutaredoxin-related protein 5, mitochondrial OS=Danio rerio OX=7955 GN=glrx5 PE=2 SV=1//6.97725e-101
20	11730815	11731287	473	20	0.110605	0.775956	-0.665351	-314.406	CG	ENSDARG00000086518	promoter	-//-
20	11799968	11800536	569	25	0.190802	0.578944	-0.388142	-201.916	CG	ENSDARG00000096567	promoter	-//-
20	12700586	12702218	1633	93	0.974698	0.399082	0.575616	1669.23	CG	ENSDARG00000100439	promoter	gnl|BL_ORD_ID|125302 sp|A6QLZ5|F177A_BOVIN Protein FAM177A1 OS=Bos taurus OX=9913 GN=FAM177A1 PE=2 SV=1//1.35417e-32
20	12825042	12829977	4936	69	0.303564	0.538318	-0.234754	-529.34	CG	ENSDARG00000098779	promoter	gnl|BL_ORD_ID|553287 sp|P14381|YTX2_XENLA Transposon TX1 uncharacterized 149 kDa protein OS=Xenopus laevis OX=8355 PE=4 SV=1//0
20	13955068	13955366	299	24	0.0375416	0.376939	-0.339398	-236.494	CG	ENSDARG00000096663	promoter	-//-
20	16454152	16454675	524	62	0.911724	0.417236	0.494488	1199.76	CG	ENSDARG00000011000	promoter	gnl|BL_ORD_ID|468211 sp|P52655|TF2AA_HUMAN Transcription initiation factor IIA subunit 1 OS=Homo sapiens OX=9606 GN=GTF2A1 PE=1 SV=1//4.49339e-25
20	16702770	16702875	106	23	0.0324381	0.111591	-0.0791527	-107.472	CG	ENSDARG00000043557	promoter	gnl|BL_ORD_ID|202776 sp|Q9HB14|KCNKD_HUMAN Potassium channel subfamily K member 13 OS=Homo sapiens OX=9606 GN=KCNK13 PE=2 SV=2//0
20	18383871	18386808	2938	38	0.937485	0.434843	0.502642	306.128	CG	ENSDARG00000103690	promoter	gnl|BL_ORD_ID|440671 sp|Q5TYV4|SPE39_DANRE Spermatogenesis-defective protein 39 homolog OS=Danio rerio OX=7955 GN=vipas39 PE=2 SV=1//0
20	18383871	18386808	2938	38	0.937485	0.434843	0.502642	306.128	CG	ENSDARG00000100732	promoter	gnl|BL_ORD_ID|305021 sp|Q9PU85|PIM3_COTJA Serine/threonine-protein kinase pim-3 OS=Coturnix japonica OX=93934 GN=PIM3 PE=2 SV=1//1.85099e-21
20	18569672	18569835	164	16	0.213205	0.471188	-0.257982	-98.0496	CG	ENSDARG00000096638	promoter	-//-
20	19544271	19544407	137	22	0.310157	0.661983	-0.351826	-184.571	CG	ENSDARG00000083537	promoter	-//-
20	20411136	20411248	113	14	0.419717	0.726644	-0.306927	-88.549	CG	ENSDARG00000043243	promoter	gnl|BL_ORD_ID|207833 sp|P24723|KPCL_HUMAN Protein kinase C eta type OS=Homo sapiens OX=9606 GN=PRKCH PE=1 SV=4//0
20	20615313	20615902	590	40	0.899135	0.606964	0.292171	314.298	CG	ENSDARG00000092770	promoter	-//-
20	25748640	25749242	603	29	0.0786988	0.600856	-0.522157	-323.776	CG	ENSDARG00000043011	promoter	gnl|BL_ORD_ID|63705 sp|Q805E5|CHSTE_DANRE Carbohydrate sulfotransferase 14 OS=Danio rerio OX=7955 GN=chst14 PE=2 SV=1//0
20	25902598	25903064	467	9	0.948293	0.189748	0.758544	130.908	CG	ENSDARG00000011445	promoter	gnl|BL_ORD_ID|117709 sp|Q6PJG2|EMSA1_HUMAN ELM2 and SANT domain-containing protein 1 OS=Homo sapiens OX=9606 GN=ELMSAN1 PE=1 SV=2//4.26913e-88
20	25902598	25903064	467	9	0.948293	0.189748	0.758544	130.908	CG	ENSDARG00000016745	promoter	gnl|BL_ORD_ID|425659 sp|Q8N357|S35F6_HUMAN Solute carrier family 35 member F6 OS=Homo sapiens OX=9606 GN=SLC35F6 PE=1 SV=1//4.03491e-171
20	26381901	26383753	1853	63	0.0400013	0.871833	-0.831831	-1912.07	CG	ENSDARG00000004111	promoter	gnl|BL_ORD_ID|122232 sp|P57717|ESR1_DANRE Estrogen receptor OS=Danio rerio OX=7955 GN=esr1 PE=2 SV=2//0
20	26536597	26536937	341	24	0.0314639	0.345493	-0.314029	-169.772	CG	ENSDARG00000029290	promoter	gnl|BL_ORD_ID|446766 sp|O75558|STX11_HUMAN Syntaxin-11 OS=Homo sapiens OX=9606 GN=STX11 PE=1 SV=1//1.93363e-59
20	26536597	26536937	341	24	0.0314639	0.345493	-0.314029	-169.772	CG	ENSDARG00000042231	promoter	gnl|BL_ORD_ID|446767 sp|Q9D3G5|STX11_MOUSE Syntaxin-11 OS=Mus musculus OX=10090 GN=Stx11 PE=1 SV=1//4.43581e-60
20	26587794	26589299	1506	12	0.965549	0.29171	0.673839	177.602	CG	ENSDARG00000055610	promoter	gnl|BL_ORD_ID|124141 sp|Q96KP1|EXOC2_HUMAN Exocyst complex component 2 OS=Homo sapiens OX=9606 GN=EXOC2 PE=1 SV=1//0
20	26903794	26904037	244	9	0.112768	0.784576	-0.671808	-117.053	CG	ENSDARG00000055426	promoter	gnl|BL_ORD_ID|424857 sp|Q5R9U9|RWD2B_PONAB RWD domain-containing protein 2B OS=Pongo abelii OX=9601 GN=RWDD2B PE=2 SV=1//7.75928e-104
20	26965733	26966054	322	22	0.133376	0.558753	-0.425377	-236.982	CG	ENSDARG00000028664	promoter	gnl|BL_ORD_ID|12526 sp|O95433|AHSA1_HUMAN Activator of 90 kDa heat shock protein ATPase homolog 1 OS=Homo sapiens OX=9606 GN=AHSA1 PE=1 SV=1//3.41893e-147
20	27380985	27381790	806	78	0.0321437	0.265579	-0.233435	-559.074	CG	ENSDARG00000005924	promoter	gnl|BL_ORD_ID|556701 sp|Q8R121|ZPI_MOUSE Protein Z-dependent protease inhibitor OS=Mus musculus OX=10090 GN=Serpina10 PE=1 SV=1//5.86636e-55
20	27381976	27382389	414	33	0.0425681	0.263408	-0.22084	-215.442	CG	ENSDARG00000005924	promoter	gnl|BL_ORD_ID|556701 sp|Q8R121|ZPI_MOUSE Protein Z-dependent protease inhibitor OS=Mus musculus OX=10090 GN=Serpina10 PE=1 SV=1//5.86636e-55
20	27424832	27425081	250	16	0.102329	0.495117	-0.392787	-122.862	CG	ENSDARG00000042368	promoter	gnl|BL_ORD_ID|206459 sp|Q9ULI4|KI26A_HUMAN Kinesin-like protein KIF26A OS=Homo sapiens OX=9606 GN=KIF26A PE=1 SV=3//0
20	27690827	27690934	108	14	0.603308	0.888234	-0.284926	-89.8031	CG	ENSDARG00000096703	promoter	-//-
20	28932380	28932559	180	19	0.966424	0.655459	0.310965	158.844	CG	ENSDARG00000030116	promoter	gnl|BL_ORD_ID|448924 sp|Q8BGE4|SUSD6_MOUSE Sushi domain-containing protein 6 OS=Mus musculus OX=10090 GN=Susd6 PE=2 SV=1//3.33398e-54
20	29209103	29209410	308	18	0.42357	0.840387	-0.416818	-152.791	CG	ENSDARG00000042522	promoter	gnl|BL_ORD_ID|208707 sp|Q9H079|KTBL1_HUMAN KATNB1-like protein 1 OS=Homo sapiens OX=9606 GN=KATNBL1 PE=1 SV=1//3.2588e-71
20	32223594	32223801	208	14	0.475362	0.128499	0.346863	116.134	CG	ENSDARG00000020693	promoter	gnl|BL_ORD_ID|433242 sp|Q4R6P7|SESN1_MACFA Sestrin-1 OS=Macaca fascicularis OX=9541 GN=SESN1 PE=2 SV=1//0
20	32231572	32231729	158	18	0.439857	0.247451	0.192406	93.0439	CG	ENSDARG00000096751	promoter	-//-
20	32472245	32475988	3744	163	0.0583354	0.662301	-0.603966	-2835.83	CG	ENSDARG00000069808	promoter	gnl|BL_ORD_ID|288035 sp|Q86WC4|OSTM1_HUMAN Osteopetrosis-associated transmembrane protein 1 OS=Homo sapiens OX=9606 GN=OSTM1 PE=1 SV=1//1.24039e-60
20	34388762	34388932	171	20	0.145733	0.0424889	0.103244	97.3487	CG	ENSDARG00000042057	promoter	gnl|BL_ORD_ID|479927 sp|Q4R6C7|TRM1L_MACFA TRMT1-like protein OS=Macaca fascicularis OX=9541 GN=TRMT1L PE=2 SV=1//0
20	34388762	34388932	171	20	0.145733	0.0424889	0.103244	97.3487	CG	ENSDARG00000094010	promoter	gnl|BL_ORD_ID|449346 sp|Q9DBQ9|SWT1_MOUSE Transcriptional protein SWT1 OS=Mus musculus OX=10090 GN=Swt1 PE=2 SV=3//2.1661e-104
20	36392721	36393602	882	16	0.279969	0.68078	-0.400811	-129.826	CG	ENSDARG00000073747	promoter	gnl|BL_ORD_ID|223034 sp|Q8R5M3|LRC15_RAT Leucine-rich repeat-containing protein 15 OS=Rattus norvegicus OX=10116 GN=Lrrc15 PE=2 SV=1//2.16321e-25
20	38113772	38114251	480	38	0.486879	0.705319	-0.21844	-199.008	CG	ENSDARG00000023448	promoter	gnl|BL_ORD_ID|155066 sp|Q96FL9|GLT14_HUMAN Polypeptide N-acetylgalactosaminyltransferase 14 OS=Homo sapiens OX=9606 GN=GALNT14 PE=1 SV=1//0
20	39047128	39047344	217	18	0.338376	0.690188	-0.351813	-135.475	CG	ENSDARG00000092980	promoter	-//-
20	39368604	39368873	270	23	0.621686	0.849123	-0.227436	-140.145	CG	ENSDARG00000007221	promoter	gnl|BL_ORD_ID|477049 sp|Q6DHU8|TOPK_DANRE Lymphokine-activated killer T-cell-originated protein kinase homolog OS=Danio rerio OX=7955 GN=pbk PE=2 SV=1//0
20	39920093	39920425	333	36	0.301074	0.122663	0.178411	197.692	CG	ENSDARG00000096731	promoter	-//-
20	39920093	39920425	333	36	0.301074	0.122663	0.178411	197.692	CG	ENSDARG00000096705	promoter	-//-
20	43495870	43496033	164	16	0.0331112	0.147891	-0.11478	-86.2375	CG	ENSDARG00000069276	promoter	gnl|BL_ORD_ID|305023 sp|P58750|PIM3_MOUSE Serine/threonine-protein kinase pim-3 OS=Mus musculus OX=10090 GN=Pim3 PE=1 SV=1//2.9741e-41
20	47179286	47179498	213	12	0.163946	0.650557	-0.486611	-116.824	CG	ENSDARG00000088490	promoter	gnl|BL_ORD_ID|555201 sp|P18729|ZG57_XENLA Gastrula zinc finger protein XlCGF57.1 (Fragment) OS=Xenopus laevis OX=8355 PE=3 SV=1//5.85611e-60
20	51005886	51005968	83	13	0.227147	0.537728	-0.310581	-89.2536	CG	ENSDARG00000004721	promoter	gnl|BL_ORD_ID|246189 sp|Q8N3R9|MPP5_HUMAN MAGUK p55 subfamily member 5 OS=Homo sapiens OX=9606 GN=MPP5 PE=1 SV=3//0
20	51463375	51463962	588	32	0.876193	0.651795	0.224399	171.284	CG	ENSDARG00000092470	promoter	gnl|BL_ORD_ID|479223 sp|Q5W7P8|TRBM_CANLF Thrombomodulin OS=Canis lupus familiaris OX=9615 GN=THBD PE=2 SV=1//1.24716e-58
20	52847511	52847754	244	19	0.696525	0.883579	-0.187054	-96.7421	CG	ENSDARG00000029581	promoter	gnl|BL_ORD_ID|466048 sp|F1QRX7|TBCD7_DANRE TBC1 domain family member 7 OS=Danio rerio OX=7955 GN=tbc1d7 PE=2 SV=1//0
20	54012267	54012383	117	12	0.459151	0.0833903	0.375761	100.35	CG	ENSDARG00000010478	promoter	gnl|BL_ORD_ID|166595 sp|Q90474|H90A1_DANRE Heat shock protein HSP 90-alpha 1 OS=Danio rerio OX=7955 GN=hsp90a.1 PE=1 SV=3//0
20	54027155	54027276	122	22	0.709075	0.515365	0.19371	113.907	CG	ENSDARG00000086956	promoter	gnl|BL_ORD_ID|210632 sp|P81018|LADD_ONCMY Ladderlectin OS=Oncorhynchus mykiss OX=8022 PE=1 SV=2//2.41564e-21
20	54347215	54347350	136	20	0.373682	0.119971	0.253711	155.126	CG	ENSDARG00000008218	promoter	gnl|BL_ORD_ID|555806 sp|Q8BKX7|ZN410_MOUSE Zinc finger protein 410 OS=Mus musculus OX=10090 GN=Znf410 PE=2 SV=2//3.28549e-129
21	47689	47855	167	18	0.979412	0.815392	0.16402	113.131	CG	ENSDARG00000013430	promoter	gnl|BL_ORD_ID|43275 sp|Q32LQ4|BHMT1_DANRE Betaine--homocysteine S-methyltransferase 1 OS=Danio rerio OX=7955 GN=bhmt PE=2 SV=1//0
21	276215	277181	967	70	0.584178	0.103971	0.480208	1016.27	CG	ENSDARG00000103762	promoter	gnl|BL_ORD_ID|345471 sp|Q8BFS3|REL3_RAT Relaxin-3 OS=Rattus norvegicus OX=10116 GN=Rln3 PE=2 SV=1//8.05603e-19
21	304956	305149	194	22	0.977619	0.857373	0.120246	119.599	CG	ENSDARG00000009653	promoter	gnl|BL_ORD_ID|216868 sp|Q6P0C6|LHPL2_DANRE LHFPL tetraspan subfamily member 2a protein OS=Danio rerio OX=7955 GN=lhfpl2a PE=2 SV=1//3.2059e-157
21	1645668	1645994	327	11	0.433132	0.870367	-0.437235	-91.83	CG	ENSDARG00000071487	promoter	gnl|BL_ORD_ID|211095 sp|Q8IYD9|LAS2_HUMAN Lung adenoma susceptibility protein 2 OS=Homo sapiens OX=9606 GN=LAS2 PE=1 SV=1//2.2233e-15
21	1645668	1645994	327	11	0.433132	0.870367	-0.437235	-91.83	CG	ENSDARG00000003462	promoter	gnl|BL_ORD_ID|171260 sp|O57478|HEMH_XENLA Ferrochelatase, mitochondrial OS=Xenopus laevis OX=8355 GN=fech PE=1 SV=1//0
21	1799671	1800595	925	19	0.732436	0.215422	0.517014	161.12	CG	ENSDARG00000045301	promoter	gnl|BL_ORD_ID|435102 sp|O43173|SIA8C_HUMAN Sia-alpha-2,3-Gal-beta-1,4-GlcNAc-R:alpha 2,8-sialyltransferase OS=Homo sapiens OX=9606 GN=ST8SIA3 PE=1 SV=3//0
21	2191293	2191695	403	44	0.510003	0.158732	0.351271	484.092	CG	ENSDARG00000113380	promoter	gnl|BL_ORD_ID|556648 sp|P18749|ZO6_XENLA Oocyte zinc finger protein XlCOF6 (Fragment) OS=Xenopus laevis OX=8355 PE=3 SV=1//7.87972e-29
21	2333445	2333578	134	18	0.0529952	0.218629	-0.165634	-105.983	CG	ENSDARG00000103795	promoter	gnl|BL_ORD_ID|556648 sp|P18749|ZO6_XENLA Oocyte zinc finger protein XlCOF6 (Fragment) OS=Xenopus laevis OX=8355 PE=3 SV=1//1.43193e-58
21	2348331	2348901	571	30	0.591213	0.199239	0.391974	264.324	CG	ENSDARG00000103237	promoter	gnl|BL_ORD_ID|556637 sp|P18746|ZO26_XENLA Oocyte zinc finger protein XlCOF26 (Fragment) OS=Xenopus laevis OX=8355 PE=3 SV=1//1.62534e-09
21	3773762	3774825	1064	24	0.972671	0.603094	0.369577	182.884	CG	ENSDARG00000077950	promoter	gnl|BL_ORD_ID|477070 sp|Q60HG2|TOR1A_MACFA Torsin-1A OS=Macaca fascicularis OX=9541 GN=TOR1A PE=2 SV=1//7.56311e-132
21	3777765	3778221	457	12	0.969125	0.525993	0.443132	92.5019	CG	ENSDARG00000077950	promoter	gnl|BL_ORD_ID|477070 sp|Q60HG2|TOR1A_MACFA Torsin-1A OS=Macaca fascicularis OX=9541 GN=TOR1A PE=2 SV=1//7.56311e-132
21	5128134	5128298	165	20	0.97763	0.842683	0.134948	112.185	CG	ENSDARG00000020072	promoter	gnl|BL_ORD_ID|487732 sp|Q8JGW0|TSP4B_DANRE Thrombospondin-4-B OS=Danio rerio OX=7955 GN=thbs4b PE=2 SV=1//0
21	7955058	7955377	320	41	0.25505	0.442786	-0.187736	-260.703	CG	ENSDARG00000086262	promoter	gnl|BL_ORD_ID|293279 sp|P56488|PAR1_PAPHA Proteinase-activated receptor 1 OS=Papio hamadryas OX=9557 GN=F2R PE=2 SV=1//4.49197e-61
21	7955525	7955691	167	26	0.212762	0.362783	-0.150021	-119.083	CG	ENSDARG00000086262	promoter	gnl|BL_ORD_ID|293279 sp|P56488|PAR1_PAPHA Proteinase-activated receptor 1 OS=Papio hamadryas OX=9557 GN=F2R PE=2 SV=1//4.49197e-61
21	7995615	7996420	806	42	0.793913	0.26028	0.533633	546.932	CG	ENSDARG00000077638	promoter	gnl|BL_ORD_ID|293280 sp|P26824|PAR1_RAT Proteinase-activated receptor 1 OS=Rattus norvegicus OX=10116 GN=F2r PE=2 SV=1//7.1634e-61
21	14693805	14693912	108	12	0.403484	0.774168	-0.370684	-101.909	CG	ENSDARG00000026634	promoter	gnl|BL_ORD_ID|116223 sp|Q9H9B1|EHMT1_HUMAN Histone-lysine N-methyltransferase EHMT1 OS=Homo sapiens OX=9606 GN=EHMT1 PE=1 SV=4//1.40801e-20
21	18291798	18291945	148	21	0.957671	0.856544	0.101127	98.5771	CG	ENSDARG00000100081	promoter	gnl|BL_ORD_ID|101645 sp|Q9UI46|DNAI1_HUMAN Dynein intermediate chain 1, axonemal OS=Homo sapiens OX=9606 GN=DNAI1 PE=1 SV=1//2.75979e-176
[truncated: 757 more rows]

## Sheet: MOH_vs_DoH.DMP.result
Chromosome	start	end	length	nCG	MOH_meanMethy	DoH_meanMethy	diff.Methy	areaStat	C_context	regionID	region	Blast swiss prot
[truncated: 1,343 more rows]

[truncated: 3 more sheets: MOS_vs_DoS.DMP.result, MOH_vs_HybH.DMR.result, MOS_vs_HybS.DMP.result]
