# Supplementary material for: Genome-wide comparative methylation analysis reveals the fate of germ stem cells after surrogate production in teleost
Source: BMC Biol. 2024 Feb 16;22:39. doi: 10.1186/s12915-024-01842-z (PMC10870548; doi:10.1186/s12915-024-01842-z)
Supplement: Supplementary file 7 — Additional file 7. Individual data values for qPCR. File containing relative gene expression data values for the individual samples. [file 12915_2024_1842_MOESM7_ESM.xlsx]

## Sheet: pcdh1g2
	Sample name	2^-Δ Δ Ct
	MOH1	0.233833
	MOH2	0.491873
	MOH3	1.29255
	MOH4	2.4465
	MOH5	2.23769
	HybH1	0.261758
	HybH2	1.01262
	HybH3	0.256948
	HybH4	0.68378
	HybH5	4.91968
	DOH1	2.55878
	DOH2	0.293314
	DOH3	0.883899
	DOH4	5.10134
	DOH5	0.295493

## Sheet: pcdh1g31
	Sample name	2^-Δ Δ Ct
	MOH1	0.720173
	MOH2	0.687962
	MOH3	1.0392
	MOH4	3.68598
	MOH5	2.17553
	HybH1	0.793
	HybH2	1.3504
	HybH3	0.708547
	HybH4	2.42003
	HybH5	4.11046
	DOH1	0.854112
	DOH2	0.767073
	DOH3	0.989811
	DOH4	1.54204

## Sheet: pcdh1g22
	Sample name	2^-Δ Δ Ct
	MOH1	0.641176
	MOH2	0.550935
	MOH3	0.773975
	MOH4	3.04613
	MOH5	2.13992
	HybH1	0.616015
	HybH2	1.25031
	HybH3	0.490463
	HybH4	1.76476
	HybH5	3.88851
	DOH1	0.89965
	DOH2	0.664535
	DOH3	0.675659
	DOH4	1.93369
	DOH5	1.28025

## Sheet: pcdh1g33
	Sample name	2^-Δ Δ Ct
	MOH1	0.68486
	MOH2	0.649883
	MOH3	1.19507
	MOH4	3.42987
	MOH5	2.60523
	HybH1	0.58887
	HybH2	1.56826
	HybH3	0.832477
	HybH4	2.815
	HybH5	6.06111
	DOH1	1.06937
	DOH2	0.891938
	DOH3	0.888276
	DOH4	1.68188
	DOH5	0.701767

## Sheet: itga5
	Sample name	2^-Δ Δ Ct
	MOH1	0.348133
	MOH2	0.212556
	MOH3	1.19467
	MOH4	2.38636
	MOH5	4.98362
	HybH1	0.163575
	HybH2	0.801603
	HybH3	0.129137
	HybH4	1.01234
	HybH5	2.96186
	DOH1	2.52884
	DOH2	0.291626
	DOH3	2.03029
	DOH4	3.16787
	DOH5	0.210827

## Sheet: Tp53
	Sample name	2^-Δ Δ Ct
	Donor 1	0.651832
	Donor 2	0.574307
	Donor 3	1.13632
	Donor 4	2.35081
	Hybrid 1	0.697442
	Hybrid 2	0.156363
	Hybrid 3	0.0966172
	Hybrid 4	0.188494

## Sheet: mapk12a
		Sample name	2^-Δ Δ Ct
		Donor 1	1.10388
		Donor 2	1.00361
		Donor 3	2.65844
		Donor 4	2.71631
		Hybrid 1	0.682765
		Hybrid 2	0.0555739
		Hybrid 3	0.0530648
		Hybrid 4	0.193119

## Sheet: mapk8a
		Sample name	2^-Δ Δ Ct
		Donor 1	0.170278
		Donor 2	1.27405
		Donor 3	2.28189
		Donor 4	2.02003
		Hybrid 1	1.75728
		Hybrid 2	0.274954
		Hybrid 3	0.311329
		Hybrid 4	0.529245

## Sheet: map2k2a
	Sample name	2^-Δ Δ Ct
	Donor 1	0.366174
	Donor 2	1.78217
	Donor 3	1.33979
	Donor 4	1.61749
	Hybrid 1	0.158791
	Hybrid 2	0.185577
	Hybrid 3	0.111709
	Hybrid 4	0.149435

## Sheet: map4k2
	Sample name	2^-Δ Δ Ct
	Donor 1	0.202783
	Donor 2	1.15796
	Donor 3	1.43643
	Donor 4	0.74119
	Hybrid 1	1.13041
	Hybrid 2	0.0186806
	Hybrid 3	0.0457707
	Hybrid 4	0.128978

[truncated: 2 more sheets: apaf1, bcl2l1]
