# Supplementary material for: Genome-wide comparative methylation analysis reveals the fate of germ stem cells after surrogate production in teleost
Source: BMC Biol. 2024 Feb 16;22:39. doi: 10.1186/s12915-024-01842-z (PMC10870548; doi:10.1186/s12915-024-01842-z)
Supplement: Supplementary file 8 — Additional file 8. Gene ontology analysis of DMPs. File containing GO functional enrichment analysis of observed DMPs between all the compared groups. [file 12915_2024_1842_MOESM8_ESM.xls]

## Sheet: HybH_vs_DoH.CG.Hyper_DMR_promot
GO_accession	Description	Term_type	Over_represented_pValue	Corrected_pValue	Number of DMP reference genes with GO anntation	Number of all DMP related genes with GO annotation	Number of background genes related to this GO	Number of all the background genes with GO annotation	DMP genes
GO:0051168	nuclear export	biological_process	0.00041162	1	6	526	42	22454	ENSDARG00000063186,ENSDARG00000102081,ENSDARG00000076924,ENSDARG00000101779,ENSDARG00000055300,ENSDARG00000007271
GO:0006406	mRNA export from nucleus	biological_process	0.0010984	1	5	526	34	22454	ENSDARG00000055300,ENSDARG00000007271,ENSDARG00000063186,ENSDARG00000101779,ENSDARG00000102081
GO:0071166	ribonucleoprotein complex localization	biological_process	0.0010984	1	5	526	34	22454	ENSDARG00000063186,ENSDARG00000102081,ENSDARG00000101779,ENSDARG00000055300,ENSDARG00000007271
GO:0071426	ribonucleoprotein complex export from nucleus	biological_process	0.0010984	1	5	526	34	22454	ENSDARG00000007271,ENSDARG00000055300,ENSDARG00000101779,ENSDARG00000102081,ENSDARG00000063186
GO:0071427	mRNA-containing ribonucleoprotein complex export from nucleus	biological_process	0.0010984	1	5	526	34	22454	ENSDARG00000101779,ENSDARG00000102081,ENSDARG00000063186,ENSDARG00000007271,ENSDARG00000055300
GO:0006405	RNA export from nucleus	biological_process	0.0014321	1	5	526	36	22454	ENSDARG00000063186,ENSDARG00000101779,ENSDARG00000102081,ENSDARG00000055300,ENSDARG00000007271
GO:0098742	cell-cell adhesion via plasma-membrane adhesion molecules	biological_process	0.0014905	1	11	526	161	22454	ENSDARG00000104826,ENSDARG00000033840,ENSDARG00000061371,ENSDARG00000102095,ENSDARG00000098566,ENSDARG00000088136,ENSDARG00000099487,ENSDARG00000090348,ENSDARG00000101277,ENSDARG00000099447,ENSDARG00000100829
GO:0051240	positive regulation of multicellular organismal process	biological_process	0.0017608	1	6	526	55	22454	ENSDARG00000104826,ENSDARG00000099447,ENSDARG00000100829,ENSDARG00000034685,ENSDARG00000038066,ENSDARG00000006128
GO:0051094	positive regulation of developmental process	biological_process	0.0020648	1	5	526	39	22454	ENSDARG00000099447,ENSDARG00000100829,ENSDARG00000034685,ENSDARG00000038066,ENSDARG00000104826
GO:1902582	single-organism intracellular transport	biological_process	0.0028484	1	33	526	841	22454	ENSDARG00000116625,ENSDARG00000096012,ENSDARG00000102024,ENSDARG00000097524,ENSDARG00000101779,ENSDARG00000076229,ENSDARG00000104892,ENSDARG00000115588,ENSDARG00000089940,ENSDARG00000103117,ENSDARG00000088861,ENSDARG00000002196,ENSDARG00000036755,ENSDARG00000102635,ENSDARG00000005547,ENSDARG00000100262,ENSDARG00000102081,ENSDARG00000038066,ENSDARG00000095440,ENSDARG00000098604,ENSDARG00000099621,…
GO:0007156	homophilic cell adhesion via plasma membrane adhesion molecules	biological_process	0.0028788	1	10	526	150	22454	ENSDARG00000099447,ENSDARG00000090348,ENSDARG00000100829,ENSDARG00000099487,ENSDARG00000098566,ENSDARG00000102095,ENSDARG00000061371,ENSDARG00000088136,ENSDARG00000104826,ENSDARG00000033840
GO:2000026	regulation of multicellular organismal development	biological_process	0.0041245	1	6	526	65	22454	ENSDARG00000038066,ENSDARG00000100829,ENSDARG00000034685,ENSDARG00000099447,ENSDARG00000005162,ENSDARG00000104826
GO:0006047	UDP-N-acetylglucosamine metabolic process	biological_process	0.0052262	1	2	526	5	22454	ENSDARG00000103117,ENSDARG00000099771
GO:0034505	tooth mineralization	biological_process	0.0057021	1	3	526	16	22454	ENSDARG00000104826,ENSDARG00000099447,ENSDARG00000100829
GO:0042481	regulation of odontogenesis	biological_process	0.0057021	1	3	526	16	22454	ENSDARG00000104826,ENSDARG00000100829,ENSDARG00000099447
GO:0042482	positive regulation of odontogenesis	biological_process	0.0057021	1	3	526	16	22454	ENSDARG00000100829,ENSDARG00000099447,ENSDARG00000104826
GO:0042487	regulation of odontogenesis of dentin-containing tooth	biological_process	0.0057021	1	3	526	16	22454	ENSDARG00000104826,ENSDARG00000100829,ENSDARG00000099447
GO:0042488	positive regulation of odontogenesis of dentin-containing tooth	biological_process	0.0057021	1	3	526	16	22454	ENSDARG00000104826,ENSDARG00000100829,ENSDARG00000099447
GO:0070166	enamel mineralization	biological_process	0.0057021	1	3	526	16	22454	ENSDARG00000104826,ENSDARG00000100829,ENSDARG00000099447
GO:0070169	positive regulation of biomineral tissue development	biological_process	0.0057021	1	3	526	16	22454	ENSDARG00000104826,ENSDARG00000100829,ENSDARG00000099447
GO:0070170	regulation of tooth mineralization	biological_process	0.0057021	1	3	526	16	22454	ENSDARG00000104826,ENSDARG00000099447,ENSDARG00000100829
GO:0070172	positive regulation of tooth mineralization	biological_process	0.0057021	1	3	526	16	22454	ENSDARG00000104826,ENSDARG00000100829,ENSDARG00000099447
GO:0070173	regulation of enamel mineralization	biological_process	0.0057021	1	3	526	16	22454	ENSDARG00000100829,ENSDARG00000099447,ENSDARG00000104826
GO:0070175	positive regulation of enamel mineralization	biological_process	0.0057021	1	3	526	16	22454	ENSDARG00000099447,ENSDARG00000100829,ENSDARG00000104826
GO:0097186	amelogenesis	biological_process	0.0057021	1	3	526	16	22454	ENSDARG00000104826,ENSDARG00000100829,ENSDARG00000099447
GO:2000027	regulation of organ morphogenesis	biological_process	0.0057021	1	3	526	16	22454	ENSDARG00000099447,ENSDARG00000100829,ENSDARG00000104826
GO:0009887	organ morphogenesis	biological_process	0.0068048	1	3	526	17	22454	ENSDARG00000100829,ENSDARG00000099447,ENSDARG00000104826
GO:0042475	odontogenesis of dentin-containing tooth	biological_process	0.0068048	1	3	526	17	22454	ENSDARG00000100829,ENSDARG00000099447,ENSDARG00000104826
GO:0042476	odontogenesis	biological_process	0.0068048	1	3	526	17	22454	ENSDARG00000104826,ENSDARG00000099447,ENSDARG00000100829
GO:0002532	production of molecular mediator involved in inflammatory response	biological_process	0.007718	1	2	526	6	22454	ENSDARG00000090834,ENSDARG00000116052
GO:0004896	cytokine receptor activity	molecular_function	0.007718	1	2	526	6	22454	ENSDARG00000116052,ENSDARG00000090834
GO:0005212	structural constituent of eye lens	molecular_function	0.007718	1	2	526	6	22454	ENSDARG00000101380,ENSDARG00000052450
GO:0031214	biomineral tissue development	biological_process	0.0080255	1	3	526	18	22454	ENSDARG00000104826,ENSDARG00000100829,ENSDARG00000099447
GO:0070167	regulation of biomineral tissue development	biological_process	0.0080255	1	3	526	18	22454	ENSDARG00000099447,ENSDARG00000100829,ENSDARG00000104826
GO:0044765	single-organism transport	biological_process	0.0095797	1	92	526	3103	22454	ENSDARG00000063186,ENSDARG00000115989,ENSDARG00000007271,ENSDARG00000036848,ENSDARG00000062058,ENSDARG00000109339,ENSDARG00000052782,ENSDARG00000098270,ENSDARG00000097256,ENSDARG00000104889,ENSDARG00000107527,ENSDARG00000055300,ENSDARG00000057017,ENSDARG00000058145,ENSDARG00000094512,ENSDARG00000098604,ENSDARG00000102081,ENSDARG00000059365,ENSDARG00000099186,ENSDARG00000005191,ENSDARG00000091607,…
GO:0098609	cell-cell adhesion	biological_process	0.010935	1	11	526	210	22454	ENSDARG00000100829,ENSDARG00000090348,ENSDARG00000099447,ENSDARG00000101277,ENSDARG00000099487,ENSDARG00000088136,ENSDARG00000061371,ENSDARG00000102095,ENSDARG00000098566,ENSDARG00000033840,ENSDARG00000104826
GO:0030120	vesicle coat	cellular_component	0.012147	1	15	526	332	22454	ENSDARG00000100959,ENSDARG00000102635,ENSDARG00000104892,ENSDARG00000117113,ENSDARG00000109339,ENSDARG00000100434,ENSDARG00000089940,ENSDARG00000115588,ENSDARG00000096012,ENSDARG00000095440,ENSDARG00000116625,ENSDARG00000100262,ENSDARG00000088861,ENSDARG00000078703,ENSDARG00000098604
GO:0030135	coated vesicle	cellular_component	0.012147	1	15	526	332	22454	ENSDARG00000098604,ENSDARG00000078703,ENSDARG00000088861,ENSDARG00000100262,ENSDARG00000116625,ENSDARG00000095440,ENSDARG00000089940,ENSDARG00000115588,ENSDARG00000096012,ENSDARG00000100434,ENSDARG00000109339,ENSDARG00000117113,ENSDARG00000104892,ENSDARG00000102635,ENSDARG00000100959
GO:0030662	coated vesicle membrane	cellular_component	0.012147	1	15	526	332	22454	ENSDARG00000100959,ENSDARG00000102635,ENSDARG00000100434,ENSDARG00000104892,ENSDARG00000117113,ENSDARG00000109339,ENSDARG00000095440,ENSDARG00000089940,ENSDARG00000115588,ENSDARG00000096012,ENSDARG00000100262,ENSDARG00000116625,ENSDARG00000088861,ENSDARG00000098604,ENSDARG00000078703
GO:0030659	cytoplasmic vesicle membrane	cellular_component	0.014096	1	15	526	338	22454	ENSDARG00000116625,ENSDARG00000100262,ENSDARG00000115588,ENSDARG00000089940,ENSDARG00000096012,ENSDARG00000095440,ENSDARG00000078703,ENSDARG00000098604,ENSDARG00000088861,ENSDARG00000100959,ENSDARG00000109339,ENSDARG00000117113,ENSDARG00000104892,ENSDARG00000100434,ENSDARG00000102635
GO:0044212	transcription regulatory region DNA binding	molecular_function	0.014135	1	3	526	22	22454	ENSDARG00000104295,ENSDARG00000036893,ENSDARG00000035559
GO:1902578	single-organism localization	biological_process	0.014562	1	92	526	3155	22454	ENSDARG00000101245,ENSDARG00000088861,ENSDARG00000076644,ENSDARG00000103117,ENSDARG00000054794,ENSDARG00000115588,ENSDARG00000113826,ENSDARG00000005547,ENSDARG00000033840,ENSDARG00000062379,ENSDARG00000104820,ENSDARG00000002196,ENSDARG00000030472,ENSDARG00000058731,ENSDARG00000043402,ENSDARG00000096012,ENSDARG00000074337,ENSDARG00000104892,ENSDARG00000057853,ENSDARG00000093645,ENSDARG00000006865,…
GO:0012507	ER to Golgi transport vesicle membrane	cellular_component	0.015129	1	14	526	310	22454	ENSDARG00000116625,ENSDARG00000100262,ENSDARG00000096012,ENSDARG00000115588,ENSDARG00000089940,ENSDARG00000095440,ENSDARG00000098604,ENSDARG00000088861,ENSDARG00000100959,ENSDARG00000117113,ENSDARG00000104892,ENSDARG00000109339,ENSDARG00000100434,ENSDARG00000102635
GO:0030127	COPII vesicle coat	cellular_component	0.015129	1	14	526	310	22454	ENSDARG00000100262,ENSDARG00000116625,ENSDARG00000115588,ENSDARG00000096012,ENSDARG00000089940,ENSDARG00000095440,ENSDARG00000098604,ENSDARG00000088861,ENSDARG00000100959,ENSDARG00000109339,ENSDARG00000117113,ENSDARG00000104892,ENSDARG00000100434,ENSDARG00000102635
GO:0030134	ER to Golgi transport vesicle	cellular_component	0.015129	1	14	526	310	22454	ENSDARG00000088861,ENSDARG00000098604,ENSDARG00000115588,ENSDARG00000089940,ENSDARG00000096012,ENSDARG00000095440,ENSDARG00000116625,ENSDARG00000100262,ENSDARG00000102635,ENSDARG00000117113,ENSDARG00000104892,ENSDARG00000109339,ENSDARG00000100434,ENSDARG00000100959
GO:0012506	vesicle membrane	cellular_component	0.015525	1	15	526	342	22454	ENSDARG00000100959,ENSDARG00000102635,ENSDARG00000109339,ENSDARG00000117113,ENSDARG00000104892,ENSDARG00000100434,ENSDARG00000115588,ENSDARG00000089940,ENSDARG00000096012,ENSDARG00000095440,ENSDARG00000100262,ENSDARG00000116625,ENSDARG00000088861,ENSDARG00000078703,ENSDARG00000098604
GO:0004013	adenosylhomocysteinase activity	molecular_function	0.015977	1	3	526	23	22454	ENSDARG00000008660,ENSDARG00000005191,ENSDARG00000101245
GO:0016801	hydrolase activity, acting on ether bonds	molecular_function	0.015977	1	3	526	23	22454	ENSDARG00000101245,ENSDARG00000005191,ENSDARG00000008660
GO:0016802	trialkylsulfonium hydrolase activity	molecular_function	0.015977	1	3	526	23	22454	ENSDARG00000008660,ENSDARG00000101245,ENSDARG00000005191
GO:0044433	cytoplasmic vesicle part	cellular_component	0.017874	1	15	526	348	22454	ENSDARG00000102635,ENSDARG00000104892,ENSDARG00000117113,ENSDARG00000109339,ENSDARG00000100434,ENSDARG00000100959,ENSDARG00000088861,ENSDARG00000078703,ENSDARG00000098604,ENSDARG00000096012,ENSDARG00000115588,ENSDARG00000089940,ENSDARG00000095440,ENSDARG00000116625,ENSDARG00000100262
GO:0016482	cytoplasmic transport	biological_process	0.01815	1	24	526	645	22454	ENSDARG00000055300,ENSDARG00000109339,ENSDARG00000100434,ENSDARG00000087736,ENSDARG00000102635,ENSDARG00000007271,ENSDARG00000115588,ENSDARG00000008098,ENSDARG00000089940,ENSDARG00000063186,ENSDARG00000088861,ENSDARG00000093645,ENSDARG00000100959,ENSDARG00000076924,ENSDARG00000101779,ENSDARG00000117113,ENSDARG00000104892,ENSDARG00000116625,ENSDARG00000100262,ENSDARG00000096012,ENSDARG00000102081,…
GO:0006888	ER to Golgi vesicle-mediated transport	biological_process	0.018437	1	14	526	318	22454	ENSDARG00000088861,ENSDARG00000098604,ENSDARG00000096012,ENSDARG00000115588,ENSDARG00000089940,ENSDARG00000095440,ENSDARG00000116625,ENSDARG00000100262,ENSDARG00000102635,ENSDARG00000117113,ENSDARG00000109339,ENSDARG00000104892,ENSDARG00000100434,ENSDARG00000100959
GO:0030658	transport vesicle membrane	cellular_component	0.020284	1	14	526	322	22454	ENSDARG00000100434,ENSDARG00000117113,ENSDARG00000104892,ENSDARG00000109339,ENSDARG00000102635,ENSDARG00000100959,ENSDARG00000098604,ENSDARG00000088861,ENSDARG00000116625,ENSDARG00000100262,ENSDARG00000095440,ENSDARG00000115588,ENSDARG00000089940,ENSDARG00000096012
GO:0050793	regulation of developmental process	biological_process	0.021088	1	6	526	92	22454	ENSDARG00000104826,ENSDARG00000005162,ENSDARG00000099447,ENSDARG00000034685,ENSDARG00000100829,ENSDARG00000038066
GO:0005351	sugar:proton symporter activity	molecular_function	0.021761	1	2	526	10	22454	ENSDARG00000016745,ENSDARG00000062379
GO:0009225	nucleotide-sugar metabolic process	biological_process	0.021761	1	2	526	10	22454	ENSDARG00000103117,ENSDARG00000099771
GO:0015295	solute:proton symporter activity	molecular_function	0.021761	1	2	526	10	22454	ENSDARG00000016745,ENSDARG00000062379
GO:0098805	whole membrane	cellular_component	0.022371	1	20	526	522	22454	ENSDARG00000102635,ENSDARG00000109339,ENSDARG00000100434,ENSDARG00000036755,ENSDARG00000104889,ENSDARG00000034086,ENSDARG00000088861,ENSDARG00000078703,ENSDARG00000089940,ENSDARG00000115588,ENSDARG00000008098,ENSDARG00000117113,ENSDARG00000104892,ENSDARG00000100959,ENSDARG00000098604,ENSDARG00000096012,ENSDARG00000038066,ENSDARG00000095440,ENSDARG00000116625,ENSDARG00000100262
GO:0030529	ribonucleoprotein complex	cellular_component	0.022773	1	20	526	523	22454	ENSDARG00000056059,ENSDARG00000101277,ENSDARG00000076364,ENSDARG00000038024,ENSDARG00000077905,ENSDARG00000099989,ENSDARG00000099621,ENSDARG00000057484,ENSDARG00000055349,ENSDARG00000056307,ENSDARG00000093645,ENSDARG00000029063,ENSDARG00000006719,ENSDARG00000079741,ENSDARG00000042566,ENSDARG00000019596,ENSDARG00000030981,ENSDARG00000061459,ENSDARG00000070437,ENSDARG00000001930
GO:0051028	mRNA transport	biological_process	0.022814	1	5	526	69	22454	ENSDARG00000102081,ENSDARG00000101779,ENSDARG00000063186,ENSDARG00000007271,ENSDARG00000055300
GO:1901605	alpha-amino acid metabolic process	biological_process	0.023239	1	9	526	176	22454	ENSDARG00000061603,ENSDARG00000026322,ENSDARG00000041609,ENSDARG00000099091,ENSDARG00000037363,ENSDARG00000102114,ENSDARG00000096996,ENSDARG00000070131,ENSDARG00000075726
GO:0042618	poly-hydroxybutyrate metabolic process	biological_process	0.023426	1	1	526	1	22454	ENSDARG00000018303
GO:0042619	poly-hydroxybutyrate biosynthetic process	biological_process	0.023426	1	1	526	1	22454	ENSDARG00000018303
GO:1901440	poly(hydroxyalkanoate) metabolic process	biological_process	0.023426	1	1	526	1	22454	ENSDARG00000018303
GO:1901441	poly(hydroxyalkanoate) biosynthetic process	biological_process	0.023426	1	1	526	1	22454	ENSDARG00000018303
GO:0016645	oxidoreductase activity, acting on the CH-NH group of donors	molecular_function	0.024017	1	4	526	47	22454	ENSDARG00000026322,ENSDARG00000041609,ENSDARG00000075726,ENSDARG00000077228
GO:0004521	endoribonuclease activity	molecular_function	0.025731	1	4	526	48	22454	ENSDARG00000045522,ENSDARG00000016649,ENSDARG00000042571,ENSDARG00000036394
GO:0042398	cellular modified amino acid biosynthetic process	biological_process	0.025731	1	4	526	48	22454	ENSDARG00000102114,ENSDARG00000016830,ENSDARG00000075726,ENSDARG00000026322
GO:0051649	establishment of localization in cell	biological_process	0.02694	1	41	526	1281	22454	ENSDARG00000102367,ENSDARG00000055300,ENSDARG00000104889,ENSDARG00000109339,ENSDARG00000087736,ENSDARG00000062460,ENSDARG00000100434,ENSDARG00000007271,ENSDARG00000008098,ENSDARG00000063186,ENSDARG00000093645,ENSDARG00000100959,ENSDARG00000076924,ENSDARG00000117113,ENSDARG00000091607,ENSDARG00000100262,ENSDARG00000038066,ENSDARG00000102081,ENSDARG00000095440,ENSDARG00000098604,ENSDARG00000099621,…
GO:0006730	one-carbon metabolic process	biological_process	0.027125	1	3	526	28	22454	ENSDARG00000101245,ENSDARG00000005191,ENSDARG00000008660
GO:0006760	folic acid-containing compound metabolic process	biological_process	0.027125	1	3	526	28	22454	ENSDARG00000099091,ENSDARG00000026322,ENSDARG00000075726
GO:0030117	membrane coat	cellular_component	0.028435	1	17	526	435	22454	ENSDARG00000098604,ENSDARG00000097524,ENSDARG00000096012,ENSDARG00000038066,ENSDARG00000095440,ENSDARG00000116625,ENSDARG00000100262,ENSDARG00000117113,ENSDARG00000104892,ENSDARG00000100959,ENSDARG00000088861,ENSDARG00000078703,ENSDARG00000089940,ENSDARG00000115588,ENSDARG00000102635,ENSDARG00000109339,ENSDARG00000100434
GO:0048475	coated membrane	cellular_component	0.028435	1	17	526	435	22454	ENSDARG00000109339,ENSDARG00000100434,ENSDARG00000102635,ENSDARG00000078703,ENSDARG00000088861,ENSDARG00000115588,ENSDARG00000089940,ENSDARG00000104892,ENSDARG00000117113,ENSDARG00000100959,ENSDARG00000097524,ENSDARG00000098604,ENSDARG00000100262,ENSDARG00000116625,ENSDARG00000038066,ENSDARG00000096012,ENSDARG00000095440
GO:0051239	regulation of multicellular organismal process	biological_process	0.029011	1	7	526	126	22454	ENSDARG00000005162,ENSDARG00000104826,ENSDARG00000099447,ENSDARG00000038066,ENSDARG00000006128,ENSDARG00000034685,ENSDARG00000100829
GO:0006810	transport	biological_process	0.030637	1	107	526	3853	22454	ENSDARG00000088861,ENSDARG00000078703,ENSDARG00000101245,ENSDARG00000054794,ENSDARG00000103117,ENSDARG00000115588,ENSDARG00000054906,ENSDARG00000076644,ENSDARG00000005547,ENSDARG00000033840,ENSDARG00000113826,ENSDARG00000075909,ENSDARG00000030472,ENSDARG00000002196,ENSDARG00000062379,ENSDARG00000104820,ENSDARG00000058731,ENSDARG00000096012,ENSDARG00000043402,ENSDARG00000074337,ENSDARG00000104892,…
GO:0004523	RNA-DNA hybrid ribonuclease activity	molecular_function	0.030947	1	2	526	12	22454	ENSDARG00000042571,ENSDARG00000016649
GO:0005402	cation:sugar symporter activity	molecular_function	0.030947	1	2	526	12	22454	ENSDARG00000062379,ENSDARG00000016745
GO:0016973	poly(A)+ mRNA export from nucleus	biological_process	0.030947	1	2	526	12	22454	ENSDARG00000007271,ENSDARG00000055300
GO:0006575	cellular modified amino acid metabolic process	biological_process	0.031311	1	5	526	75	22454	ENSDARG00000099091,ENSDARG00000102114,ENSDARG00000075726,ENSDARG00000016830,ENSDARG00000026322
GO:0030133	transport vesicle	cellular_component	0.031677	1	14	526	342	22454	ENSDARG00000115588,ENSDARG00000089940,ENSDARG00000096012,ENSDARG00000095440,ENSDARG00000116625,ENSDARG00000100262,ENSDARG00000088861,ENSDARG00000098604,ENSDARG00000100959,ENSDARG00000102635,ENSDARG00000117113,ENSDARG00000104892,ENSDARG00000109339,ENSDARG00000100434
GO:0051234	establishment of localization	biological_process	0.035379	1	107	526	3876	22454	ENSDARG00000089940,ENSDARG00000010472,ENSDARG00000063078,ENSDARG00000006719,ENSDARG00000042440,ENSDARG00000036755,ENSDARG00000033056,ENSDARG00000101150,ENSDARG00000102635,ENSDARG00000089802,ENSDARG00000021846,ENSDARG00000116625,ENSDARG00000023546,ENSDARG00000055591,ENSDARG00000031495,ENSDARG00000103971,ENSDARG00000061451,ENSDARG00000103259,ENSDARG00000097524,ENSDARG00000102024,ENSDARG00000018587,…
GO:0034457	Mpp10 complex	cellular_component	0.036016	1	2	526	13	22454	ENSDARG00000079741,ENSDARG00000019596
GO:0009888	tissue development	biological_process	0.036213	1	5	526	78	22454	ENSDARG00000099447,ENSDARG00000100829,ENSDARG00000038066,ENSDARG00000007863,ENSDARG00000104826
GO:0046907	intracellular transport	biological_process	0.037125	1	37	526	1163	22454	ENSDARG00000096012,ENSDARG00000116625,ENSDARG00000102024,ENSDARG00000097524,ENSDARG00000101779,ENSDARG00000076229,ENSDARG00000104892,ENSDARG00000089940,ENSDARG00000115588,ENSDARG00000103117,ENSDARG00000054906,ENSDARG00000088861,ENSDARG00000078703,ENSDARG00000002196,ENSDARG00000036755,ENSDARG00000102635,ENSDARG00000005547,ENSDARG00000102081,ENSDARG00000038066,ENSDARG00000095440,ENSDARG00000100262,…
GO:0042558	pteridine-containing compound metabolic process	biological_process	0.038361	1	3	526	32	22454	ENSDARG00000099091,ENSDARG00000075726,ENSDARG00000026322
GO:0016151	nickel cation binding	molecular_function	0.039555	1	21	526	591	22454	ENSDARG00000098604,ENSDARG00000095440,ENSDARG00000101829,ENSDARG00000100262,ENSDARG00000056346,ENSDARG00000076442,ENSDARG00000104892,ENSDARG00000117113,ENSDARG00000077823,ENSDARG00000100959,ENSDARG00000110454,ENSDARG00000094558,ENSDARG00000101245,ENSDARG00000115588,ENSDARG00000089940,ENSDARG00000043126,ENSDARG00000102635,ENSDARG00000109339,ENSDARG00000099090,ENSDARG00000100434,ENSDARG00000098270
GO:0003723	RNA binding	molecular_function	0.039757	1	28	526	840	22454	ENSDARG00000008097,ENSDARG00000058145,ENSDARG00000056059,ENSDARG00000027734,ENSDARG00000026224,ENSDARG00000026489,ENSDARG00000020235,ENSDARG00000032614,ENSDARG00000057484,ENSDARG00000073847,ENSDARG00000099593,ENSDARG00000041609,ENSDARG00000101779,ENSDARG00000029168,ENSDARG00000016783,ENSDARG00000099426,ENSDARG00000093645,ENSDARG00000008188,ENSDARG00000075297,ENSDARG00000054378,ENSDARG00000069780,…
GO:0016023	cytoplasmic membrane-bounded vesicle	cellular_component	0.040286	1	15	526	387	22454	ENSDARG00000102635,ENSDARG00000100434,ENSDARG00000117113,ENSDARG00000109339,ENSDARG00000104892,ENSDARG00000100959,ENSDARG00000088861,ENSDARG00000098604,ENSDARG00000078703,ENSDARG00000095440,ENSDARG00000089940,ENSDARG00000115588,ENSDARG00000096012,ENSDARG00000116625,ENSDARG00000100262
GO:0006812	cation transport	biological_process	0.04131	1	35	526	1099	22454	ENSDARG00000018587,ENSDARG00000103971,ENSDARG00000023546,ENSDARG00000055591,ENSDARG00000021846,ENSDARG00000020235,ENSDARG00000074337,ENSDARG00000057853,ENSDARG00000045758,ENSDARG00000010472,ENSDARG00000054794,ENSDARG00000033840,ENSDARG00000101150,ENSDARG00000113826,ENSDARG00000033056,ENSDARG00000042440,ENSDARG00000058145,ENSDARG00000068126,ENSDARG00000102081,ENSDARG00000038066,ENSDARG00000018228,…
GO:0017025	TBP-class protein binding	molecular_function	0.041379	1	2	526	14	22454	ENSDARG00000008292,ENSDARG00000057481
GO:0030545	receptor regulator activity	molecular_function	0.041379	1	2	526	14	22454	ENSDARG00000103941,ENSDARG00000077823
GO:0030547	receptor inhibitor activity	molecular_function	0.041379	1	2	526	14	22454	ENSDARG00000103941,ENSDARG00000077823
GO:0030548	acetylcholine receptor regulator activity	molecular_function	0.041379	1	2	526	14	22454	ENSDARG00000103941,ENSDARG00000077823
GO:0030550	acetylcholine receptor inhibitor activity	molecular_function	0.041379	1	2	526	14	22454	ENSDARG00000077823,ENSDARG00000103941
GO:0030686	90S preribosome	cellular_component	0.041379	1	2	526	14	22454	ENSDARG00000019596,ENSDARG00000079741
GO:0051119	sugar transmembrane transporter activity	molecular_function	0.041379	1	2	526	14	22454	ENSDARG00000062379,ENSDARG00000016745
GO:0031988	membrane-bounded vesicle	cellular_component	0.043388	1	15	526	391	22454	ENSDARG00000100434,ENSDARG00000109339,ENSDARG00000117113,ENSDARG00000104892,ENSDARG00000102635,ENSDARG00000100959,ENSDARG00000098604,ENSDARG00000078703,ENSDARG00000088861,ENSDARG00000100262,ENSDARG00000116625,ENSDARG00000095440,ENSDARG00000115588,ENSDARG00000096012,ENSDARG00000089940
GO:0070838	divalent metal ion transport	biological_process	0.045508	1	11	526	262	22454	ENSDARG00000059365,ENSDARG00000021846,ENSDARG00000074205,ENSDARG00000018587,ENSDARG00000045758,ENSDARG00000002293,ENSDARG00000033056,ENSDARG00000097256,ENSDARG00000101150,ENSDARG00000020235,ENSDARG00000033840
GO:0004150	dihydroneopterin aldolase activity	molecular_function	0.046304	1	1	526	2	22454	ENSDARG00000099091
GO:0004556	alpha-amylase activity	molecular_function	0.046304	1	1	526	2	22454	ENSDARG00000054794
GO:0005674	transcription factor TFIIF complex	cellular_component	0.046304	1	1	526	2	22454	ENSDARG00000069910
GO:0006554	lysine catabolic process	biological_process	0.046304	1	1	526	2	22454	ENSDARG00000070131
GO:0008725	DNA-3-methyladenine glycosylase activity	molecular_function	0.046304	1	1	526	2	22454	ENSDARG00000062530
GO:0008897	holo-[acyl-carrier-protein] synthase activity	molecular_function	0.046304	1	1	526	2	22454	ENSDARG00000034056
GO:0009068	aspartate family amino acid catabolic process	biological_process	0.046304	1	1	526	2	22454	ENSDARG00000070131
GO:0010374	stomatal complex development	biological_process	0.046304	1	1	526	2	22454	ENSDARG00000038066
GO:0019475	L-lysine catabolic process to acetate	biological_process	0.046304	1	1	526	2	22454	ENSDARG00000070131
GO:0019477	L-lysine catabolic process	biological_process	0.046304	1	1	526	2	22454	ENSDARG00000070131
GO:0035299	inositol pentakisphosphate 2-kinase activity	molecular_function	0.046304	1	1	526	2	22454	ENSDARG00000003446
GO:0043733	DNA-3-methylbase glycosylase activity	molecular_function	0.046304	1	1	526	2	22454	ENSDARG00000062530
GO:0046440	L-lysine metabolic process	biological_process	0.046304	1	1	526	2	22454	ENSDARG00000070131
GO:0046658	anchored component of plasma membrane	cellular_component	0.046304	1	1	526	2	22454	ENSDARG00000086645
GO:0048040	UDP-glucuronate decarboxylase activity	molecular_function	0.046304	1	1	526	2	22454	ENSDARG00000053091
GO:0048580	regulation of post-embryonic development	biological_process	0.046304	1	1	526	2	22454	ENSDARG00000038066
GO:0048582	positive regulation of post-embryonic development	biological_process	0.046304	1	1	526	2	22454	ENSDARG00000038066
GO:0090558	plant epidermis development	biological_process	0.046304	1	1	526	2	22454	ENSDARG00000038066
GO:2000038	regulation of stomatal complex development	biological_process	0.046304	1	1	526	2	22454	ENSDARG00000038066
GO:2000123	positive regulation of stomatal complex development	biological_process	0.046304	1	1	526	2	22454	ENSDARG00000038066
GO:0008641	small protein activating enzyme activity	molecular_function	0.04702	1	2	526	15	22454	ENSDARG00000063588,ENSDARG00000080019
GO:0003735	structural constituent of ribosome	molecular_function	0.047144	1	14	526	362	22454	ENSDARG00000001930,ENSDARG00000070437,ENSDARG00000056307,ENSDARG00000042566,ENSDARG00000030981,ENSDARG00000061459,ENSDARG00000057484,ENSDARG00000006719,ENSDARG00000029063,ENSDARG00000099621,ENSDARG00000077905,ENSDARG00000099989,ENSDARG00000038024,ENSDARG00000076364
GO:0048646	anatomical structure formation involved in morphogenesis	biological_process	0.047361	1	5	526	84	22454	ENSDARG00000104826,ENSDARG00000099447,ENSDARG00000034685,ENSDARG00000100829,ENSDARG00000007863
GO:0016891	endoribonuclease activity, producing 5'-phosphomonoesters	molecular_function	0.048106	1	3	526	35	22454	ENSDARG00000016649,ENSDARG00000042571,ENSDARG00000036394
GO:0031410	cytoplasmic vesicle	cellular_component	0.048352	1	15	526	397	22454	ENSDARG00000098604,ENSDARG00000078703,ENSDARG00000088861,ENSDARG00000100262,ENSDARG00000116625,ENSDARG00000095440,ENSDARG00000115588,ENSDARG00000096012,ENSDARG00000089940,ENSDARG00000100434,ENSDARG00000117113,ENSDARG00000104892,ENSDARG00000109339,ENSDARG00000102635,ENSDARG00000100959
GO:0031683	G-protein beta/gamma-subunit complex binding	molecular_function	0.048498	1	7	526	141	22454	ENSDARG00000037924,ENSDARG00000069420,ENSDARG00000074205,ENSDARG00000056582,ENSDARG00000101626,ENSDARG00000020235,ENSDARG00000115627
GO:0001071	nucleic acid binding transcription factor activity	molecular_function	0.050064	1	31	526	969	22454	ENSDARG00000009473,ENSDARG00000076442,ENSDARG00000102879,ENSDARG00000025983,ENSDARG00000003607,ENSDARG00000074337,ENSDARG00000031768,ENSDARG00000030512,ENSDARG00000042835,ENSDARG00000096996,ENSDARG00000059233,ENSDARG00000094965,ENSDARG00000052099,ENSDARG00000077650,ENSDARG00000003446,ENSDARG00000062372,ENSDARG00000093835,ENSDARG00000002196,ENSDARG00000018303,ENSDARG00000034086,ENSDARG00000095580,…
GO:0003700	transcription factor activity, sequence-specific DNA binding	molecular_function	0.050064	1	31	526	969	22454	ENSDARG00000092060,ENSDARG00000079699,ENSDARG00000037363,ENSDARG00000010472,ENSDARG00000036893,ENSDARG00000103700,ENSDARG00000061548,ENSDARG00000104773,ENSDARG00000054003,ENSDARG00000031894,ENSDARG00000095580,ENSDARG00000034086,ENSDARG00000018303,ENSDARG00000002196,ENSDARG00000093835,ENSDARG00000077650,ENSDARG00000003446,ENSDARG00000062372,ENSDARG00000052099,ENSDARG00000059233,ENSDARG00000094965,…
GO:0005840	ribosome	cellular_component	0.050778	1	14	526	366	22454	ENSDARG00000038024,ENSDARG00000076364,ENSDARG00000029063,ENSDARG00000099621,ENSDARG00000077905,ENSDARG00000099989,ENSDARG00000030981,ENSDARG00000042566,ENSDARG00000061459,ENSDARG00000057484,ENSDARG00000006719,ENSDARG00000001930,ENSDARG00000070437,ENSDARG00000056307
GO:0016646	oxidoreductase activity, acting on the CH-NH group of donors, NAD or NADP as acceptor	molecular_function	0.051598	1	3	526	36	22454	ENSDARG00000026322,ENSDARG00000075726,ENSDARG00000041609
GO:0031982	vesicle	cellular_component	0.051875	1	15	526	401	22454	ENSDARG00000098604,ENSDARG00000078703,ENSDARG00000088861,ENSDARG00000100262,ENSDARG00000116625,ENSDARG00000095440,ENSDARG00000115588,ENSDARG00000089940,ENSDARG00000096012,ENSDARG00000100434,ENSDARG00000109339,ENSDARG00000117113,ENSDARG00000104892,ENSDARG00000102635,ENSDARG00000100959
GO:0006520	cellular amino acid metabolic process	biological_process	0.054217	1	13	526	336	22454	ENSDARG00000070131,ENSDARG00000096996,ENSDARG00000102114,ENSDARG00000029168,ENSDARG00000099091,ENSDARG00000037363,ENSDARG00000075726,ENSDARG00000061603,ENSDARG00000080019,ENSDARG00000041609,ENSDARG00000061345,ENSDARG00000062606,ENSDARG00000026322
GO:0000975	regulatory region DNA binding	molecular_function	0.05521	1	3	526	37	22454	ENSDARG00000035559,ENSDARG00000036893,ENSDARG00000104295
GO:0001067	regulatory region nucleic acid binding	molecular_function	0.05521	1	3	526	37	22454	ENSDARG00000035559,ENSDARG00000036893,ENSDARG00000104295
GO:0009306	protein secretion	biological_process	0.057357	1	4	526	62	22454	ENSDARG00000062460,ENSDARG00000103259,ENSDARG00000043402,ENSDARG00000006719
GO:0022603	regulation of anatomical structure morphogenesis	biological_process	0.057357	1	4	526	62	22454	ENSDARG00000034685,ENSDARG00000100829,ENSDARG00000099447,ENSDARG00000104826
GO:0072511	divalent inorganic cation transport	biological_process	0.057773	1	11	526	273	22454	ENSDARG00000018587,ENSDARG00000074205,ENSDARG00000021846,ENSDARG00000059365,ENSDARG00000020235,ENSDARG00000033840,ENSDARG00000101150,ENSDARG00000033056,ENSDARG00000097256,ENSDARG00000002293,ENSDARG00000045758
GO:0051641	cellular localization	biological_process	0.057893	1	41	526	1358	22454	ENSDARG00000103259,ENSDARG00000097524,ENSDARG00000102024,ENSDARG00000096012,ENSDARG00000116625,ENSDARG00000043402,ENSDARG00000104892,ENSDARG00000101779,ENSDARG00000076229,ENSDARG00000088861,ENSDARG00000078703,ENSDARG00000103117,ENSDARG00000115588,ENSDARG00000089940,ENSDARG00000054906,ENSDARG00000005547,ENSDARG00000102635,ENSDARG00000036755,ENSDARG00000002196,ENSDARG00000006719,ENSDARG00000099621,…
GO:0051179	localization	biological_process	0.058659	1	108	526	4003	22454	ENSDARG00000078752,ENSDARG00000034086,ENSDARG00000102367,ENSDARG00000006128,ENSDARG00000062460,ENSDARG00000100434,ENSDARG00000087736,ENSDARG00000018111,ENSDARG00000006865,ENSDARG00000102085,ENSDARG00000074205,ENSDARG00000008098,ENSDARG00000039490,ENSDARG00000093645,ENSDARG00000029063,ENSDARG00000007788,ENSDARG00000002293,ENSDARG00000117113,ENSDARG00000016745,ENSDARG00000006849,ENSDARG00000112451,…
GO:0005635	nuclear envelope	cellular_component	0.058939	1	3	526	38	22454	ENSDARG00000055300,ENSDARG00000007271,ENSDARG00000102081
GO:0007618	mating	biological_process	0.059072	1	2	526	17	22454	ENSDARG00000042796,ENSDARG00000023933
GO:0072593	reactive oxygen species metabolic process	biological_process	0.059072	1	2	526	17	22454	ENSDARG00000018000,ENSDARG00000056346
GO:0004017	adenylate kinase activity	molecular_function	0.061293	1	23	526	694	22454	ENSDARG00000043126,ENSDARG00000089940,ENSDARG00000115588,ENSDARG00000101245,ENSDARG00000094558,ENSDARG00000088861,ENSDARG00000098270,ENSDARG00000109339,ENSDARG00000099090,ENSDARG00000100434,ENSDARG00000102635,ENSDARG00000101829,ENSDARG00000116625,ENSDARG00000100262,ENSDARG00000096012,ENSDARG00000095440,ENSDARG00000098604,ENSDARG00000112586,ENSDARG00000100959,ENSDARG00000075898,ENSDARG00000104892,…
GO:0006403	RNA localization	biological_process	0.062671	1	5	526	91	22454	ENSDARG00000063186,ENSDARG00000101779,ENSDARG00000102081,ENSDARG00000055300,ENSDARG00000007271
GO:0050657	nucleic acid transport	biological_process	0.062671	1	5	526	91	22454	ENSDARG00000102081,ENSDARG00000101779,ENSDARG00000063186,ENSDARG00000007271,ENSDARG00000055300
GO:0050658	RNA transport	biological_process	0.062671	1	5	526	91	22454	ENSDARG00000063186,ENSDARG00000101779,ENSDARG00000102081,ENSDARG00000055300,ENSDARG00000007271
GO:0051236	establishment of RNA localization	biological_process	0.062671	1	5	526	91	22454	ENSDARG00000055300,ENSDARG00000007271,ENSDARG00000063186,ENSDARG00000102081,ENSDARG00000101779
GO:0008270	zinc ion binding	molecular_function	0.063235	1	71	526	2535	22454	ENSDARG00000054003,ENSDARG00000099090,ENSDARG00000043542,ENSDARG00000098557,ENSDARG00000017086,ENSDARG00000088861,ENSDARG00000101245,ENSDARG00000115588,ENSDARG00000091679,ENSDARG00000104892,ENSDARG00000076214,ENSDARG00000031768,ENSDARG00000097725,ENSDARG00000008487,ENSDARG00000060697,ENSDARG00000096012,ENSDARG00000012367,ENSDARG00000098004,ENSDARG00000077877,ENSDARG00000100616,ENSDARG00000100434,…
GO:0035556	intracellular signal transduction	biological_process	0.064403	1	45	526	1523	22454	ENSDARG00000115588,ENSDARG00000091679,ENSDARG00000088861,ENSDARG00000017086,ENSDARG00000005162,ENSDARG00000101245,ENSDARG00000061459,ENSDARG00000033056,ENSDARG00000104820,ENSDARG00000099090,ENSDARG00000101150,ENSDARG00000096012,ENSDARG00000078775,ENSDARG00000116625,ENSDARG00000016059,ENSDARG00000037925,ENSDARG00000056184,ENSDARG00000045758,ENSDARG00000020235,ENSDARG00000115832,ENSDARG00000029088,…
GO:0070887	cellular response to chemical stimulus	biological_process	0.065339	1	6	526	121	22454	ENSDARG00000095891,ENSDARG00000009473,ENSDARG00000054003,ENSDARG00000031768,ENSDARG00000114695,ENSDARG00000003607
GO:0005732	small nucleolar ribonucleoprotein complex	cellular_component	0.065453	1	2	526	18	22454	ENSDARG00000079741,ENSDARG00000019596
GO:0008013	beta-catenin binding	molecular_function	0.065453	1	2	526	18	22454	ENSDARG00000101277,ENSDARG00000006617
GO:0016877	ligase activity, forming carbon-sulfur bonds	molecular_function	0.065453	1	2	526	18	22454	ENSDARG00000063588,ENSDARG00000080019
GO:0030001	metal ion transport	biological_process	0.066828	1	25	526	774	22454	ENSDARG00000018228,ENSDARG00000055591,ENSDARG00000023546,ENSDARG00000035569,ENSDARG00000021846,ENSDARG00000059365,ENSDARG00000058145,ENSDARG00000018587,ENSDARG00000068126,ENSDARG00000002293,ENSDARG00000007788,ENSDARG00000045758,ENSDARG00000020235,ENSDARG00000006849,ENSDARG00000005191,ENSDARG00000074205,ENSDARG00000010472,ENSDARG00000097256,ENSDARG00000033056,ENSDARG00000102367,ENSDARG00000078752,…
GO:0043231	intracellular membrane-bounded organelle	cellular_component	0.066996	1	100	526	3704	22454	ENSDARG00000029063,ENSDARG00000096242,ENSDARG00000008098,ENSDARG00000102085,ENSDARG00000100434,ENSDARG00000070437,ENSDARG00000105288,ENSDARG00000098004,ENSDARG00000018460,ENSDARG00000034086,ENSDARG00000019596,ENSDARG00000077650,ENSDARG00000102883,ENSDARG00000100262,ENSDARG00000056059,ENSDARG00000053091,ENSDARG00000038066,ENSDARG00000095440,ENSDARG00000117113,ENSDARG00000090035,ENSDARG00000115683,…
GO:0009719	response to endogenous stimulus	biological_process	0.067431	1	6	526	122	22454	ENSDARG00000095891,ENSDARG00000009473,ENSDARG00000042440,ENSDARG00000054003,ENSDARG00000031768,ENSDARG00000003607
GO:0015931	nucleobase-containing compound transport	biological_process	0.067501	1	5	526	93	22454	ENSDARG00000055300,ENSDARG00000007271,ENSDARG00000063186,ENSDARG00000102081,ENSDARG00000101779
GO:0043227	membrane-bounded organelle	cellular_component	0.06811	1	100	526	3707	22454	ENSDARG00000089940,ENSDARG00000027423,ENSDARG00000036755,ENSDARG00000079741,ENSDARG00000102075,ENSDARG00000006719,ENSDARG00000104064,ENSDARG00000102635,ENSDARG00000015552,ENSDARG00000031817,ENSDARG00000023546,ENSDARG00000031495,ENSDARG00000101277,ENSDARG00000028336,ENSDARG00000116625,ENSDARG00000062372,ENSDARG00000052703,ENSDARG00000103208,ENSDARG00000101779,ENSDARG00000009473,ENSDARG00000102223,…
GO:0005850	eukaryotic translation initiation factor 2 complex	cellular_component	0.068647	1	1	526	3	22454	ENSDARG00000056059
GO:0006083	acetate metabolic process	biological_process	0.068647	1	1	526	3	22454	ENSDARG00000070131
GO:0006450	regulation of translational fidelity	biological_process	0.068647	1	1	526	3	22454	ENSDARG00000075201
GO:0006545	glycine biosynthetic process	biological_process	0.068647	1	1	526	3	22454	ENSDARG00000041609
GO:0006658	phosphatidylserine metabolic process	biological_process	0.068647	1	1	526	3	22454	ENSDARG00000102114
GO:0006659	phosphatidylserine biosynthetic process	biological_process	0.068647	1	1	526	3	22454	ENSDARG00000102114
GO:0006885	regulation of pH	biological_process	0.068647	1	1	526	3	22454	ENSDARG00000018228
GO:0008990	rRNA (guanine-N2-)-methyltransferase activity	molecular_function	0.068647	1	1	526	3	22454	ENSDARG00000104820
GO:0015708	silicate transport	biological_process	0.068647	1	1	526	3	22454	ENSDARG00000115989
GO:0016160	amylase activity	molecular_function	0.068647	1	1	526	3	22454	ENSDARG00000054794
GO:0016435	rRNA (guanine) methyltransferase activity	molecular_function	0.068647	1	1	526	3	22454	ENSDARG00000104820
GO:0042752	regulation of circadian rhythm	biological_process	0.068647	1	1	526	3	22454	ENSDARG00000078095
GO:0042754	negative regulation of circadian rhythm	biological_process	0.068647	1	1	526	3	22454	ENSDARG00000078095
GO:0055067	monovalent inorganic cation homeostasis	biological_process	0.068647	1	1	526	3	22454	ENSDARG00000018228
GO:0007264	small GTPase mediated signal transduction	biological_process	0.070672	1	19	526	561	22454	ENSDARG00000020235,ENSDARG00000091607,ENSDARG00000101626,ENSDARG00000076924,ENSDARG00000045758,ENSDARG00000100606,ENSDARG00000056582,ENSDARG00000037924,ENSDARG00000016059,ENSDARG00000101150,ENSDARG00000061459,ENSDARG00000033056,ENSDARG00000104820,ENSDARG00000069420,ENSDARG00000062314,ENSDARG00000005162,ENSDARG00000115832,ENSDARG00000029088,ENSDARG00000074205
GO:0036442	hydrogen-exporting ATPase activity	molecular_function	0.072051	1	2	526	19	22454	ENSDARG00000074337,ENSDARG00000027469
GO:0046961	proton-transporting ATPase activity, rotational mechanism	molecular_function	0.072051	1	2	526	19	22454	ENSDARG00000027469,ENSDARG00000074337
GO:0016776	phosphotransferase activity, phosphate group as acceptor	molecular_function	0.073602	1	23	526	709	22454	ENSDARG00000088861,ENSDARG00000094558,ENSDARG00000101245,ENSDARG00000115588,ENSDARG00000089940,ENSDARG00000043126,ENSDARG00000102635,ENSDARG00000109339,ENSDARG00000099090,ENSDARG00000100434,ENSDARG00000098270,ENSDARG00000112586,ENSDARG00000098604,ENSDARG00000096012,ENSDARG00000095440,ENSDARG00000101829,ENSDARG00000100262,ENSDARG00000116625,ENSDARG00000076442,ENSDARG00000117113,ENSDARG00000104892,…
GO:0098588	bounding membrane of organelle	cellular_component	0.074072	1	25	526	783	22454	ENSDARG00000100434,ENSDARG00000109339,ENSDARG00000114695,ENSDARG00000102635,ENSDARG00000062379,ENSDARG00000034086,ENSDARG00000104889,ENSDARG00000036755,ENSDARG00000078703,ENSDARG00000088861,ENSDARG00000095623,ENSDARG00000115588,ENSDARG00000089940,ENSDARG00000008098,ENSDARG00000117113,ENSDARG00000104892,ENSDARG00000016745,ENSDARG00000100959,ENSDARG00000098604,ENSDARG00000116625,ENSDARG00000100262,…
GO:0009755	hormone-mediated signaling pathway	biological_process	0.075123	1	5	526	96	22454	ENSDARG00000009473,ENSDARG00000095891,ENSDARG00000003607,ENSDARG00000031768,ENSDARG00000054003
GO:0014070	response to organic cyclic compound	biological_process	0.075123	1	5	526	96	22454	ENSDARG00000009473,ENSDARG00000042440,ENSDARG00000054003,ENSDARG00000031768,ENSDARG00000003607
GO:0032870	cellular response to hormone stimulus	biological_process	0.075123	1	5	526	96	22454	ENSDARG00000095891,ENSDARG00000009473,ENSDARG00000031768,ENSDARG00000054003,ENSDARG00000003607
GO:0031090	organelle membrane	cellular_component	0.077208	1	30	526	973	22454	ENSDARG00000034086,ENSDARG00000062379,ENSDARG00000036755,ENSDARG00000104889,ENSDARG00000109339,ENSDARG00000100434,ENSDARG00000043542,ENSDARG00000102635,ENSDARG00000114695,ENSDARG00000095623,ENSDARG00000115588,ENSDARG00000089940,ENSDARG00000008098,ENSDARG00000102085,ENSDARG00000078703,ENSDARG00000088861,ENSDARG00000100959,ENSDARG00000027469,ENSDARG00000104892,ENSDARG00000117113,ENSDARG00000016745,…
GO:0004540	ribonuclease activity	molecular_function	0.077763	1	5	526	97	22454	ENSDARG00000042571,ENSDARG00000016649,ENSDARG00000045522,ENSDARG00000099593,ENSDARG00000036394
GO:0019201	nucleotide kinase activity	molecular_function	0.078057	1	23	526	714	22454	ENSDARG00000098270,ENSDARG00000102635,ENSDARG00000100434,ENSDARG00000099090,ENSDARG00000109339,ENSDARG00000089940,ENSDARG00000115588,ENSDARG00000043126,ENSDARG00000094558,ENSDARG00000088861,ENSDARG00000101245,ENSDARG00000075898,ENSDARG00000100959,ENSDARG00000076442,ENSDARG00000117113,ENSDARG00000104892,ENSDARG00000095440,ENSDARG00000096012,ENSDARG00000116625,ENSDARG00000100262,ENSDARG00000101829,…
GO:0033178	proton-transporting two-sector ATPase complex, catalytic domain	cellular_component	0.078481	1	4	526	69	22454	ENSDARG00000074337,ENSDARG00000038066,ENSDARG00000104889,ENSDARG00000027469
GO:0006954	inflammatory response	biological_process	0.078853	1	2	526	20	22454	ENSDARG00000116052,ENSDARG00000090834
GO:0007034	vacuolar transport	biological_process	0.078853	1	2	526	20	22454	ENSDARG00000102024,ENSDARG00000102367
GO:0019829	cation-transporting ATPase activity	molecular_function	0.07927	1	3	526	43	22454	ENSDARG00000007788,ENSDARG00000027469,ENSDARG00000074337
GO:0042625	ATPase activity, coupled to transmembrane movement of ions	molecular_function	0.07927	1	3	526	43	22454	ENSDARG00000074337,ENSDARG00000027469,ENSDARG00000007788
GO:0048193	Golgi vesicle transport	biological_process	0.081147	1	16	526	464	22454	ENSDARG00000091607,ENSDARG00000117113,ENSDARG00000104892,ENSDARG00000100959,ENSDARG00000098604,ENSDARG00000095440,ENSDARG00000096012,ENSDARG00000116625,ENSDARG00000100262,ENSDARG00000005547,ENSDARG00000102635,ENSDARG00000100434,ENSDARG00000109339,ENSDARG00000088861,ENSDARG00000089940,ENSDARG00000115588
GO:0044877	macromolecular complex binding	molecular_function	0.082804	1	15	526	430	22454	ENSDARG00000057017,ENSDARG00000037924,ENSDARG00000101277,ENSDARG00000035569,ENSDARG00000056582,ENSDARG00000074205,ENSDARG00000024785,ENSDARG00000101626,ENSDARG00000015552,ENSDARG00000115627,ENSDARG00000020235,ENSDARG00000062606,ENSDARG00000076958,ENSDARG00000055349,ENSDARG00000069420
GO:0015291	secondary active transmembrane transporter activity	molecular_function	0.083155	1	6	526	129	22454	ENSDARG00000046012,ENSDARG00000062379,ENSDARG00000063078,ENSDARG00000057017,ENSDARG00000099186,ENSDARG00000016745
GO:0071495	cellular response to endogenous stimulus	biological_process	0.083191	1	5	526	99	22454	ENSDARG00000003607,ENSDARG00000031768,ENSDARG00000054003,ENSDARG00000009473,ENSDARG00000095891
GO:0016469	proton-transporting two-sector ATPase complex	cellular_component	0.085484	1	9	526	226	22454	ENSDARG00000102085,ENSDARG00000023546,ENSDARG00000038066,ENSDARG00000103971,ENSDARG00000102081,ENSDARG00000104889,ENSDARG00000057853,ENSDARG00000027469,ENSDARG00000074337
GO:0000981	RNA polymerase II transcription factor activity, sequence-specific DNA binding	molecular_function	0.085846	1	2	526	21	22454	ENSDARG00000036893,ENSDARG00000062372
GO:0044452	nucleolar part	cellular_component	0.085846	1	2	526	21	22454	ENSDARG00000019596,ENSDARG00000079741
GO:0071702	organic substance transport	biological_process	0.086036	1	46	526	1598	22454	ENSDARG00000089940,ENSDARG00000115588,ENSDARG00000103117,ENSDARG00000054906,ENSDARG00000088861,ENSDARG00000078703,ENSDARG00000101245,ENSDARG00000036755,ENSDARG00000006719,ENSDARG00000104820,ENSDARG00000062379,ENSDARG00000102635,ENSDARG00000089802,ENSDARG00000113826,ENSDARG00000096012,ENSDARG00000043402,ENSDARG00000116625,ENSDARG00000103259,ENSDARG00000076229,ENSDARG00000101779,ENSDARG00000102095,…
GO:0046872	metal ion binding	molecular_function	0.089301	1	121	526	4615	22454	ENSDARG00000101425,ENSDARG00000055349,ENSDARG00000056678,ENSDARG00000100959,ENSDARG00000011445,ENSDARG00000044414,ENSDARG00000058145,ENSDARG00000099487,ENSDARG00000087330,ENSDARG00000003446,ENSDARG00000098604,ENSDARG00000098270,ENSDARG00000089519,ENSDARG00000057481,ENSDARG00000078388,ENSDARG00000109339,ENSDARG00000110939,ENSDARG00000018000,ENSDARG00000011769,ENSDARG00000092470,ENSDARG00000099447,…
GO:0000977	RNA polymerase II regulatory region sequence-specific DNA binding	molecular_function	0.090467	1	1	526	4	22454	ENSDARG00000036893
GO:0000978	RNA polymerase II core promoter proximal region sequence-specific DNA binding	molecular_function	0.090467	1	1	526	4	22454	ENSDARG00000036893
GO:0000982	transcription factor activity, RNA polymerase II core promoter proximal region sequence-specific binding	molecular_function	0.090467	1	1	526	4	22454	ENSDARG00000036893
GO:0000987	core promoter proximal region sequence-specific DNA binding	molecular_function	0.090467	1	1	526	4	22454	ENSDARG00000036893
GO:0001012	RNA polymerase II regulatory region DNA binding	molecular_function	0.090467	1	1	526	4	22454	ENSDARG00000036893
GO:0001159	core promoter proximal region DNA binding	molecular_function	0.090467	1	1	526	4	22454	ENSDARG00000036893
GO:0001700	embryonic development via the syncytial blastoderm	biological_process	0.090467	1	1	526	4	22454	ENSDARG00000101150
GO:0004392	heme oxygenase (decyclizing) activity	molecular_function	0.090467	1	1	526	4	22454	ENSDARG00000114695
GO:0004864	protein phosphatase inhibitor activity	molecular_function	0.090467	1	1	526	4	22454	ENSDARG00000038941
GO:0005956	protein kinase CK2 complex	cellular_component	0.090467	1	1	526	4	22454	ENSDARG00000079355
GO:0006788	heme oxidation	biological_process	0.090467	1	1	526	4	22454	ENSDARG00000114695
GO:0007271	synaptic transmission, cholinergic	biological_process	0.090467	1	1	526	4	22454	ENSDARG00000068126
GO:0008593	regulation of Notch signaling pathway	biological_process	0.090467	1	1	526	4	22454	ENSDARG00000032866
GO:0009690	cytokinin metabolic process	biological_process	0.090467	1	1	526	4	22454	ENSDARG00000077228
GO:0009792	embryo development ending in birth or egg hatching	biological_process	0.090467	1	1	526	4	22454	ENSDARG00000101150
GO:0010817	regulation of hormone levels	biological_process	0.090467	1	1	526	4	22454	ENSDARG00000077228
GO:0019139	cytokinin dehydrogenase activity	molecular_function	0.090467	1	1	526	4	22454	ENSDARG00000077228
GO:0019212	phosphatase inhibitor activity	molecular_function	0.090467	1	1	526	4	22454	ENSDARG00000038941
GO:0022898	regulation of transmembrane transporter activity	biological_process	0.090467	1	1	526	4	22454	ENSDARG00000068126
GO:0030431	sleep	biological_process	0.090467	1	1	526	4	22454	ENSDARG00000068126
GO:0030865	cortical cytoskeleton organization	biological_process	0.090467	1	1	526	4	22454	ENSDARG00000076364
GO:0030866	cortical actin cytoskeleton organization	biological_process	0.090467	1	1	526	4	22454	ENSDARG00000076364
GO:0032222	regulation of synaptic transmission, cholinergic	biological_process	0.090467	1	1	526	4	22454	ENSDARG00000068126
GO:0032409	regulation of transporter activity	biological_process	0.090467	1	1	526	4	22454	ENSDARG00000068126
GO:0032411	positive regulation of transporter activity	biological_process	0.090467	1	1	526	4	22454	ENSDARG00000068126
GO:0032412	regulation of ion transmembrane transporter activity	biological_process	0.090467	1	1	526	4	22454	ENSDARG00000068126
GO:0032414	positive regulation of ion transmembrane transporter activity	biological_process	0.090467	1	1	526	4	22454	ENSDARG00000068126
GO:0034235	GPI anchor binding	molecular_function	0.090467	1	1	526	4	22454	ENSDARG00000068126
GO:0034754	cellular hormone metabolic process	biological_process	0.090467	1	1	526	4	22454	ENSDARG00000077228
GO:0034762	regulation of transmembrane transport	biological_process	0.090467	1	1	526	4	22454	ENSDARG00000068126
GO:0034764	positive regulation of transmembrane transport	biological_process	0.090467	1	1	526	4	22454	ENSDARG00000068126
GO:0034765	regulation of ion transmembrane transport	biological_process	0.090467	1	1	526	4	22454	ENSDARG00000068126
GO:0034767	positive regulation of ion transmembrane transport	biological_process	0.090467	1	1	526	4	22454	ENSDARG00000068126
GO:0035737	injection of substance in to other organism	biological_process	0.090467	1	1	526	4	22454	ENSDARG00000056059
GO:0035738	envenomation resulting in modification of morphology or physiology of other organism	biological_process	0.090467	1	1	526	4	22454	ENSDARG00000056059
GO:0042445	hormone metabolic process	biological_process	0.090467	1	1	526	4	22454	ENSDARG00000077228
GO:0043138	3'-5' DNA helicase activity	molecular_function	0.090467	1	1	526	4	22454	ENSDARG00000007175
GO:0043140	ATP-dependent 3'-5' DNA helicase activity	molecular_function	0.090467	1	1	526	4	22454	ENSDARG00000007175
GO:0043266	regulation of potassium ion transport	biological_process	0.090467	1	1	526	4	22454	ENSDARG00000068126
GO:0043268	positive regulation of potassium ion transport	biological_process	0.090467	1	1	526	4	22454	ENSDARG00000068126
GO:0043270	positive regulation of ion transport	biological_process	0.090467	1	1	526	4	22454	ENSDARG00000068126
GO:0044559	envenomation resulting in modulation of voltage-gated potassium channel activity in other organism	biological_process	0.090467	1	1	526	4	22454	ENSDARG00000056059
GO:0044560	envenomation resulting in modulation of ion channel activity in other organism	biological_process	0.090467	1	1	526	4	22454	ENSDARG00000056059
GO:0044562	envenomation resulting in negative regulation of voltage-gated potassium channel activity in other organism	biological_process	0.090467	1	1	526	4	22454	ENSDARG00000056059
GO:0044564	envenomation resulting in occlusion of the pore of voltage-gated potassium channel in other organism	biological_process	0.090467	1	1	526	4	22454	ENSDARG00000056059
GO:0045747	positive regulation of Notch signaling pathway	biological_process	0.090467	1	1	526	4	22454	ENSDARG00000032866
GO:1901016	regulation of potassium ion transmembrane transporter activity	biological_process	0.090467	1	1	526	4	22454	ENSDARG00000068126
GO:1901018	positive regulation of potassium ion transmembrane transporter activity	biological_process	0.090467	1	1	526	4	22454	ENSDARG00000068126
GO:1901379	regulation of potassium ion transmembrane transport	biological_process	0.090467	1	1	526	4	22454	ENSDARG00000068126
GO:1901381	positive regulation of potassium ion transmembrane transport	biological_process	0.090467	1	1	526	4	22454	ENSDARG00000068126
GO:1903818	positive regulation of voltage-gated potassium channel activity	biological_process	0.090467	1	1	526	4	22454	ENSDARG00000068126
GO:1904062	regulation of cation transmembrane transport	biological_process	0.090467	1	1	526	4	22454	ENSDARG00000068126
GO:1904064	positive regulation of cation transmembrane transport	biological_process	0.090467	1	1	526	4	22454	ENSDARG00000068126
GO:2001257	regulation of cation channel activity	biological_process	0.090467	1	1	526	4	22454	ENSDARG00000068126
GO:2001259	positive regulation of cation channel activity	biological_process	0.090467	1	1	526	4	22454	ENSDARG00000068126
GO:0004114	3',5'-cyclic-nucleotide phosphodiesterase activity	molecular_function	0.092736	1	3	526	46	22454	ENSDARG00000100397,ENSDARG00000063732,ENSDARG00000032868
GO:0008378	galactosyltransferase activity	molecular_function	0.092736	1	3	526	46	22454	ENSDARG00000042925,ENSDARG00000038414,ENSDARG00000037879
GO:0043531	ADP binding	molecular_function	0.092736	1	3	526	46	22454	ENSDARG00000020235,ENSDARG00000063078,ENSDARG00000087736
GO:0005643	nuclear pore	cellular_component	0.093017	1	2	526	22	22454	ENSDARG00000007271,ENSDARG00000055300
GO:0044769	ATPase activity, coupled to transmembrane movement of ions, rotational mechanism	molecular_function	0.093017	1	2	526	22	22454	ENSDARG00000074337,ENSDARG00000027469
GO:0050896	response to stimulus	biological_process	0.095492	1	134	526	5164	22454	ENSDARG00000110454,ENSDARG00000007271,ENSDARG00000095623,ENSDARG00000116052,ENSDARG00000070231,ENSDARG00000056000,ENSDARG00000101626,ENSDARG00000089940,ENSDARG00000027423,ENSDARG00000090812,ENSDARG00000101150,ENSDARG00000042440,ENSDARG00000093835,ENSDARG00000053724,ENSDARG00000061459,ENSDARG00000037122,ENSDARG00000025658,ENSDARG00000097524,ENSDARG00000100578,ENSDARG00000076710,ENSDARG00000076229,…
GO:0006281	DNA repair	biological_process	0.096775	1	22	526	696	22454	ENSDARG00000101245,ENSDARG00000094558,ENSDARG00000029063,ENSDARG00000091679,ENSDARG00000007271,ENSDARG00000089940,ENSDARG00000062530,ENSDARG00000037122,ENSDARG00000098270,ENSDARG00000097524,ENSDARG00000112586,ENSDARG00000007175,ENSDARG00000100468,ENSDARG00000101829,ENSDARG00000095440,ENSDARG00000117113,ENSDARG00000076214,ENSDARG00000070231,ENSDARG00000076442,ENSDARG00000112451,ENSDARG00000100959,…
GO:0043169	cation binding	molecular_function	0.097077	1	121	526	4633	22454	ENSDARG00000097725,ENSDARG00000031768,ENSDARG00000104892,ENSDARG00000076214,ENSDARG00000056346,ENSDARG00000012367,ENSDARG00000062592,ENSDARG00000096012,ENSDARG00000099989,ENSDARG00000060697,ENSDARG00000008487,ENSDARG00000104820,ENSDARG00000113826,ENSDARG00000043542,ENSDARG00000098557,ENSDARG00000054003,ENSDARG00000099090,ENSDARG00000053525,ENSDARG00000033840,ENSDARG00000099766,ENSDARG00000091679,…
GO:0098796	membrane protein complex	cellular_component	0.099209	1	34	526	1152	22454	ENSDARG00000074337,ENSDARG00000104892,ENSDARG00000057853,ENSDARG00000009473,ENSDARG00000097524,ENSDARG00000037925,ENSDARG00000116625,ENSDARG00000012367,ENSDARG00000023546,ENSDARG00000096012,ENSDARG00000103971,ENSDARG00000113826,ENSDARG00000043542,ENSDARG00000102635,ENSDARG00000036755,ENSDARG00000078703,ENSDARG00000088861,ENSDARG00000027423,ENSDARG00000115588,ENSDARG00000089940,ENSDARG00000117113,…
GO:0015293	symporter activity	molecular_function	0.099244	1	4	526	75	22454	ENSDARG00000062379,ENSDARG00000057017,ENSDARG00000016745,ENSDARG00000099186
GO:0015294	solute:cation symporter activity	molecular_function	0.099244	1	4	526	75	22454	ENSDARG00000062379,ENSDARG00000016745,ENSDARG00000099186,ENSDARG00000057017
GO:0004488	methylenetetrahydrofolate dehydrogenase (NADP+) activity	molecular_function	0.10035	1	2	526	23	22454	ENSDARG00000075726,ENSDARG00000026322
GO:0006359	regulation of transcription from RNA polymerase III promoter	biological_process	0.10035	1	2	526	23	22454	ENSDARG00000055349,ENSDARG00000061660
GO:1902600	hydrogen ion transmembrane transport	biological_process	0.10046	1	9	526	234	22454	ENSDARG00000102081,ENSDARG00000103971,ENSDARG00000038066,ENSDARG00000102085,ENSDARG00000023546,ENSDARG00000104889,ENSDARG00000057853,ENSDARG00000027469,ENSDARG00000074337
GO:0015988	energy coupled proton transmembrane transport, against electrochemical gradient	biological_process	0.10074	1	6	526	136	22454	ENSDARG00000038066,ENSDARG00000103971,ENSDARG00000057853,ENSDARG00000104889,ENSDARG00000023546,ENSDARG00000074337
GO:0015991	ATP hydrolysis coupled proton transport	biological_process	0.10074	1	6	526	136	22454	ENSDARG00000074337,ENSDARG00000038066,ENSDARG00000103971,ENSDARG00000023546,ENSDARG00000104889,ENSDARG00000057853
GO:0006913	nucleocytoplasmic transport	biological_process	0.1008	1	7	526	168	22454	ENSDARG00000007271,ENSDARG00000055300,ENSDARG00000101779,ENSDARG00000102081,ENSDARG00000038066,ENSDARG00000076924,ENSDARG00000063186
GO:0051716	cellular response to stimulus	biological_process	0.10164	1	113	526	4315	22454	ENSDARG00000086645,ENSDARG00000091679,ENSDARG00000063732,ENSDARG00000115588,ENSDARG00000069246,ENSDARG00000005162,ENSDARG00000101245,ENSDARG00000017086,ENSDARG00000088861,ENSDARG00000104820,ENSDARG00000011333,ENSDARG00000054003,ENSDARG00000099090,ENSDARG00000043542,ENSDARG00000099766,ENSDARG00000114695,ENSDARG00000016059,ENSDARG00000077638,ENSDARG00000096012,ENSDARG00000005371,ENSDARG00000098561,…
GO:0007219	Notch signaling pathway	biological_process	0.1022	1	3	526	48	22454	ENSDARG00000052094,ENSDARG00000032866,ENSDARG00000076924
GO:0019205	nucleobase-containing compound kinase activity	molecular_function	0.10305	1	23	526	739	22454	ENSDARG00000102635,ENSDARG00000109339,ENSDARG00000099090,ENSDARG00000100434,ENSDARG00000098270,ENSDARG00000088861,ENSDARG00000094558,ENSDARG00000101245,ENSDARG00000115588,ENSDARG00000089940,ENSDARG00000043126,ENSDARG00000076442,ENSDARG00000104892,ENSDARG00000117113,ENSDARG00000100959,ENSDARG00000075898,ENSDARG00000112586,ENSDARG00000098604,ENSDARG00000096012,ENSDARG00000095440,ENSDARG00000101829,…
GO:0071310	cellular response to organic substance	biological_process	0.10371	1	5	526	106	22454	ENSDARG00000009473,ENSDARG00000095891,ENSDARG00000003607,ENSDARG00000054003,ENSDARG00000031768
GO:0044700	single organism signaling	biological_process	0.10462	1	100	526	3790	22454	ENSDARG00000016059,ENSDARG00000077638,ENSDARG00000096012,ENSDARG00000005371,ENSDARG00000098561,ENSDARG00000104295,ENSDARG00000089334,ENSDARG00000031768,ENSDARG00000036670,ENSDARG00000044279,ENSDARG00000063732,ENSDARG00000091679,ENSDARG00000069246,ENSDARG00000115588,ENSDARG00000101245,ENSDARG00000005162,ENSDARG00000088861,ENSDARG00000017086,ENSDARG00000104820,ENSDARG00000011333,ENSDARG00000099090,…
GO:0051169	nuclear transport	biological_process	0.10557	1	7	526	170	22454	ENSDARG00000102081,ENSDARG00000076924,ENSDARG00000101779,ENSDARG00000038066,ENSDARG00000063186,ENSDARG00000007271,ENSDARG00000055300
GO:0005681	spliceosomal complex	cellular_component	0.10707	1	3	526	49	22454	ENSDARG00000055349,ENSDARG00000101277,ENSDARG00000056059
GO:0015093	ferrous iron transmembrane transporter activity	molecular_function	0.10784	1	8	526	204	22454	ENSDARG00000020235,ENSDARG00000101150,ENSDARG00000002293,ENSDARG00000033056,ENSDARG00000045758,ENSDARG00000018587,ENSDARG00000074205,ENSDARG00000021846
GO:0015684	ferrous iron transport	biological_process	0.10784	1	8	526	204	22454	ENSDARG00000018587,ENSDARG00000021846,ENSDARG00000074205,ENSDARG00000101150,ENSDARG00000020235,ENSDARG00000045758,ENSDARG00000002293,ENSDARG00000033056
GO:0004181	metallocarboxypeptidase activity	molecular_function	0.10785	1	2	526	24	22454	ENSDARG00000011769,ENSDARG00000037144
GO:0009396	folic acid-containing compound biosynthetic process	biological_process	0.10785	1	2	526	24	22454	ENSDARG00000075726,ENSDARG00000026322
GO:0046677	response to antibiotic	biological_process	0.10785	1	2	526	24	22454	ENSDARG00000008487,ENSDARG00000069246
GO:0010033	response to organic substance	biological_process	0.10883	1	6	526	139	22454	ENSDARG00000031768,ENSDARG00000054003,ENSDARG00000003607,ENSDARG00000095891,ENSDARG00000042440,ENSDARG00000009473
GO:0043604	amide biosynthetic process	biological_process	0.10963	1	20	526	633	22454	ENSDARG00000029063,ENSDARG00000029168,ENSDARG00000075726,ENSDARG00000016830,ENSDARG00000075201,ENSDARG00000001930,ENSDARG00000070437,ENSDARG00000030981,ENSDARG00000042566,ENSDARG00000061459,ENSDARG00000038585,ENSDARG00000026322,ENSDARG00000006719,ENSDARG00000099621,ENSDARG00000077905,ENSDARG00000099989,ENSDARG00000038024,ENSDARG00000076364,ENSDARG00000056307,ENSDARG00000057484
GO:0009725	response to hormone	biological_process	0.10999	1	5	526	108	22454	ENSDARG00000095891,ENSDARG00000009473,ENSDARG00000054003,ENSDARG00000031768,ENSDARG00000003607
GO:0044431	Golgi apparatus part	cellular_component	0.10999	1	5	526	108	22454	ENSDARG00000062379,ENSDARG00000016745,ENSDARG00000078703,ENSDARG00000091607,ENSDARG00000096242
GO:0023052	signaling	biological_process	0.11085	1	100	526	3802	22454	ENSDARG00000101150,ENSDARG00000052094,ENSDARG00000009253,ENSDARG00000090812,ENSDARG00000037122,ENSDARG00000093835,ENSDARG00000053724,ENSDARG00000033056,ENSDARG00000061459,ENSDARG00000027423,ENSDARG00000094224,ENSDARG00000020235,ENSDARG00000045758,ENSDARG00000095533,ENSDARG00000074066,ENSDARG00000076710,ENSDARG00000076229,ENSDARG00000056184,ENSDARG00000009473,ENSDARG00000103259,ENSDARG00000025658,…
GO:0004517	nitric-oxide synthase activity	molecular_function	0.11178	1	1	526	5	22454	ENSDARG00000056346
GO:0006113	fermentation	biological_process	0.11178	1	1	526	5	22454	ENSDARG00000070131
GO:0006448	regulation of translational elongation	biological_process	0.11178	1	1	526	5	22454	ENSDARG00000075201
GO:0006544	glycine metabolic process	biological_process	0.11178	1	1	526	5	22454	ENSDARG00000041609
GO:0006809	nitric oxide biosynthetic process	biological_process	0.11178	1	1	526	5	22454	ENSDARG00000056346
GO:0008914	leucyltransferase activity	molecular_function	0.11178	1	1	526	5	22454	ENSDARG00000007743
GO:0009341	beta-galactosidase complex	cellular_component	0.11178	1	1	526	5	22454	ENSDARG00000052361
GO:0015016	[heparan sulfate]-glucosamine N-sulfotransferase activity	molecular_function	0.11178	1	1	526	5	22454	ENSDARG00000086269
GO:0016708	oxidoreductase activity, acting on paired donors, with incorporation or reduction of molecular oxygen, NAD(P)H as one donor, and incorporation of two atoms of oxygen into one donor	molecular_function	0.11178	1	1	526	5	22454	ENSDARG00000012340
GO:0019665	anaerobic amino acid catabolic process	biological_process	0.11178	1	1	526	5	22454	ENSDARG00000070131
GO:0034483	heparan sulfate sulfotransferase activity	molecular_function	0.11178	1	1	526	5	22454	ENSDARG00000086269
GO:0042147	retrograde transport, endosome to Golgi	biological_process	0.11178	1	1	526	5	22454	ENSDARG00000002196
GO:0046209	nitric oxide metabolic process	biological_process	0.11178	1	1	526	5	22454	ENSDARG00000056346
GO:1903409	reactive oxygen species biosynthetic process	biological_process	0.11178	1	1	526	5	22454	ENSDARG00000056346
GO:0045892	negative regulation of transcription, DNA-templated	biological_process	0.11203	1	3	526	50	22454	ENSDARG00000061660,ENSDARG00000078095,ENSDARG00000096996
GO:0051253	negative regulation of RNA metabolic process	biological_process	0.11203	1	3	526	50	22454	ENSDARG00000096996,ENSDARG00000078095,ENSDARG00000061660
GO:1902679	negative regulation of RNA biosynthetic process	biological_process	0.11203	1	3	526	50	22454	ENSDARG00000078095,ENSDARG00000096996,ENSDARG00000061660
GO:1903507	negative regulation of nucleic acid-templated transcription	biological_process	0.11203	1	3	526	50	22454	ENSDARG00000061660,ENSDARG00000078095,ENSDARG00000096996
GO:0007165	signal transduction	biological_process	0.11396	1	99	526	3767	22454	ENSDARG00000096012,ENSDARG00000016059,ENSDARG00000077638,ENSDARG00000005371,ENSDARG00000098561,ENSDARG00000044279,ENSDARG00000031768,ENSDARG00000104295,ENSDARG00000089334,ENSDARG00000036670,ENSDARG00000115588,ENSDARG00000069246,ENSDARG00000063732,ENSDARG00000091679,ENSDARG00000017086,ENSDARG00000088861,ENSDARG00000101245,ENSDARG00000005162,ENSDARG00000011333,ENSDARG00000104820,ENSDARG00000099766,…
GO:0000049	tRNA binding	molecular_function	0.11548	1	2	526	25	22454	ENSDARG00000029168,ENSDARG00000099426
GO:0008235	metalloexopeptidase activity	molecular_function	0.11548	1	2	526	25	22454	ENSDARG00000037144,ENSDARG00000011769
GO:0016197	endosomal transport	biological_process	0.11548	1	2	526	25	22454	ENSDARG00000002196,ENSDARG00000097524
GO:0019825	oxygen binding	molecular_function	0.11548	1	2	526	25	22454	ENSDARG00000115405,ENSDARG00000089475
GO:0045444	fat cell differentiation	biological_process	0.11548	1	2	526	25	22454	ENSDARG00000062363,ENSDARG00000077823
GO:2001057	reactive nitrogen species metabolic process	biological_process	0.11548	1	2	526	25	22454	ENSDARG00000056346,ENSDARG00000028336
GO:0046915	transition metal ion transmembrane transporter activity	molecular_function	0.11579	1	10	526	276	22454	ENSDARG00000018587,ENSDARG00000035569,ENSDARG00000021846,ENSDARG00000074205,ENSDARG00000101150,ENSDARG00000113826,ENSDARG00000020235,ENSDARG00000045758,ENSDARG00000033056,ENSDARG00000002293
GO:0012505	endomembrane system	cellular_component	0.11611	1	26	526	864	22454	ENSDARG00000100959,ENSDARG00000104892,ENSDARG00000117113,ENSDARG00000016745,ENSDARG00000091607,ENSDARG00000096012,ENSDARG00000102081,ENSDARG00000095440,ENSDARG00000056059,ENSDARG00000116625,ENSDARG00000100262,ENSDARG00000098604,ENSDARG00000062379,ENSDARG00000055300,ENSDARG00000102635,ENSDARG00000114695,ENSDARG00000005547,ENSDARG00000109339,ENSDARG00000100434,ENSDARG00000089940,ENSDARG00000115588,…
GO:0003896	DNA primase activity	molecular_function	0.11708	1	3	526	51	22454	ENSDARG00000094224,ENSDARG00000100468,ENSDARG00000100829
GO:0016814	hydrolase activity, acting on carbon-nitrogen (but not peptide) bonds, in cyclic amidines	molecular_function	0.11708	1	3	526	51	22454	ENSDARG00000041609,ENSDARG00000097725,ENSDARG00000061603
GO:0048513	organ development	biological_process	0.11708	1	3	526	51	22454	ENSDARG00000104826,ENSDARG00000100829,ENSDARG00000099447
GO:0098655	cation transmembrane transport	biological_process	0.11772	1	13	526	383	22454	ENSDARG00000113826,ENSDARG00000074337,ENSDARG00000042440,ENSDARG00000104889,ENSDARG00000057853,ENSDARG00000027469,ENSDARG00000068126,ENSDARG00000035569,ENSDARG00000023546,ENSDARG00000102085,ENSDARG00000038066,ENSDARG00000103971,ENSDARG00000102081
GO:0032403	protein complex binding	molecular_function	0.11893	1	12	526	348	22454	ENSDARG00000020235,ENSDARG00000115627,ENSDARG00000024785,ENSDARG00000101626,ENSDARG00000062606,ENSDARG00000076958,ENSDARG00000069420,ENSDARG00000057017,ENSDARG00000056582,ENSDARG00000074205,ENSDARG00000037924,ENSDARG00000035569
GO:0006811	ion transport	biological_process	0.12096	1	45	526	1606	22454	ENSDARG00000059365,ENSDARG00000035569,ENSDARG00000018228,ENSDARG00000038066,ENSDARG00000102081,ENSDARG00000094512,ENSDARG00000068126,ENSDARG00000058145,ENSDARG00000002293,ENSDARG00000007788,ENSDARG00000027469,ENSDARG00000102064,ENSDARG00000099186,ENSDARG00000005191,ENSDARG00000006849,ENSDARG00000006865,ENSDARG00000115989,ENSDARG00000102085,ENSDARG00000074205,ENSDARG00000078752,ENSDARG00000102367,…
GO:0004112	cyclic-nucleotide phosphodiesterase activity	molecular_function	0.12221	1	3	526	52	22454	ENSDARG00000032868,ENSDARG00000063732,ENSDARG00000100397
GO:0019887	protein kinase regulator activity	molecular_function	0.12221	1	3	526	52	22454	ENSDARG00000097477,ENSDARG00000037916,ENSDARG00000079355
GO:0007154	cell communication	biological_process	0.12297	1	101	526	3865	22454	ENSDARG00000044279,ENSDARG00000031768,ENSDARG00000104295,ENSDARG00000089334,ENSDARG00000036670,ENSDARG00000098561,ENSDARG00000005371,ENSDARG00000096012,ENSDARG00000016059,ENSDARG00000077638,ENSDARG00000099766,ENSDARG00000054003,ENSDARG00000099090,ENSDARG00000043542,ENSDARG00000011333,ENSDARG00000104820,ENSDARG00000017086,ENSDARG00000088861,ENSDARG00000005162,ENSDARG00000101245,ENSDARG00000115588,…
GO:0046914	transition metal ion binding	molecular_function	0.12315	1	78	526	2929	22454	ENSDARG00000100434,ENSDARG00000100616,ENSDARG00000077877,ENSDARG00000098004,ENSDARG00000060600,ENSDARG00000069420,ENSDARG00000077650,ENSDARG00000112586,ENSDARG00000100468,ENSDARG00000100262,ENSDARG00000056059,ENSDARG00000035569,ENSDARG00000101829,ENSDARG00000095440,ENSDARG00000020746,ENSDARG00000042796,ENSDARG00000115683,ENSDARG00000117113,ENSDARG00000028295,ENSDARG00000003607,ENSDARG00000102879,…
GO:0007268	synaptic transmission	biological_process	0.12325	1	2	526	26	22454	ENSDARG00000014490,ENSDARG00000068126
GO:0042559	pteridine-containing compound biosynthetic process	biological_process	0.12325	1	2	526	26	22454	ENSDARG00000026322,ENSDARG00000075726
GO:0051262	protein tetramerization	biological_process	0.12325	1	2	526	26	22454	ENSDARG00000096904,ENSDARG00000035559
GO:0033036	macromolecule localization	biological_process	0.12615	1	42	526	1494	22454	ENSDARG00000101245,ENSDARG00000078703,ENSDARG00000088861,ENSDARG00000054906,ENSDARG00000089940,ENSDARG00000115588,ENSDARG00000103117,ENSDARG00000113826,ENSDARG00000102635,ENSDARG00000006719,ENSDARG00000104820,ENSDARG00000036755,ENSDARG00000103259,ENSDARG00000043402,ENSDARG00000116625,ENSDARG00000096012,ENSDARG00000104892,ENSDARG00000102095,ENSDARG00000101779,ENSDARG00000076229,ENSDARG00000093645,…
GO:0008146	sulfotransferase activity	molecular_function	0.12631	1	4	526	82	22454	ENSDARG00000031632,ENSDARG00000086269,ENSDARG00000059948,ENSDARG00000086645
GO:0045934	negative regulation of nucleobase-containing compound metabolic process	biological_process	0.12741	1	3	526	53	22454	ENSDARG00000078095,ENSDARG00000096996,ENSDARG00000061660
GO:0005634	nucleus	cellular_component	0.12842	1	63	526	2332	22454	ENSDARG00000102223,ENSDARG00000101779,ENSDARG00000103208,ENSDARG00000009473,ENSDARG00000077823,ENSDARG00000020235,ENSDARG00000046006,ENSDARG00000031768,ENSDARG00000036394,ENSDARG00000031495,ENSDARG00000023546,ENSDARG00000101277,ENSDARG00000028336,ENSDARG00000060697,ENSDARG00000038005,ENSDARG00000062372,ENSDARG00000002196,ENSDARG00000104064,ENSDARG00000102075,ENSDARG00000079741,ENSDARG00000015552,…
GO:0005381	iron ion transmembrane transporter activity	molecular_function	0.1288	1	8	526	213	22454	ENSDARG00000021846,ENSDARG00000074205,ENSDARG00000018587,ENSDARG00000045758,ENSDARG00000033056,ENSDARG00000002293,ENSDARG00000101150,ENSDARG00000020235
GO:0035091	phosphatidylinositol binding	molecular_function	0.13041	1	4	526	83	22454	ENSDARG00000011333,ENSDARG00000068126,ENSDARG00000062460,ENSDARG00000025522
GO:0000221	vacuolar proton-transporting V-type ATPase, V1 domain	cellular_component	0.13114	1	2	526	27	22454	ENSDARG00000038066,ENSDARG00000104889
GO:0015099	nickel cation transmembrane transporter activity	molecular_function	0.13114	1	2	526	27	22454	ENSDARG00000035569,ENSDARG00000113826
GO:0015675	nickel cation transport	biological_process	0.13114	1	2	526	27	22454	ENSDARG00000113826,ENSDARG00000035569
GO:0016471	vacuolar proton-transporting V-type ATPase complex	cellular_component	0.13114	1	2	526	27	22454	ENSDARG00000038066,ENSDARG00000104889
GO:0035444	nickel cation transmembrane transport	biological_process	0.13114	1	2	526	27	22454	ENSDARG00000035569,ENSDARG00000113826
GO:0051539	4 iron, 4 sulfur cluster binding	molecular_function	0.13114	1	2	526	27	22454	ENSDARG00000011876,ENSDARG00000044241
GO:0000002	mitochondrial genome maintenance	biological_process	0.13259	1	1	526	6	22454	ENSDARG00000030116
GO:0003905	alkylbase DNA N-glycosylase activity	molecular_function	0.13259	1	1	526	6	22454	ENSDARG00000062530
GO:0004308	exo-alpha-sialidase activity	molecular_function	0.13259	1	1	526	6	22454	ENSDARG00000070437
GO:0004363	glutathione synthase activity	molecular_function	0.13259	1	1	526	6	22454	ENSDARG00000016830
GO:0009584	detection of visible light	biological_process	0.13259	1	1	526	6	22454	ENSDARG00000074170
GO:0016480	negative regulation of transcription from RNA polymerase III promoter	biological_process	0.13259	1	1	526	6	22454	ENSDARG00000061660
GO:0016997	alpha-sialidase activity	molecular_function	0.13259	1	1	526	6	22454	ENSDARG00000070437
GO:0030908	protein splicing	biological_process	0.13259	1	1	526	6	22454	ENSDARG00000098390
GO:0034464	BBSome	cellular_component	0.13259	1	1	526	6	22454	ENSDARG00000094512
GO:0050804	modulation of synaptic transmission	biological_process	0.13259	1	1	526	6	22454	ENSDARG00000068126
GO:0051537	2 iron, 2 sulfur cluster binding	molecular_function	0.1327	1	3	526	54	22454	ENSDARG00000052703,ENSDARG00000012340,ENSDARG00000069888
GO:0010646	regulation of cell communication	biological_process	0.13435	1	10	526	285	22454	ENSDARG00000034685,ENSDARG00000076924,ENSDARG00000104820,ENSDARG00000095533,ENSDARG00000032866,ENSDARG00000091607,ENSDARG00000041449,ENSDARG00000100606,ENSDARG00000068126,ENSDARG00000036704
GO:0097159	organic cyclic compound binding	molecular_function	0.1356	1	178	526	7082	22454	ENSDARG00000003446,ENSDARG00000069409,ENSDARG00000055349,ENSDARG00000006434,ENSDARG00000070231,ENSDARG00000005191,ENSDARG00000101626,ENSDARG00000018000,ENSDARG00000063186,ENSDARG00000034056,ENSDARG00000103700,ENSDARG00000110454,ENSDARG00000042571,ENSDARG00000044574,ENSDARG00000041691,ENSDARG00000028336,ENSDARG00000098702,ENSDARG00000021846,ENSDARG00000008097,ENSDARG00000018587,ENSDARG00000102024,…
GO:1901363	heterocyclic compound binding	molecular_function	0.1356	1	178	526	7082	22454	ENSDARG00000009253,ENSDARG00000099531,ENSDARG00000033056,ENSDARG00000010472,ENSDARG00000020235,ENSDARG00000076442,ENSDARG00000006093,ENSDARG00000101779,ENSDARG00000009473,ENSDARG00000008292,ENSDARG00000096822,ENSDARG00000063588,ENSDARG00000063059,ENSDARG00000042861,ENSDARG00000035648,ENSDARG00000116625,ENSDARG00000098390,ENSDARG00000030512,ENSDARG00000101277,ENSDARG00000055591,ENSDARG00000031495,…
GO:0022804	active transmembrane transporter activity	molecular_function	0.13651	1	10	526	286	22454	ENSDARG00000057017,ENSDARG00000063078,ENSDARG00000016745,ENSDARG00000099186,ENSDARG00000062460,ENSDARG00000074337,ENSDARG00000062379,ENSDARG00000046012,ENSDARG00000027469,ENSDARG00000007788
GO:0006818	hydrogen transport	biological_process	0.13691	1	9	526	251	22454	ENSDARG00000104889,ENSDARG00000027469,ENSDARG00000057853,ENSDARG00000074337,ENSDARG00000103971,ENSDARG00000038066,ENSDARG00000102081,ENSDARG00000023546,ENSDARG00000102085
GO:0015992	proton transport	biological_process	0.13691	1	9	526	251	22454	ENSDARG00000102085,ENSDARG00000023546,ENSDARG00000102081,ENSDARG00000038066,ENSDARG00000103971,ENSDARG00000104889,ENSDARG00000057853,ENSDARG00000027469,ENSDARG00000074337
GO:0006826	iron ion transport	biological_process	0.13874	1	8	526	217	22454	ENSDARG00000101150,ENSDARG00000020235,ENSDARG00000045758,ENSDARG00000002293,ENSDARG00000033056,ENSDARG00000018587,ENSDARG00000021846,ENSDARG00000074205
GO:0033993	response to lipid	biological_process	0.13877	1	4	526	85	22454	ENSDARG00000031768,ENSDARG00000054003,ENSDARG00000003607,ENSDARG00000009473
GO:0043401	steroid hormone mediated signaling pathway	biological_process	0.13877	1	4	526	85	22454	ENSDARG00000009473,ENSDARG00000003607,ENSDARG00000054003,ENSDARG00000031768
GO:0048545	response to steroid hormone	biological_process	0.13877	1	4	526	85	22454	ENSDARG00000009473,ENSDARG00000003607,ENSDARG00000031768,ENSDARG00000054003
GO:0071383	cellular response to steroid hormone stimulus	biological_process	0.13877	1	4	526	85	22454	ENSDARG00000003607,ENSDARG00000031768,ENSDARG00000054003,ENSDARG00000009473
GO:0071396	cellular response to lipid	biological_process	0.13877	1	4	526	85	22454	ENSDARG00000009473,ENSDARG00000003607,ENSDARG00000031768,ENSDARG00000054003
GO:0071407	cellular response to organic cyclic compound	biological_process	0.13877	1	4	526	85	22454	ENSDARG00000009473,ENSDARG00000054003,ENSDARG00000031768,ENSDARG00000003607
GO:0009066	aspartate family amino acid metabolic process	biological_process	0.13914	1	2	526	28	22454	ENSDARG00000070131,ENSDARG00000037363
GO:0015031	protein transport	biological_process	0.14247	1	33	526	1158	22454	ENSDARG00000036755,ENSDARG00000006719,ENSDARG00000102635,ENSDARG00000113826,ENSDARG00000089940,ENSDARG00000115588,ENSDARG00000103117,ENSDARG00000054906,ENSDARG00000088861,ENSDARG00000078703,ENSDARG00000076229,ENSDARG00000104892,ENSDARG00000096012,ENSDARG00000043402,ENSDARG00000116625,ENSDARG00000103259,ENSDARG00000104889,ENSDARG00000034086,ENSDARG00000109339,ENSDARG00000100434,ENSDARG00000062460,…
GO:0023051	regulation of signaling	biological_process	0.14308	1	10	526	289	22454	ENSDARG00000091607,ENSDARG00000041449,ENSDARG00000104820,ENSDARG00000095533,ENSDARG00000032866,ENSDARG00000034685,ENSDARG00000076924,ENSDARG00000068126,ENSDARG00000036704,ENSDARG00000100606
GO:0009539	photosystem II reaction center	cellular_component	0.1435	1	3	526	56	22454	ENSDARG00000100959,ENSDARG00000012367,ENSDARG00000009473
GO:0003924	GTPase activity	molecular_function	0.14373	1	18	526	583	22454	ENSDARG00000115627,ENSDARG00000101150,ENSDARG00000033056,ENSDARG00000034086,ENSDARG00000069420,ENSDARG00000063078,ENSDARG00000115832,ENSDARG00000074205,ENSDARG00000020235,ENSDARG00000101626,ENSDARG00000002293,ENSDARG00000045758,ENSDARG00000063059,ENSDARG00000018587,ENSDARG00000008292,ENSDARG00000056582,ENSDARG00000016059,ENSDARG00000037924
GO:0009790	embryo development	biological_process	0.14724	1	2	526	29	22454	ENSDARG00000101150,ENSDARG00000005162
GO:0017119	Golgi transport complex	cellular_component	0.14724	1	2	526	29	22454	ENSDARG00000091607,ENSDARG00000096242
GO:0009617	response to bacterium	biological_process	0.14733	1	4	526	87	22454	ENSDARG00000095623,ENSDARG00000100578,ENSDARG00000105288,ENSDARG00000035891
GO:0042742	defense response to bacterium	biological_process	0.14733	1	4	526	87	22454	ENSDARG00000035891,ENSDARG00000105288,ENSDARG00000100578,ENSDARG00000095623
GO:0005516	calmodulin binding	molecular_function	0.149	1	3	526	57	22454	ENSDARG00000023546,ENSDARG00000078752,ENSDARG00000056206
GO:0000041	transition metal ion transport	biological_process	0.14982	1	10	526	292	22454	ENSDARG00000033056,ENSDARG00000002293,ENSDARG00000045758,ENSDARG00000020235,ENSDARG00000101150,ENSDARG00000113826,ENSDARG00000074205,ENSDARG00000035569,ENSDARG00000021846,ENSDARG00000018587
GO:0033554	cellular response to stress	biological_process	0.1527	1	25	526	856	22454	ENSDARG00000031495,ENSDARG00000095440,ENSDARG00000101829,ENSDARG00000100468,ENSDARG00000007175,ENSDARG00000112586,ENSDARG00000097524,ENSDARG00000101425,ENSDARG00000100959,ENSDARG00000076442,ENSDARG00000112451,ENSDARG00000070231,ENSDARG00000117113,ENSDARG00000076214,ENSDARG00000089940,ENSDARG00000007271,ENSDARG00000091679,ENSDARG00000029063,ENSDARG00000094558,ENSDARG00000101245,ENSDARG00000098270,…
GO:0002097	tRNA wobble base modification	biological_process	0.15291	1	1	526	7	22454	ENSDARG00000029168
GO:0002098	tRNA wobble uridine modification	biological_process	0.15291	1	1	526	7	22454	ENSDARG00000029168
GO:0003785	actin monomer binding	molecular_function	0.15291	1	1	526	7	22454	ENSDARG00000054911
GO:0004146	dihydrofolate reductase activity	molecular_function	0.15291	1	1	526	7	22454	ENSDARG00000041609
GO:0008851	ethanolamine ammonia-lyase activity	molecular_function	0.15291	1	1	526	7	22454	ENSDARG00000062606
GO:0009581	detection of external stimulus	biological_process	0.15291	1	1	526	7	22454	ENSDARG00000074170
GO:0009582	detection of abiotic stimulus	biological_process	0.15291	1	1	526	7	22454	ENSDARG00000074170
GO:0009583	detection of light stimulus	biological_process	0.15291	1	1	526	7	22454	ENSDARG00000074170
GO:0015095	magnesium ion transmembrane transporter activity	molecular_function	0.15291	1	1	526	7	22454	ENSDARG00000059365
GO:0015693	magnesium ion transport	biological_process	0.15291	1	1	526	7	22454	ENSDARG00000059365
GO:0016841	ammonia-lyase activity	molecular_function	0.15291	1	1	526	7	22454	ENSDARG00000062606
GO:0018298	protein-chromophore linkage	biological_process	0.15291	1	1	526	7	22454	ENSDARG00000074170
GO:0035064	methylated histone binding	molecular_function	0.15291	1	1	526	7	22454	ENSDARG00000098702
GO:0071804	cellular potassium ion transport	biological_process	0.15291	1	1	526	7	22454	ENSDARG00000068126
GO:0071805	potassium ion transmembrane transport	biological_process	0.15291	1	1	526	7	22454	ENSDARG00000068126
GO:0043603	cellular amide metabolic process	biological_process	0.15337	1	21	526	703	22454	ENSDARG00000075726,ENSDARG00000016830,ENSDARG00000075201,ENSDARG00000029063,ENSDARG00000099091,ENSDARG00000029168,ENSDARG00000042566,ENSDARG00000030981,ENSDARG00000061459,ENSDARG00000038585,ENSDARG00000026322,ENSDARG00000006719,ENSDARG00000001930,ENSDARG00000070437,ENSDARG00000038024,ENSDARG00000076364,ENSDARG00000099621,ENSDARG00000077905,ENSDARG00000099989,ENSDARG00000057484,ENSDARG00000056307
GO:0033180	proton-transporting V-type ATPase, V1 domain	cellular_component	0.15544	1	2	526	30	22454	ENSDARG00000104889,ENSDARG00000038066
GO:0006952	defense response	biological_process	0.15755	1	12	526	368	22454	ENSDARG00000100578,ENSDARG00000035569,ENSDARG00000095623,ENSDARG00000116052,ENSDARG00000079355,ENSDARG00000077650,ENSDARG00000005162,ENSDARG00000090834,ENSDARG00000043665,ENSDARG00000062606,ENSDARG00000035891,ENSDARG00000105288
GO:0043229	intracellular organelle	cellular_component	0.15916	1	114	526	4460	22454	ENSDARG00000018000,ENSDARG00000032630,ENSDARG00000063186,ENSDARG00000095623,ENSDARG00000008188,ENSDARG00000007271,ENSDARG00000069910,ENSDARG00000036893,ENSDARG00000104889,ENSDARG00000030981,ENSDARG00000099801,ENSDARG00000070408,ENSDARG00000018303,ENSDARG00000055300,ENSDARG00000109339,ENSDARG00000110939,ENSDARG00000102081,ENSDARG00000057017,ENSDARG00000003446,ENSDARG00000087330,ENSDARG00000101743,…
GO:0005509	calcium ion binding	molecular_function	0.15929	1	21	526	707	22454	ENSDARG00000062592,ENSDARG00000090348,ENSDARG00000057286,ENSDARG00000099989,ENSDARG00000099487,ENSDARG00000102095,ENSDARG00000045758,ENSDARG00000100829,ENSDARG00000054794,ENSDARG00000099447,ENSDARG00000092470,ENSDARG00000102362,ENSDARG00000088136,ENSDARG00000089519,ENSDARG00000061371,ENSDARG00000098566,ENSDARG00000092659,ENSDARG00000099766,ENSDARG00000033840,ENSDARG00000104826,ENSDARG00000052094
GO:0000139	Golgi membrane	cellular_component	0.16021	1	3	526	59	22454	ENSDARG00000016745,ENSDARG00000078703,ENSDARG00000062379
GO:0015074	DNA integration	biological_process	0.16251	1	7	526	191	22454	ENSDARG00000061345,ENSDARG00000102024,ENSDARG00000046054,ENSDARG00000024785,ENSDARG00000097208,ENSDARG00000096996,ENSDARG00000031894
GO:0003873	6-phosphofructo-2-kinase activity	molecular_function	0.16372	1	2	526	31	22454	ENSDARG00000056582,ENSDARG00000101626
GO:0005774	vacuolar membrane	cellular_component	0.16372	1	2	526	31	22454	ENSDARG00000104889,ENSDARG00000038066
GO:0006000	fructose metabolic process	biological_process	0.16372	1	2	526	31	22454	ENSDARG00000101626,ENSDARG00000056582
GO:0042030	ATPase inhibitor activity	molecular_function	0.16372	1	2	526	31	22454	ENSDARG00000097256,ENSDARG00000033840
GO:0044437	vacuolar part	cellular_component	0.16372	1	2	526	31	22454	ENSDARG00000038066,ENSDARG00000104889
GO:0006313	transposition, DNA-mediated	biological_process	0.16552	1	7	526	192	22454	ENSDARG00000061345,ENSDARG00000046054,ENSDARG00000102024,ENSDARG00000024785,ENSDARG00000087736,ENSDARG00000096996,ENSDARG00000031894
GO:0032196	transposition	biological_process	0.16552	1	7	526	192	22454	ENSDARG00000031894,ENSDARG00000096996,ENSDARG00000087736,ENSDARG00000024785,ENSDARG00000102024,ENSDARG00000046054,ENSDARG00000061345
GO:0098662	inorganic cation transmembrane transport	biological_process	0.16597	1	12	526	372	22454	ENSDARG00000104889,ENSDARG00000057853,ENSDARG00000027469,ENSDARG00000113826,ENSDARG00000074337,ENSDARG00000035569,ENSDARG00000023546,ENSDARG00000102085,ENSDARG00000102081,ENSDARG00000103971,ENSDARG00000038066,ENSDARG00000068126
GO:0003676	nucleic acid binding	molecular_function	0.16795	1	115	526	4515	22454	ENSDARG00000026489,ENSDARG00000076442,ENSDARG00000020235,ENSDARG00000032614,ENSDARG00000103208,ENSDARG00000009473,ENSDARG00000101779,ENSDARG00000102024,ENSDARG00000052099,ENSDARG00000008097,ENSDARG00000101277,ENSDARG00000028336,ENSDARG00000030512,ENSDARG00000098702,ENSDARG00000116625,ENSDARG00000035648,ENSDARG00000098390,ENSDARG00000031495,ENSDARG00000041691,ENSDARG00000024785,ENSDARG00000089802,…
GO:0043167	ion binding	molecular_function	0.17083	1	183	526	7359	22454	ENSDARG00000008487,ENSDARG00000044264,ENSDARG00000016059,ENSDARG00000062592,ENSDARG00000076214,ENSDARG00000104892,ENSDARG00000025522,ENSDARG00000056346,ENSDARG00000101245,ENSDARG00000029168,ENSDARG00000088861,ENSDARG00000092697,ENSDARG00000115588,ENSDARG00000100829,ENSDARG00000054794,ENSDARG00000099090,ENSDARG00000054003,ENSDARG00000099766,ENSDARG00000033840,ENSDARG00000011333,ENSDARG00000068126,…
GO:0005730	nucleolus	cellular_component	0.17207	1	2	526	32	22454	ENSDARG00000079741,ENSDARG00000019596
GO:0005747	mitochondrial respiratory chain complex I	cellular_component	0.17207	1	2	526	32	22454	ENSDARG00000043542,ENSDARG00000057017
GO:0030964	NADH dehydrogenase complex	cellular_component	0.17207	1	2	526	32	22454	ENSDARG00000057017,ENSDARG00000043542
GO:0045271	respiratory chain complex I	cellular_component	0.17207	1	2	526	32	22454	ENSDARG00000043542,ENSDARG00000057017
GO:0045184	establishment of protein localization	biological_process	0.17242	1	33	526	1184	22454	ENSDARG00000103117,ENSDARG00000115588,ENSDARG00000089940,ENSDARG00000054906,ENSDARG00000088861,ENSDARG00000078703,ENSDARG00000036755,ENSDARG00000006719,ENSDARG00000102635,ENSDARG00000113826,ENSDARG00000096012,ENSDARG00000116625,ENSDARG00000043402,ENSDARG00000103259,ENSDARG00000076229,ENSDARG00000104892,ENSDARG00000008098,ENSDARG00000093645,ENSDARG00000104889,ENSDARG00000034086,ENSDARG00000062460,…
GO:0009070	serine family amino acid biosynthetic process	biological_process	0.17276	1	1	526	8	22454	ENSDARG00000041609
GO:0009507	chloroplast	cellular_component	0.17276	1	1	526	8	22454	ENSDARG00000006719
GO:0009536	plastid	cellular_component	0.17276	1	1	526	8	22454	ENSDARG00000006719
GO:0019104	DNA N-glycosylase activity	molecular_function	0.17276	1	1	526	8	22454	ENSDARG00000062530
GO:0034227	tRNA thio-modification	biological_process	0.17276	1	1	526	8	22454	ENSDARG00000029168
GO:0008643	carbohydrate transport	biological_process	0.17419	1	4	526	93	22454	ENSDARG00000101245,ENSDARG00000016745,ENSDARG00000098270,ENSDARG00000062379
GO:0042221	response to chemical	biological_process	0.17461	1	12	526	376	22454	ENSDARG00000008487,ENSDARG00000096996,ENSDARG00000095891,ENSDARG00000069246,ENSDARG00000031768,ENSDARG00000054003,ENSDARG00000003607,ENSDARG00000114695,ENSDARG00000102367,ENSDARG00000009473,ENSDARG00000046012,ENSDARG00000042440
GO:0098660	inorganic ion transmembrane transport	biological_process	0.17461	1	12	526	376	22454	ENSDARG00000102085,ENSDARG00000023546,ENSDARG00000102081,ENSDARG00000103971,ENSDARG00000038066,ENSDARG00000035569,ENSDARG00000068126,ENSDARG00000057853,ENSDARG00000104889,ENSDARG00000027469,ENSDARG00000074337,ENSDARG00000113826
GO:0043043	peptide biosynthetic process	biological_process	0.17474	1	18	526	602	22454	ENSDARG00000029168,ENSDARG00000029063,ENSDARG00000075201,ENSDARG00000016830,ENSDARG00000070437,ENSDARG00000001930,ENSDARG00000038585,ENSDARG00000006719,ENSDARG00000042566,ENSDARG00000030981,ENSDARG00000061459,ENSDARG00000077905,ENSDARG00000099989,ENSDARG00000099621,ENSDARG00000076364,ENSDARG00000038024,ENSDARG00000056307,ENSDARG00000057484
GO:0007606	sensory perception of chemical stimulus	biological_process	0.17748	1	3	526	62	22454	ENSDARG00000044279,ENSDARG00000069298,ENSDARG00000074066
GO:0000990	transcription factor activity, core RNA polymerase binding	molecular_function	0.17882	1	4	526	94	22454	ENSDARG00000096996,ENSDARG00000031894,ENSDARG00000010472,ENSDARG00000052099
GO:0000996	core DNA-dependent RNA polymerase binding promoter specificity activity	molecular_function	0.17882	1	4	526	94	22454	ENSDARG00000052099,ENSDARG00000010472,ENSDARG00000096996,ENSDARG00000031894
GO:0016782	transferase activity, transferring sulfur-containing groups	molecular_function	0.17882	1	4	526	94	22454	ENSDARG00000059948,ENSDARG00000086645,ENSDARG00000031632,ENSDARG00000086269
GO:0016987	sigma factor activity	molecular_function	0.17882	1	4	526	94	22454	ENSDARG00000010472,ENSDARG00000052099,ENSDARG00000031894,ENSDARG00000096996
GO:0060089	molecular transducer activity	molecular_function	0.17951	1	45	526	1668	22454	ENSDARG00000027423,ENSDARG00000103117,ENSDARG00000069246,ENSDARG00000093835,ENSDARG00000063140,ENSDARG00000042440,ENSDARG00000053724,ENSDARG00000103108,ENSDARG00000042846,ENSDARG00000090812,ENSDARG00000009253,ENSDARG00000077638,ENSDARG00000096153,ENSDARG00000103259,ENSDARG00000025658,ENSDARG00000005371,ENSDARG00000037925,ENSDARG00000008487,ENSDARG00000098561,ENSDARG00000076710,ENSDARG00000074066,…
GO:0007267	cell-cell signaling	biological_process	0.1805	1	2	526	33	22454	ENSDARG00000014490,ENSDARG00000068126
GO:0015774	polysaccharide transport	biological_process	0.1805	1	2	526	33	22454	ENSDARG00000101245,ENSDARG00000098270
GO:0033037	polysaccharide localization	biological_process	0.1805	1	2	526	33	22454	ENSDARG00000098270,ENSDARG00000101245
GO:0043226	organelle	cellular_component	0.1876	1	115	526	4544	22454	ENSDARG00000099621,ENSDARG00000102883,ENSDARG00000077650,ENSDARG00000077905,ENSDARG00000038066,ENSDARG00000095440,ENSDARG00000100262,ENSDARG00000053091,ENSDARG00000056059,ENSDARG00000025983,ENSDARG00000102879,ENSDARG00000003607,ENSDARG00000090035,ENSDARG00000117113,ENSDARG00000115683,ENSDARG00000028295,ENSDARG00000016745,ENSDARG00000100137,ENSDARG00000007788,ENSDARG00000099593,ENSDARG00000029063,…
GO:0016798	hydrolase activity, acting on glycosyl bonds	molecular_function	0.18794	1	8	526	235	22454	ENSDARG00000043126,ENSDARG00000054794,ENSDARG00000052361,ENSDARG00000062997,ENSDARG00000070437,ENSDARG00000062530,ENSDARG00000027963,ENSDARG00000025983
GO:0005319	lipid transporter activity	molecular_function	0.18899	1	2	526	34	22454	ENSDARG00000102095,ENSDARG00000104820
GO:0004526	ribonuclease P activity	molecular_function	0.19215	1	1	526	9	22454	ENSDARG00000036394
GO:0004635	phosphoribosyl-AMP cyclohydrolase activity	molecular_function	0.19215	1	1	526	9	22454	ENSDARG00000061603
GO:0004683	calmodulin-dependent protein kinase activity	molecular_function	0.19215	1	1	526	9	22454	ENSDARG00000056206
GO:0005185	neurohypophyseal hormone activity	molecular_function	0.19215	1	1	526	9	22454	ENSDARG00000076862
GO:0008716	D-alanine-D-alanine ligase activity	molecular_function	0.19215	1	1	526	9	22454	ENSDARG00000016830
GO:0010883	regulation of lipid storage	biological_process	0.19215	1	1	526	9	22454	ENSDARG00000006128
GO:0010884	positive regulation of lipid storage	biological_process	0.19215	1	1	526	9	22454	ENSDARG00000006128
GO:0010959	regulation of metal ion transport	biological_process	0.19215	1	1	526	9	22454	ENSDARG00000068126
GO:0016533	cyclin-dependent protein kinase 5 holoenzyme complex	cellular_component	0.19215	1	1	526	9	22454	ENSDARG00000037916
GO:0016534	cyclin-dependent protein kinase 5 activator activity	molecular_function	0.19215	1	1	526	9	22454	ENSDARG00000037916
GO:0016872	intramolecular lyase activity	molecular_function	0.19215	1	1	526	9	22454	ENSDARG00000078388
GO:0019209	kinase activator activity	molecular_function	0.19215	1	1	526	9	22454	ENSDARG00000037916
GO:0030295	protein kinase activator activity	molecular_function	0.19215	1	1	526	9	22454	ENSDARG00000037916
GO:0043269	regulation of ion transport	biological_process	0.19215	1	1	526	9	22454	ENSDARG00000068126
GO:0043539	protein serine/threonine kinase activator activity	molecular_function	0.19215	1	1	526	9	22454	ENSDARG00000037916
GO:0051606	detection of stimulus	biological_process	0.19215	1	1	526	9	22454	ENSDARG00000074170
GO:0004871	signal transducer activity	molecular_function	0.19652	1	42	526	1563	22454	ENSDARG00000069246,ENSDARG00000027423,ENSDARG00000093835,ENSDARG00000053724,ENSDARG00000063140,ENSDARG00000042440,ENSDARG00000103108,ENSDARG00000009253,ENSDARG00000090812,ENSDARG00000042846,ENSDARG00000077638,ENSDARG00000037925,ENSDARG00000103259,ENSDARG00000025658,ENSDARG00000005371,ENSDARG00000074066,ENSDARG00000076710,ENSDARG00000098561,ENSDARG00000044279,ENSDARG00000020235,ENSDARG00000036670,…
GO:0005096	GTPase activator activity	molecular_function	0.19774	1	4	526	98	22454	ENSDARG00000031302,ENSDARG00000005162,ENSDARG00000056346,ENSDARG00000056059
GO:0044444	cytoplasmic part	cellular_component	0.19779	1	56	526	2130	22454	ENSDARG00000006719,ENSDARG00000062379,ENSDARG00000061459,ENSDARG00000036755,ENSDARG00000042566,ENSDARG00000043542,ENSDARG00000102635,ENSDARG00000005547,ENSDARG00000114695,ENSDARG00000115588,ENSDARG00000089940,ENSDARG00000078703,ENSDARG00000099091,ENSDARG00000088861,ENSDARG00000057484,ENSDARG00000104892,ENSDARG00000056307,ENSDARG00000046006,ENSDARG00000076364,ENSDARG00000116625,ENSDARG00000096012,…
GO:0016592	mediator complex	cellular_component	0.1981	1	5	526	132	22454	ENSDARG00000006617,ENSDARG00000023546,ENSDARG00000055349,ENSDARG00000027423,ENSDARG00000046006
GO:0016301	kinase activity	molecular_function	0.20214	1	57	526	2175	22454	ENSDARG00000042861,ENSDARG00000044264,ENSDARG00000092561,ENSDARG00000003208,ENSDARG00000096822,ENSDARG00000061451,ENSDARG00000007783,ENSDARG00000096012,ENSDARG00000116625,ENSDARG00000076442,ENSDARG00000027963,ENSDARG00000104892,ENSDARG00000025522,ENSDARG00000101779,ENSDARG00000014348,ENSDARG00000006093,ENSDARG00000075898,ENSDARG00000088861,ENSDARG00000060238,ENSDARG00000087757,ENSDARG00000101245,…
GO:0006412	translation	biological_process	0.20258	1	17	526	579	22454	ENSDARG00000099621,ENSDARG00000077905,ENSDARG00000099989,ENSDARG00000038024,ENSDARG00000076364,ENSDARG00000056307,ENSDARG00000057484,ENSDARG00000029063,ENSDARG00000029168,ENSDARG00000075201,ENSDARG00000001930,ENSDARG00000070437,ENSDARG00000030981,ENSDARG00000042566,ENSDARG00000061459,ENSDARG00000038585,ENSDARG00000006719
GO:0006694	steroid biosynthetic process	biological_process	0.20611	1	2	526	36	22454	ENSDARG00000025658,ENSDARG00000053091
GO:0050909	sensory perception of taste	biological_process	0.20611	1	2	526	36	22454	ENSDARG00000074066,ENSDARG00000044279
GO:0010558	negative regulation of macromolecule biosynthetic process	biological_process	0.20729	1	3	526	67	22454	ENSDARG00000078095,ENSDARG00000096996,ENSDARG00000061660
GO:0019207	kinase regulator activity	molecular_function	0.20729	1	3	526	67	22454	ENSDARG00000037916,ENSDARG00000079355,ENSDARG00000097477
GO:0031327	negative regulation of cellular biosynthetic process	biological_process	0.20729	1	3	526	67	22454	ENSDARG00000061660,ENSDARG00000078095,ENSDARG00000096996
GO:0051172	negative regulation of nitrogen compound metabolic process	biological_process	0.20729	1	3	526	67	22454	ENSDARG00000061660,ENSDARG00000078095,ENSDARG00000096996
GO:2000113	negative regulation of cellular macromolecule biosynthetic process	biological_process	0.20729	1	3	526	67	22454	ENSDARG00000061660,ENSDARG00000078095,ENSDARG00000096996
GO:0009523	photosystem II	cellular_component	0.20742	1	4	526	100	22454	ENSDARG00000100959,ENSDARG00000012367,ENSDARG00000009473,ENSDARG00000113826
GO:0009966	regulation of signal transduction	biological_process	0.20947	1	9	526	279	22454	ENSDARG00000095533,ENSDARG00000104820,ENSDARG00000032866,ENSDARG00000076924,ENSDARG00000034685,ENSDARG00000041449,ENSDARG00000091607,ENSDARG00000036704,ENSDARG00000100606
GO:0005794	Golgi apparatus	cellular_component	0.2105	1	5	526	135	22454	ENSDARG00000016745,ENSDARG00000078703,ENSDARG00000091607,ENSDARG00000096242,ENSDARG00000062379
GO:0044428	nuclear part	cellular_component	0.21097	1	21	526	739	22454	ENSDARG00000069910,ENSDARG00000027423,ENSDARG00000007271,ENSDARG00000005162,ENSDARG00000055300,ENSDARG00000079741,ENSDARG00000102075,ENSDARG00000019596,ENSDARG00000031817,ENSDARG00000056059,ENSDARG00000101277,ENSDARG00000023546,ENSDARG00000102081,ENSDARG00000038005,ENSDARG00000102883,ENSDARG00000056678,ENSDARG00000055349,ENSDARG00000007788,ENSDARG00000006617,ENSDARG00000046006,ENSDARG00000028295
GO:0004415	hyalurononglucosaminidase activity	molecular_function	0.21108	1	1	526	10	22454	ENSDARG00000062997
GO:0006553	lysine metabolic process	biological_process	0.21108	1	1	526	10	22454	ENSDARG00000070131
GO:0006948	induction by virus of host cell-cell fusion	biological_process	0.21108	1	1	526	10	22454	ENSDARG00000080019
GO:0008320	protein transmembrane transporter activity	molecular_function	0.21108	1	1	526	10	22454	ENSDARG00000062460
GO:0015450	P-P-bond-hydrolysis-driven protein transmembrane transporter activity	molecular_function	0.21108	1	1	526	10	22454	ENSDARG00000062460
GO:0015721	bile acid and bile salt transport	biological_process	0.21108	1	1	526	10	22454	ENSDARG00000006128
GO:0015929	hexosaminidase activity	molecular_function	0.21108	1	1	526	10	22454	ENSDARG00000062997
GO:0017053	transcriptional repressor complex	cellular_component	0.21108	1	1	526	10	22454	ENSDARG00000097264
GO:0030126	COPI vesicle coat	cellular_component	0.21108	1	1	526	10	22454	ENSDARG00000078703
GO:0030137	COPI-coated vesicle	cellular_component	0.21108	1	1	526	10	22454	ENSDARG00000078703
GO:0030663	COPI-coated vesicle membrane	cellular_component	0.21108	1	1	526	10	22454	ENSDARG00000078703
GO:0046982	protein heterodimerization activity	molecular_function	0.21108	1	1	526	10	22454	ENSDARG00000006128
GO:0019538	protein metabolic process	biological_process	0.21129	1	105	526	4161	22454	ENSDARG00000099989,ENSDARG00000092561,ENSDARG00000007783,ENSDARG00000044264,ENSDARG00000057484,ENSDARG00000062363,ENSDARG00000014348,ENSDARG00000104892,ENSDARG00000025522,ENSDARG00000056346,ENSDARG00000027963,ENSDARG00000018966,ENSDARG00000092697,ENSDARG00000115588,ENSDARG00000103117,ENSDARG00000101245,ENSDARG00000029168,ENSDARG00000087757,ENSDARG00000079560,ENSDARG00000078703,ENSDARG00000002196,…
GO:0060589	nucleoside-triphosphatase regulator activity	molecular_function	0.2133	1	6	526	171	22454	ENSDARG00000056346,ENSDARG00000033840,ENSDARG00000031302,ENSDARG00000005162,ENSDARG00000097256,ENSDARG00000056059
GO:0005227	calcium activated cation channel activity	molecular_function	0.21473	1	2	526	37	22454	ENSDARG00000023546,ENSDARG00000078752
GO:0005246	calcium channel regulator activity	molecular_function	0.21473	1	2	526	37	22454	ENSDARG00000033840,ENSDARG00000097256
GO:0008443	phosphofructokinase activity	molecular_function	0.21473	1	2	526	37	22454	ENSDARG00000101626,ENSDARG00000056582
GO:0015269	calcium-activated potassium channel activity	molecular_function	0.21473	1	2	526	37	22454	ENSDARG00000078752,ENSDARG00000023546
GO:0022839	ion gated channel activity	molecular_function	0.21473	1	2	526	37	22454	ENSDARG00000078752,ENSDARG00000023546
GO:0042168	heme metabolic process	biological_process	0.21473	1	2	526	37	22454	ENSDARG00000080019,ENSDARG00000114695
GO:0005525	GTP binding	molecular_function	0.21576	1	22	526	781	22454	ENSDARG00000037924,ENSDARG00000021846,ENSDARG00000016059,ENSDARG00000056582,ENSDARG00000008292,ENSDARG00000018587,ENSDARG00000063059,ENSDARG00000045758,ENSDARG00000002293,ENSDARG00000101626,ENSDARG00000020235,ENSDARG00000029088,ENSDARG00000115832,ENSDARG00000074205,ENSDARG00000078731,ENSDARG00000063078,ENSDARG00000062314,ENSDARG00000069420,ENSDARG00000033056,ENSDARG00000087736,ENSDARG00000101150,…
GO:0006974	cellular response to DNA damage stimulus	biological_process	0.21576	1	22	526	781	22454	ENSDARG00000070231,ENSDARG00000076442,ENSDARG00000112451,ENSDARG00000076214,ENSDARG00000117113,ENSDARG00000101425,ENSDARG00000100959,ENSDARG00000112586,ENSDARG00000097524,ENSDARG00000095440,ENSDARG00000007175,ENSDARG00000100468,ENSDARG00000101829,ENSDARG00000062530,ENSDARG00000098270,ENSDARG00000037122,ENSDARG00000029063,ENSDARG00000094558,ENSDARG00000101245,ENSDARG00000089940,ENSDARG00000091679,…
GO:0034220	ion transmembrane transport	biological_process	0.21595	1	13	526	432	22454	ENSDARG00000068126,ENSDARG00000038066,ENSDARG00000103971,ENSDARG00000102081,ENSDARG00000023546,ENSDARG00000102085,ENSDARG00000035569,ENSDARG00000113826,ENSDARG00000074337,ENSDARG00000104889,ENSDARG00000057853,ENSDARG00000042440,ENSDARG00000027469
GO:0044003	modification by symbiont of host morphology or physiology	biological_process	0.21724	1	4	526	102	22454	ENSDARG00000078388,ENSDARG00000080019,ENSDARG00000077044,ENSDARG00000059933
GO:0006464	cellular protein modification process	biological_process	0.21825	1	66	526	2559	22454	ENSDARG00000093835,ENSDARG00000103108,ENSDARG00000037879,ENSDARG00000099531,ENSDARG00000102635,ENSDARG00000058944,ENSDARG00000077228,ENSDARG00000089940,ENSDARG00000027423,ENSDARG00000042116,ENSDARG00000038414,ENSDARG00000101779,ENSDARG00000006093,ENSDARG00000077823,ENSDARG00000076442,ENSDARG00000042861,ENSDARG00000003208,ENSDARG00000096822,ENSDARG00000098270,ENSDARG00000038585,ENSDARG00000098955,…
GO:0036211	protein modification process	biological_process	0.21825	1	66	526	2559	22454	ENSDARG00000112644,ENSDARG00000100959,ENSDARG00000056678,ENSDARG00000110600,ENSDARG00000090223,ENSDARG00000098604,ENSDARG00000098270,ENSDARG00000038585,ENSDARG00000098955,ENSDARG00000056206,ENSDARG00000109339,ENSDARG00000062954,ENSDARG00000043126,ENSDARG00000034056,ENSDARG00000110454,ENSDARG00000094558,ENSDARG00000036893,ENSDARG00000012340,ENSDARG00000101779,ENSDARG00000006093,ENSDARG00000077823,…
GO:0006383	transcription from RNA polymerase III promoter	biological_process	0.22339	1	2	526	38	22454	ENSDARG00000055349,ENSDARG00000061660
GO:0008047	enzyme activator activity	molecular_function	0.22452	1	6	526	174	22454	ENSDARG00000115588,ENSDARG00000056059,ENSDARG00000037916,ENSDARG00000056346,ENSDARG00000005162,ENSDARG00000031302
GO:0051259	protein oligomerization	biological_process	0.22452	1	6	526	174	22454	ENSDARG00000076644,ENSDARG00000035559,ENSDARG00000020102,ENSDARG00000102064,ENSDARG00000098689,ENSDARG00000096904
GO:0015672	monovalent inorganic cation transport	biological_process	0.22527	1	15	526	513	22454	ENSDARG00000038066,ENSDARG00000103971,ENSDARG00000102081,ENSDARG00000054794,ENSDARG00000102085,ENSDARG00000018228,ENSDARG00000023546,ENSDARG00000068126,ENSDARG00000078752,ENSDARG00000104889,ENSDARG00000057853,ENSDARG00000027469,ENSDARG00000005191,ENSDARG00000074337,ENSDARG00000006849
GO:0072509	divalent inorganic cation transmembrane transporter activity	molecular_function	0.22529	1	10	526	322	22454	ENSDARG00000033056,ENSDARG00000002293,ENSDARG00000007788,ENSDARG00000045758,ENSDARG00000020235,ENSDARG00000101150,ENSDARG00000074205,ENSDARG00000021846,ENSDARG00000059365,ENSDARG00000018587
GO:0000377	RNA splicing, via transesterification reactions with bulged adenosine as nucleophile	biological_process	0.22568	1	3	526	70	22454	ENSDARG00000056059,ENSDARG00000055349,ENSDARG00000101277
GO:0000398	mRNA splicing, via spliceosome	biological_process	0.22568	1	3	526	70	22454	ENSDARG00000055349,ENSDARG00000101277,ENSDARG00000056059
GO:0071705	nitrogen compound transport	biological_process	0.22693	1	7	526	211	22454	ENSDARG00000007271,ENSDARG00000055300,ENSDARG00000102081,ENSDARG00000101779,ENSDARG00000063186,ENSDARG00000104023,ENSDARG00000089802
GO:0005230	extracellular ligand-gated ion channel activity	molecular_function	0.22741	1	5	526	139	22454	ENSDARG00000102064,ENSDARG00000052782,ENSDARG00000094512,ENSDARG00000042440,ENSDARG00000006865
GO:0098542	defense response to other organism	biological_process	0.2283	1	6	526	175	22454	ENSDARG00000100578,ENSDARG00000035569,ENSDARG00000095623,ENSDARG00000035891,ENSDARG00000105288,ENSDARG00000005162
GO:0016020	membrane	cellular_component	0.22918	1	193	526	7876	22454	ENSDARG00000046012,ENSDARG00000027469,ENSDARG00000027461,ENSDARG00000100959,ENSDARG00000006420,ENSDARG00000059948,ENSDARG00000102064,ENSDARG00000102081,ENSDARG00000030108,ENSDARG00000098604,ENSDARG00000097256,ENSDARG00000044815,ENSDARG00000038585,ENSDARG00000056206,ENSDARG00000035891,ENSDARG00000062530,ENSDARG00000109339,ENSDARG00000052782,ENSDARG00000092470,ENSDARG00000052988,ENSDARG00000101779,…
GO:0000176	nuclear exosome (RNase complex)	cellular_component	0.22957	1	1	526	11	22454	ENSDARG00000102883
GO:0001614	purinergic nucleotide receptor activity	molecular_function	0.22957	1	1	526	11	22454	ENSDARG00000042440
GO:0004000	adenosine deaminase activity	molecular_function	0.22957	1	1	526	11	22454	ENSDARG00000041609
GO:0004931	extracellular ATP-gated cation channel activity	molecular_function	0.22957	1	1	526	11	22454	ENSDARG00000042440
GO:0006555	methionine metabolic process	biological_process	0.22957	1	1	526	11	22454	ENSDARG00000037363
GO:0006611	protein export from nucleus	biological_process	0.22957	1	1	526	11	22454	ENSDARG00000102081
GO:0006750	glutathione biosynthetic process	biological_process	0.22957	1	1	526	11	22454	ENSDARG00000016830
GO:0006998	nuclear envelope organization	biological_process	0.22957	1	1	526	11	22454	ENSDARG00000102081
GO:0007157	heterophilic cell-cell adhesion via plasma membrane cell adhesion molecules	biological_process	0.22957	1	1	526	11	22454	ENSDARG00000101277
GO:0008312	7S RNA binding	molecular_function	0.22957	1	1	526	11	22454	ENSDARG00000093645
GO:0008537	proteasome activator complex	cellular_component	0.22957	1	1	526	11	22454	ENSDARG00000056678
GO:0009395	phospholipid catabolic process	biological_process	0.22957	1	1	526	11	22454	ENSDARG00000024546
GO:0014074	response to purine-containing compound	biological_process	0.22957	1	1	526	11	22454	ENSDARG00000042440
GO:0015850	organic hydroxy compound transport	biological_process	0.22957	1	1	526	11	22454	ENSDARG00000006128
GO:0016502	nucleotide receptor activity	molecular_function	0.22957	1	1	526	11	22454	ENSDARG00000042440
GO:0022624	proteasome accessory complex	cellular_component	0.22957	1	1	526	11	22454	ENSDARG00000056678
GO:0031225	anchored component of membrane	cellular_component	0.22957	1	1	526	11	22454	ENSDARG00000086645
GO:0033198	response to ATP	biological_process	0.22957	1	1	526	11	22454	ENSDARG00000042440
GO:0034599	cellular response to oxidative stress	biological_process	0.22957	1	1	526	11	22454	ENSDARG00000114695
GO:0035381	ATP-gated ion channel activity	molecular_function	0.22957	1	1	526	11	22454	ENSDARG00000042440
GO:0035586	purinergic receptor activity	molecular_function	0.22957	1	1	526	11	22454	ENSDARG00000042440
GO:0046683	response to organophosphorus	biological_process	0.22957	1	1	526	11	22454	ENSDARG00000042440
GO:0047396	glycosylphosphatidylinositol diacylglycerol-lyase activity	molecular_function	0.22957	1	1	526	11	22454	ENSDARG00000054794
GO:0048500	signal recognition particle	cellular_component	0.22957	1	1	526	11	22454	ENSDARG00000093645
GO:0005773	vacuole	cellular_component	0.23207	1	2	526	39	22454	ENSDARG00000104889,ENSDARG00000038066
GO:0015144	carbohydrate transmembrane transporter activity	molecular_function	0.23207	1	2	526	39	22454	ENSDARG00000016745,ENSDARG00000062379
GO:1901476	carbohydrate transporter activity	molecular_function	0.23207	1	2	526	39	22454	ENSDARG00000016745,ENSDARG00000062379
GO:0051817	modification of morphology or physiology of other organism involved in symbiotic interaction	biological_process	0.23218	1	4	526	105	22454	ENSDARG00000080019,ENSDARG00000078388,ENSDARG00000059933,ENSDARG00000077044
GO:0032561	guanyl ribonucleotide binding	molecular_function	0.2331	1	22	526	791	22454	ENSDARG00000069420,ENSDARG00000062314,ENSDARG00000033056,ENSDARG00000101150,ENSDARG00000087736,ENSDARG00000115627,ENSDARG00000115832,ENSDARG00000074205,ENSDARG00000029088,ENSDARG00000078731,ENSDARG00000063078,ENSDARG00000045758,ENSDARG00000002293,ENSDARG00000101626,ENSDARG00000020235,ENSDARG00000016059,ENSDARG00000021846,ENSDARG00000037924,ENSDARG00000056582,ENSDARG00000008292,ENSDARG00000018587,…
GO:0006259	DNA metabolic process	biological_process	0.23315	1	43	526	1634	22454	ENSDARG00000095440,ENSDARG00000101829,ENSDARG00000056059,ENSDARG00000100468,ENSDARG00000007175,ENSDARG00000112586,ENSDARG00000096996,ENSDARG00000003446,ENSDARG00000101425,ENSDARG00000061345,ENSDARG00000007788,ENSDARG00000002293,ENSDARG00000100959,ENSDARG00000112451,ENSDARG00000070231,ENSDARG00000117113,ENSDARG00000007271,ENSDARG00000094558,ENSDARG00000029063,ENSDARG00000098270,ENSDARG00000019596,…
GO:0004888	transmembrane signaling receptor activity	molecular_function	0.23604	1	33	526	1232	22454	ENSDARG00000098561,ENSDARG00000074066,ENSDARG00000076710,ENSDARG00000089334,ENSDARG00000036670,ENSDARG00000044279,ENSDARG00000077638,ENSDARG00000005371,ENSDARG00000103259,ENSDARG00000025658,ENSDARG00000103108,ENSDARG00000053724,ENSDARG00000042440,ENSDARG00000063140,ENSDARG00000042846,ENSDARG00000090812,ENSDARG00000009253,ENSDARG00000027423,ENSDARG00000069246,ENSDARG00000090834,ENSDARG00000056000,…
GO:0035821	modification of morphology or physiology of other organism	biological_process	0.23722	1	4	526	106	22454	ENSDARG00000077044,ENSDARG00000059933,ENSDARG00000078388,ENSDARG00000080019
GO:0043565	sequence-specific DNA binding	molecular_function	0.23737	1	19	526	675	22454	ENSDARG00000002196,ENSDARG00000034086,ENSDARG00000018303,ENSDARG00000042285,ENSDARG00000031894,ENSDARG00000054003,ENSDARG00000018000,ENSDARG00000104773,ENSDARG00000061548,ENSDARG00000103700,ENSDARG00000036893,ENSDARG00000079699,ENSDARG00000009473,ENSDARG00000076015,ENSDARG00000076442,ENSDARG00000003607,ENSDARG00000031768,ENSDARG00000030512,ENSDARG00000094965
GO:0016192	vesicle-mediated transport	biological_process	0.23764	1	21	526	754	22454	ENSDARG00000002196,ENSDARG00000005547,ENSDARG00000102635,ENSDARG00000100434,ENSDARG00000109339,ENSDARG00000115588,ENSDARG00000089940,ENSDARG00000054906,ENSDARG00000088861,ENSDARG00000078703,ENSDARG00000100959,ENSDARG00000091607,ENSDARG00000117113,ENSDARG00000104892,ENSDARG00000095440,ENSDARG00000038066,ENSDARG00000096012,ENSDARG00000116625,ENSDARG00000100262,ENSDARG00000030108,ENSDARG00000098604
GO:0009890	negative regulation of biosynthetic process	biological_process	0.23811	1	3	526	72	22454	ENSDARG00000061660,ENSDARG00000078095,ENSDARG00000096996
GO:0010629	negative regulation of gene expression	biological_process	0.23811	1	3	526	72	22454	ENSDARG00000096996,ENSDARG00000078095,ENSDARG00000061660
GO:0043170	macromolecule metabolic process	biological_process	0.23947	1	195	526	7976	22454	ENSDARG00000075297,ENSDARG00000074670,ENSDARG00000079699,ENSDARG00000045522,ENSDARG00000029063,ENSDARG00000060600,ENSDARG00000034086,ENSDARG00000061660,ENSDARG00000100434,ENSDARG00000070437,ENSDARG00000062460,ENSDARG00000001930,ENSDARG00000007743,ENSDARG00000042285,ENSDARG00000007175,ENSDARG00000100262,ENSDARG00000056059,ENSDARG00000101829,ENSDARG00000042835,ENSDARG00000094965,ENSDARG00000102883,…
GO:0098798	mitochondrial protein complex	cellular_component	0.23976	1	6	526	178	22454	ENSDARG00000036755,ENSDARG00000008098,ENSDARG00000102085,ENSDARG00000027469,ENSDARG00000057017,ENSDARG00000043542
GO:0008104	protein localization	biological_process	0.24034	1	33	526	1235	22454	ENSDARG00000096012,ENSDARG00000043402,ENSDARG00000116625,ENSDARG00000103259,ENSDARG00000076229,ENSDARG00000104892,ENSDARG00000115588,ENSDARG00000089940,ENSDARG00000103117,ENSDARG00000054906,ENSDARG00000088861,ENSDARG00000078703,ENSDARG00000036755,ENSDARG00000006719,ENSDARG00000102635,ENSDARG00000113826,ENSDARG00000038066,ENSDARG00000102081,ENSDARG00000095440,ENSDARG00000100262,ENSDARG00000099621,…
GO:0048731	system development	biological_process	0.24035	1	5	526	142	22454	ENSDARG00000104826,ENSDARG00000034685,ENSDARG00000100829,ENSDARG00000099447,ENSDARG00000102367
GO:0019200	carbohydrate kinase activity	molecular_function	0.24077	1	2	526	40	22454	ENSDARG00000056582,ENSDARG00000101626
GO:0044267	cellular protein metabolic process	biological_process	0.24398	1	85	526	3370	22454	ENSDARG00000099090,ENSDARG00000039997,ENSDARG00000078251,ENSDARG00000042566,ENSDARG00000101245,ENSDARG00000087757,ENSDARG00000029168,ENSDARG00000078703,ENSDARG00000079560,ENSDARG00000092697,ENSDARG00000115588,ENSDARG00000104892,ENSDARG00000025522,ENSDARG00000056346,ENSDARG00000027963,ENSDARG00000057484,ENSDARG00000014348,ENSDARG00000099989,ENSDARG00000092561,ENSDARG00000007783,ENSDARG00000044264,…
GO:0019001	guanyl nucleotide binding	molecular_function	0.2474	1	22	526	799	22454	ENSDARG00000056582,ENSDARG00000016059,ENSDARG00000021846,ENSDARG00000037924,ENSDARG00000018587,ENSDARG00000063059,ENSDARG00000008292,ENSDARG00000002293,ENSDARG00000045758,ENSDARG00000020235,ENSDARG00000101626,ENSDARG00000115832,ENSDARG00000029088,ENSDARG00000074205,ENSDARG00000063078,ENSDARG00000078731,ENSDARG00000033056,ENSDARG00000062314,ENSDARG00000069420,ENSDARG00000115627,ENSDARG00000101150,…
GO:0004565	beta-galactosidase activity	molecular_function	0.24763	1	1	526	12	22454	ENSDARG00000052361
GO:0004932	mating-type factor pheromone receptor activity	molecular_function	0.24763	1	1	526	12	22454	ENSDARG00000009253
GO:0006284	base-excision repair	biological_process	0.24763	1	1	526	12	22454	ENSDARG00000062530
GO:0006801	superoxide metabolic process	biological_process	0.24763	1	1	526	12	22454	ENSDARG00000018000
GO:0007008	outer mitochondrial membrane organization	biological_process	0.24763	1	1	526	12	22454	ENSDARG00000008098
GO:0007020	microtubule nucleation	biological_process	0.24763	1	1	526	12	22454	ENSDARG00000079741
GO:0010968	regulation of microtubule nucleation	biological_process	0.24763	1	1	526	12	22454	ENSDARG00000079741
GO:0016286	small conductance calcium-activated potassium channel activity	molecular_function	0.24763	1	1	526	12	22454	ENSDARG00000023546
GO:0016573	histone acetylation	biological_process	0.24763	1	1	526	12	22454	ENSDARG00000090223
GO:0019184	nonribosomal peptide biosynthetic process	biological_process	0.24763	1	1	526	12	22454	ENSDARG00000016830
GO:0031112	positive regulation of microtubule polymerization or depolymerization	biological_process	0.24763	1	1	526	12	22454	ENSDARG00000079741
GO:0031113	regulation of microtubule polymerization	biological_process	0.24763	1	1	526	12	22454	ENSDARG00000079741
GO:0031116	positive regulation of microtubule polymerization	biological_process	0.24763	1	1	526	12	22454	ENSDARG00000079741
GO:0045040	protein import into mitochondrial outer membrane	biological_process	0.24763	1	1	526	12	22454	ENSDARG00000008098
GO:0046785	microtubule polymerization	biological_process	0.24763	1	1	526	12	22454	ENSDARG00000079741
GO:0090063	positive regulation of microtubule nucleation	biological_process	0.24763	1	1	526	12	22454	ENSDARG00000079741
GO:0090151	establishment of protein localization to mitochondrial membrane	biological_process	0.24763	1	1	526	12	22454	ENSDARG00000008098
GO:0010941	regulation of cell death	biological_process	0.24909	1	5	526	144	22454	ENSDARG00000032630,ENSDARG00000070272,ENSDARG00000034685,ENSDARG00000004325,ENSDARG00000087736
GO:0042981	regulation of apoptotic process	biological_process	0.24909	1	5	526	144	22454	ENSDARG00000087736,ENSDARG00000004325,ENSDARG00000034685,ENSDARG00000032630,ENSDARG00000070272
GO:0043067	regulation of programmed cell death	biological_process	0.24909	1	5	526	144	22454	ENSDARG00000004325,ENSDARG00000087736,ENSDARG00000070272,ENSDARG00000032630,ENSDARG00000034685
GO:0004180	carboxypeptidase activity	molecular_function	0.24948	1	2	526	41	22454	ENSDARG00000011769,ENSDARG00000037144
GO:0006040	amino sugar metabolic process	biological_process	0.24948	1	2	526	41	22454	ENSDARG00000099771,ENSDARG00000103117
GO:0015035	protein disulfide oxidoreductase activity	molecular_function	0.24948	1	2	526	41	22454	ENSDARG00000093119,ENSDARG00000043665
GO:0015036	disulfide oxidoreductase activity	molecular_function	0.24948	1	2	526	41	22454	ENSDARG00000043665,ENSDARG00000093119
GO:0006518	peptide metabolic process	biological_process	0.25407	1	18	526	644	22454	ENSDARG00000042566,ENSDARG00000030981,ENSDARG00000061459,ENSDARG00000038585,ENSDARG00000006719,ENSDARG00000001930,ENSDARG00000070437,ENSDARG00000016830,ENSDARG00000075201,ENSDARG00000029063,ENSDARG00000029168,ENSDARG00000057484,ENSDARG00000056307,ENSDARG00000038024,ENSDARG00000076364,ENSDARG00000099621,ENSDARG00000077905,ENSDARG00000099989
GO:0000375	RNA splicing, via transesterification reactions	biological_process	0.25697	1	3	526	75	22454	ENSDARG00000056059,ENSDARG00000055349,ENSDARG00000101277
GO:0016881	acid-amino acid ligase activity	molecular_function	0.25821	1	2	526	42	22454	ENSDARG00000102879,ENSDARG00000016830
GO:0019901	protein kinase binding	molecular_function	0.25821	1	2	526	42	22454	ENSDARG00000077877,ENSDARG00000052423
GO:0031975	envelope	cellular_component	0.25859	1	12	526	411	22454	ENSDARG00000034086,ENSDARG00000055300,ENSDARG00000036755,ENSDARG00000027469,ENSDARG00000043542,ENSDARG00000007271,ENSDARG00000102081,ENSDARG00000008098,ENSDARG00000032630,ENSDARG00000102085,ENSDARG00000057017,ENSDARG00000018587
GO:0009987	cellular process	biological_process	0.26129	1	314	526	13077	22454	ENSDARG00000099621,ENSDARG00000112586,ENSDARG00000068126,ENSDARG00000097264,ENSDARG00000020131,ENSDARG00000038066,ENSDARG00000095440,ENSDARG00000100468,ENSDARG00000025983,ENSDARG00000003607,ENSDARG00000002293,ENSDARG00000007788,ENSDARG00000099593,ENSDARG00000029088,ENSDARG00000115832,ENSDARG00000074205,ENSDARG00000075201,ENSDARG00000069780,ENSDARG00000115627,ENSDARG00000098004,ENSDARG00000018111,…
GO:0051536	iron-sulfur cluster binding	molecular_function	0.26233	1	5	526	147	22454	ENSDARG00000052703,ENSDARG00000012340,ENSDARG00000069888,ENSDARG00000044241,ENSDARG00000011876
GO:0051540	metal cluster binding	molecular_function	0.26233	1	5	526	147	22454	ENSDARG00000052703,ENSDARG00000012340,ENSDARG00000069888,ENSDARG00000011876,ENSDARG00000044241
GO:0016810	hydrolase activity, acting on carbon-nitrogen (but not peptide) bonds	molecular_function	0.26277	1	4	526	111	22454	ENSDARG00000041609,ENSDARG00000011521,ENSDARG00000097725,ENSDARG00000061603
GO:0004519	endonuclease activity	molecular_function	0.26318	1	6	526	184	22454	ENSDARG00000042571,ENSDARG00000020746,ENSDARG00000016649,ENSDARG00000045522,ENSDARG00000098390,ENSDARG00000036394
GO:0000178	exosome (RNase complex)	cellular_component	0.26526	1	1	526	13	22454	ENSDARG00000102883
GO:0000275	mitochondrial proton-transporting ATP synthase complex, catalytic core F(1)	cellular_component	0.26526	1	1	526	13	22454	ENSDARG00000027469
GO:0003917	DNA topoisomerase type I activity	molecular_function	0.26526	1	1	526	13	22454	ENSDARG00000060697
GO:0006473	protein acetylation	biological_process	0.26526	1	1	526	13	22454	ENSDARG00000090223
GO:0006475	internal protein amino acid acetylation	biological_process	0.26526	1	1	526	13	22454	ENSDARG00000090223
GO:0008535	respiratory chain complex IV assembly	biological_process	0.26526	1	1	526	13	22454	ENSDARG00000105288
GO:0009620	response to fungus	biological_process	0.26526	1	1	526	13	22454	ENSDARG00000035569
GO:0016593	Cdc73/Paf1 complex	cellular_component	0.26526	1	1	526	13	22454	ENSDARG00000007788
GO:0018393	internal peptidyl-lysine acetylation	biological_process	0.26526	1	1	526	13	22454	ENSDARG00000090223
GO:0018394	peptidyl-lysine acetylation	biological_process	0.26526	1	1	526	13	22454	ENSDARG00000090223
GO:0033617	mitochondrial respiratory chain complex IV assembly	biological_process	0.26526	1	1	526	13	22454	ENSDARG00000105288
GO:0043543	protein acylation	biological_process	0.26526	1	1	526	13	22454	ENSDARG00000090223
GO:0050832	defense response to fungus	biological_process	0.26526	1	1	526	13	22454	ENSDARG00000035569
GO:0051861	glycolipid binding	molecular_function	0.26526	1	1	526	13	22454	ENSDARG00000068126
GO:0006082	organic acid metabolic process	biological_process	0.26771	1	15	526	532	22454	ENSDARG00000070131,ENSDARG00000096996,ENSDARG00000029168,ENSDARG00000102114,ENSDARG00000099091,ENSDARG00000037363,ENSDARG00000052099,ENSDARG00000075726,ENSDARG00000028336,ENSDARG00000061603,ENSDARG00000080019,ENSDARG00000041609,ENSDARG00000061345,ENSDARG00000062606,ENSDARG00000026322
GO:0043436	oxoacid metabolic process	biological_process	0.26771	1	15	526	532	22454	ENSDARG00000070131,ENSDARG00000096996,ENSDARG00000102114,ENSDARG00000029168,ENSDARG00000099091,ENSDARG00000037363,ENSDARG00000052099,ENSDARG00000075726,ENSDARG00000028336,ENSDARG00000061603,ENSDARG00000080019,ENSDARG00000041609,ENSDARG00000061345,ENSDARG00000062606,ENSDARG00000026322
GO:0033176	proton-transporting V-type ATPase complex	cellular_component	0.26795	1	4	526	112	22454	ENSDARG00000038066,ENSDARG00000103971,ENSDARG00000023546,ENSDARG00000104889
GO:0006886	intracellular protein transport	biological_process	0.27015	1	26	526	972	22454	ENSDARG00000087736,ENSDARG00000100434,ENSDARG00000109339,ENSDARG00000102635,ENSDARG00000104889,ENSDARG00000036755,ENSDARG00000078703,ENSDARG00000093645,ENSDARG00000088861,ENSDARG00000054906,ENSDARG00000103117,ENSDARG00000008098,ENSDARG00000115588,ENSDARG00000089940,ENSDARG00000104892,ENSDARG00000117113,ENSDARG00000100959,ENSDARG00000076229,ENSDARG00000098604,ENSDARG00000099621,ENSDARG00000116625,…
GO:0044425	membrane part	cellular_component	0.27082	1	128	526	5196	22454	ENSDARG00000056000,ENSDARG00000092632,ENSDARG00000101461,ENSDARG00000057017,ENSDARG00000059365,ENSDARG00000116052,ENSDARG00000069888,ENSDARG00000035532,ENSDARG00000107527,ENSDARG00000059933,ENSDARG00000104889,ENSDARG00000095623,ENSDARG00000036848,ENSDARG00000032630,ENSDARG00000031632,ENSDARG00000095533,ENSDARG00000045758,ENSDARG00000076710,ENSDARG00000097524,ENSDARG00000025658,ENSDARG00000018587,…
GO:0008202	steroid metabolic process	biological_process	0.27566	1	2	526	44	22454	ENSDARG00000025658,ENSDARG00000053091
GO:0009636	response to toxic substance	biological_process	0.27566	1	2	526	44	22454	ENSDARG00000069246,ENSDARG00000008487
GO:0019835	cytolysis	biological_process	0.27566	1	2	526	44	22454	ENSDARG00000035891,ENSDARG00000078388
GO:0008080	N-acetyltransferase activity	molecular_function	0.27601	1	3	526	78	22454	ENSDARG00000071060,ENSDARG00000095908,ENSDARG00000027187
GO:0051260	protein homooligomerization	biological_process	0.27601	1	3	526	78	22454	ENSDARG00000102064,ENSDARG00000076644,ENSDARG00000020102
GO:0031967	organelle envelope	cellular_component	0.27696	1	11	526	379	22454	ENSDARG00000102085,ENSDARG00000102081,ENSDARG00000008098,ENSDARG00000032630,ENSDARG00000007271,ENSDARG00000057017,ENSDARG00000027469,ENSDARG00000036755,ENSDARG00000055300,ENSDARG00000034086,ENSDARG00000043542
GO:0007600	sensory perception	biological_process	0.28239	1	3	526	79	22454	ENSDARG00000044279,ENSDARG00000069298,ENSDARG00000074066
GO:0050877	neurological system process	biological_process	0.28239	1	3	526	79	22454	ENSDARG00000074066,ENSDARG00000069298,ENSDARG00000044279
GO:0004549	tRNA-specific ribonuclease activity	molecular_function	0.28248	1	1	526	14	22454	ENSDARG00000036394
GO:0005388	calcium-transporting ATPase activity	molecular_function	0.28248	1	1	526	14	22454	ENSDARG00000007788
GO:0006997	nucleus organization	biological_process	0.28248	1	1	526	14	22454	ENSDARG00000102081
GO:0009416	response to light stimulus	biological_process	0.28248	1	1	526	14	22454	ENSDARG00000074170
GO:0010243	response to organonitrogen compound	biological_process	0.28248	1	1	526	14	22454	ENSDARG00000042440
GO:0016832	aldehyde-lyase activity	molecular_function	0.28248	1	1	526	14	22454	ENSDARG00000099091
GO:0019888	protein phosphatase regulator activity	molecular_function	0.28248	1	1	526	14	22454	ENSDARG00000038941
GO:0046933	proton-transporting ATP synthase activity, rotational mechanism	molecular_function	0.28248	1	1	526	14	22454	ENSDARG00000027469
GO:0007265	Ras protein signal transduction	biological_process	0.28357	1	4	526	115	22454	ENSDARG00000091607,ENSDARG00000100606,ENSDARG00000104820,ENSDARG00000076924
GO:0030695	GTPase regulator activity	molecular_function	0.28357	1	4	526	115	22454	ENSDARG00000056346,ENSDARG00000005162,ENSDARG00000031302,ENSDARG00000056059
GO:0046578	regulation of Ras protein signal transduction	biological_process	0.28357	1	4	526	115	22454	ENSDARG00000104820,ENSDARG00000076924,ENSDARG00000091607,ENSDARG00000100606
GO:0000502	proteasome complex	cellular_component	0.28439	1	2	526	45	22454	ENSDARG00000002240,ENSDARG00000056678
GO:0005742	mitochondrial outer membrane translocase complex	cellular_component	0.28439	1	2	526	45	22454	ENSDARG00000008098,ENSDARG00000036755
GO:0017004	cytochrome complex assembly	biological_process	0.28439	1	2	526	45	22454	ENSDARG00000089802,ENSDARG00000105288
GO:0008238	exopeptidase activity	molecular_function	0.28475	1	5	526	152	22454	ENSDARG00000098557,ENSDARG00000037144,ENSDARG00000103117,ENSDARG00000070571,ENSDARG00000011769
GO:0004872	receptor activity	molecular_function	0.28613	1	36	526	1388	22454	ENSDARG00000096996,ENSDARG00000077905,ENSDARG00000109278,ENSDARG00000018228,ENSDARG00000116052,ENSDARG00000069298,ENSDARG00000056000,ENSDARG00000102064,ENSDARG00000090834,ENSDARG00000086262,ENSDARG00000011876,ENSDARG00000092470,ENSDARG00000052988,ENSDARG00000075201,ENSDARG00000008487,ENSDARG00000005371,ENSDARG00000025658,ENSDARG00000103259,ENSDARG00000096153,ENSDARG00000077638,ENSDARG00000044279,…
GO:0005488	binding	molecular_function	0.28663	1	361	526	15132	22454	ENSDARG00000036337,ENSDARG00000099593,ENSDARG00000100137,ENSDARG00000002293,ENSDARG00000090834,ENSDARG00000007788,ENSDARG00000028295,ENSDARG00000020746,ENSDARG00000003607,ENSDARG00000025983,ENSDARG00000094478,ENSDARG00000053091,ENSDARG00000100468,ENSDARG00000038066,ENSDARG00000095440,ENSDARG00000068126,ENSDARG00000020131,ENSDARG00000112586,ENSDARG00000100616,ENSDARG00000018111,ENSDARG00000004325,…
GO:0006807	nitrogen compound metabolic process	biological_process	0.28692	1	147	526	6015	22454	ENSDARG00000024785,ENSDARG00000101150,ENSDARG00000015552,ENSDARG00000037122,ENSDARG00000006719,ENSDARG00000093835,ENSDARG00000099771,ENSDARG00000057562,ENSDARG00000061459,ENSDARG00000114182,ENSDARG00000063078,ENSDARG00000027187,ENSDARG00000097208,ENSDARG00000061548,ENSDARG00000027423,ENSDARG00000077228,ENSDARG00000089940,ENSDARG00000056307,ENSDARG00000032614,ENSDARG00000077823,ENSDARG00000097524,…
GO:0044455	mitochondrial membrane part	cellular_component	0.28716	1	6	526	190	22454	ENSDARG00000043542,ENSDARG00000057017,ENSDARG00000008098,ENSDARG00000036755,ENSDARG00000027469,ENSDARG00000102085
GO:0032879	regulation of localization	biological_process	0.28879	1	3	526	80	22454	ENSDARG00000005162,ENSDARG00000068126,ENSDARG00000006128
GO:1901607	alpha-amino acid biosynthetic process	biological_process	0.28881	1	4	526	116	22454	ENSDARG00000061603,ENSDARG00000075726,ENSDARG00000041609,ENSDARG00000026322
GO:0043412	macromolecule modification	biological_process	0.29033	1	70	526	2794	22454	ENSDARG00000037879,ENSDARG00000099531,ENSDARG00000093835,ENSDARG00000103108,ENSDARG00000102635,ENSDARG00000058944,ENSDARG00000027423,ENSDARG00000042116,ENSDARG00000077228,ENSDARG00000089940,ENSDARG00000038414,ENSDARG00000006093,ENSDARG00000077823,ENSDARG00000101779,ENSDARG00000076442,ENSDARG00000096822,ENSDARG00000003208,ENSDARG00000042861,ENSDARG00000038585,ENSDARG00000098955,ENSDARG00000098270,…
GO:0019752	carboxylic acid metabolic process	biological_process	0.2928	1	14	526	503	22454	ENSDARG00000070131,ENSDARG00000096996,ENSDARG00000102114,ENSDARG00000029168,ENSDARG00000099091,ENSDARG00000052099,ENSDARG00000037363,ENSDARG00000075726,ENSDARG00000061603,ENSDARG00000080019,ENSDARG00000041609,ENSDARG00000061345,ENSDARG00000062606,ENSDARG00000026322
GO:0019900	kinase binding	molecular_function	0.2931	1	2	526	46	22454	ENSDARG00000077877,ENSDARG00000052423
GO:0008324	cation transmembrane transporter activity	molecular_function	0.29432	1	32	526	1230	22454	ENSDARG00000101150,ENSDARG00000113826,ENSDARG00000033056,ENSDARG00000042440,ENSDARG00000062379,ENSDARG00000010472,ENSDARG00000054794,ENSDARG00000020235,ENSDARG00000074337,ENSDARG00000057853,ENSDARG00000045758,ENSDARG00000005139,ENSDARG00000018587,ENSDARG00000103971,ENSDARG00000023546,ENSDARG00000021846,ENSDARG00000018111,ENSDARG00000078752,ENSDARG00000074205,ENSDARG00000102085,ENSDARG00000006849,…
GO:0003682	chromatin binding	molecular_function	0.29519	1	3	526	81	22454	ENSDARG00000101277,ENSDARG00000055349,ENSDARG00000015552
GO:0006915	apoptotic process	biological_process	0.29526	1	6	526	192	22454	ENSDARG00000004325,ENSDARG00000087736,ENSDARG00000097725,ENSDARG00000032630,ENSDARG00000070272,ENSDARG00000034685
GO:0012501	programmed cell death	biological_process	0.29526	1	6	526	192	22454	ENSDARG00000004325,ENSDARG00000097725,ENSDARG00000087736,ENSDARG00000070272,ENSDARG00000032630,ENSDARG00000034685
GO:0044281	small molecule metabolic process	biological_process	0.2953	1	27	526	1027	22454	ENSDARG00000041609,ENSDARG00000057853,ENSDARG00000061345,ENSDARG00000027469,ENSDARG00000005191,ENSDARG00000061603,ENSDARG00000102081,ENSDARG00000028336,ENSDARG00000056059,ENSDARG00000070131,ENSDARG00000096996,ENSDARG00000102114,ENSDARG00000052099,ENSDARG00000099771,ENSDARG00000030981,ENSDARG00000032866,ENSDARG00000062606,ENSDARG00000026322,ENSDARG00000080019,ENSDARG00000008660,ENSDARG00000103117,…
GO:0016772	transferase activity, transferring phosphorus-containing groups	molecular_function	0.2964	1	69	526	2758	22454	ENSDARG00000006609,ENSDARG00000074670,ENSDARG00000074205,ENSDARG00000075297,ENSDARG00000062460,ENSDARG00000100434,ENSDARG00000112586,ENSDARG00000001234,ENSDARG00000095440,ENSDARG00000100468,ENSDARG00000100262,ENSDARG00000101829,ENSDARG00000070734,ENSDARG00000117113,ENSDARG00000088861,ENSDARG00000060238,ENSDARG00000101245,ENSDARG00000087757,ENSDARG00000100829,ENSDARG00000115588,ENSDARG00000092697,…
GO:0000976	transcription regulatory region sequence-specific DNA binding	molecular_function	0.2993	1	1	526	15	22454	ENSDARG00000036893
GO:0001653	peptide receptor activity	molecular_function	0.2993	1	1	526	15	22454	ENSDARG00000009253
GO:0003911	DNA ligase (NAD+) activity	molecular_function	0.2993	1	1	526	15	22454	ENSDARG00000037122
GO:0008284	positive regulation of cell proliferation	biological_process	0.2993	1	1	526	15	22454	ENSDARG00000006128
GO:0008528	G-protein coupled peptide receptor activity	molecular_function	0.2993	1	1	526	15	22454	ENSDARG00000009253
GO:0019208	phosphatase regulator activity	molecular_function	0.2993	1	1	526	15	22454	ENSDARG00000038941
GO:0051705	multi-organism behavior	biological_process	0.2993	1	1	526	15	22454	ENSDARG00000056059
GO:0098799	outer mitochondrial membrane protein complex	cellular_component	0.30179	1	2	526	47	22454	ENSDARG00000008098,ENSDARG00000036755
GO:0065007	biological regulation	biological_process	0.3019	1	163	526	6709	22454	ENSDARG00000077823,ENSDARG00000095533,ENSDARG00000045758,ENSDARG00000076710,ENSDARG00000076229,ENSDARG00000032614,ENSDARG00000041691,ENSDARG00000023546,ENSDARG00000052099,ENSDARG00000025658,ENSDARG00000037122,ENSDARG00000077044,ENSDARG00000061459,ENSDARG00000053724,ENSDARG00000093835,ENSDARG00000101150,ENSDARG00000015552,ENSDARG00000090812,ENSDARG00000027423,ENSDARG00000077228,ENSDARG00000114182,…
GO:0015078	hydrogen ion transmembrane transporter activity	molecular_function	0.30328	1	10	526	349	22454	ENSDARG00000005139,ENSDARG00000012388,ENSDARG00000057853,ENSDARG00000027469,ENSDARG00000074337,ENSDARG00000100397,ENSDARG00000102085,ENSDARG00000023546,ENSDARG00000103971,ENSDARG00000102081
GO:0009308	amine metabolic process	biological_process	0.3046	1	4	526	119	22454	ENSDARG00000074205,ENSDARG00000033056,ENSDARG00000077228,ENSDARG00000101150
GO:0000921	septin ring assembly	biological_process	0.31047	1	2	526	48	22454	ENSDARG00000099091,ENSDARG00000023546
GO:0005940	septin ring	cellular_component	0.31047	1	2	526	48	22454	ENSDARG00000023546,ENSDARG00000099091
GO:0031106	septin ring organization	biological_process	0.31047	1	2	526	48	22454	ENSDARG00000099091,ENSDARG00000023546
GO:0032156	septin cytoskeleton	cellular_component	0.31047	1	2	526	48	22454	ENSDARG00000023546,ENSDARG00000099091
GO:0032185	septin cytoskeleton organization	biological_process	0.31047	1	2	526	48	22454	ENSDARG00000023546,ENSDARG00000099091
GO:0004553	hydrolase activity, hydrolyzing O-glycosyl compounds	molecular_function	0.31158	1	6	526	196	22454	ENSDARG00000052361,ENSDARG00000054794,ENSDARG00000062997,ENSDARG00000025983,ENSDARG00000027963,ENSDARG00000070437
GO:0032991	macromolecular complex	cellular_component	0.31178	1	75	526	3022	22454	ENSDARG00000102883,ENSDARG00000099621,ENSDARG00000042835,ENSDARG00000097264,ENSDARG00000077905,ENSDARG00000038066,ENSDARG00000095440,ENSDARG00000056059,ENSDARG00000100262,ENSDARG00000028295,ENSDARG00000117113,ENSDARG00000007788,ENSDARG00000029063,ENSDARG00000096242,ENSDARG00000093645,ENSDARG00000008098,ENSDARG00000052361,ENSDARG00000102085,ENSDARG00000001930,ENSDARG00000070437,ENSDARG00000100434,…
GO:0033177	proton-transporting two-sector ATPase complex, proton-transporting domain	cellular_component	0.3121	1	5	526	158	22454	ENSDARG00000102085,ENSDARG00000057853,ENSDARG00000023546,ENSDARG00000102081,ENSDARG00000103971
GO:0015276	ligand-gated ion channel activity	molecular_function	0.31338	1	7	526	235	22454	ENSDARG00000094512,ENSDARG00000102064,ENSDARG00000052782,ENSDARG00000006865,ENSDARG00000023546,ENSDARG00000042440,ENSDARG00000007788
GO:0022834	ligand-gated channel activity	molecular_function	0.31338	1	7	526	235	22454	ENSDARG00000094512,ENSDARG00000102064,ENSDARG00000052782,ENSDARG00000006865,ENSDARG00000042440,ENSDARG00000007788,ENSDARG00000023546
GO:0038023	signaling receptor activity	molecular_function	0.31363	1	33	526	1283	22454	ENSDARG00000052988,ENSDARG00000075201,ENSDARG00000092470,ENSDARG00000011876,ENSDARG00000086262,ENSDARG00000090834,ENSDARG00000102064,ENSDARG00000056000,ENSDARG00000069298,ENSDARG00000116052,ENSDARG00000018228,ENSDARG00000109278,ENSDARG00000077905,ENSDARG00000096996,ENSDARG00000053724,ENSDARG00000063140,ENSDARG00000042440,ENSDARG00000103108,ENSDARG00000042846,ENSDARG00000090812,ENSDARG00000009253,…
GO:0050662	coenzyme binding	molecular_function	0.31381	1	11	526	392	22454	ENSDARG00000063588,ENSDARG00000055591,ENSDARG00000077228,ENSDARG00000075726,ENSDARG00000028336,ENSDARG00000080019,ENSDARG00000086859,ENSDARG00000038900,ENSDARG00000005191,ENSDARG00000027469,ENSDARG00000026322
GO:0019048	modulation by virus of host morphology or physiology	biological_process	0.31445	1	3	526	84	22454	ENSDARG00000059933,ENSDARG00000077044,ENSDARG00000080019
GO:0048037	cofactor binding	molecular_function	0.31516	1	13	526	472	22454	ENSDARG00000075726,ENSDARG00000077228,ENSDARG00000055591,ENSDARG00000028336,ENSDARG00000063588,ENSDARG00000052099,ENSDARG00000027469,ENSDARG00000026322,ENSDARG00000052712,ENSDARG00000005191,ENSDARG00000086859,ENSDARG00000038900,ENSDARG00000080019
GO:0000045	autophagosome assembly	biological_process	0.31573	1	1	526	16	22454	ENSDARG00000043542
GO:0006525	arginine metabolic process	biological_process	0.31573	1	1	526	16	22454	ENSDARG00000096996
GO:0006855	drug transmembrane transport	biological_process	0.31573	1	1	526	16	22454	ENSDARG00000046012
GO:0015893	drug transport	biological_process	0.31573	1	1	526	16	22454	ENSDARG00000046012
GO:0015925	galactosidase activity	molecular_function	0.31573	1	1	526	16	22454	ENSDARG00000052361
GO:0016236	macroautophagy	biological_process	0.31573	1	1	526	16	22454	ENSDARG00000043542
GO:0017153	sodium:dicarboxylate symporter activity	molecular_function	0.31573	1	1	526	16	22454	ENSDARG00000099186
GO:0019915	lipid storage	biological_process	0.31573	1	1	526	16	22454	ENSDARG00000006128
GO:0030153	bacteriocin immunity	biological_process	0.31573	1	1	526	16	22454	ENSDARG00000004154
GO:0031965	nuclear membrane	cellular_component	0.31573	1	1	526	16	22454	ENSDARG00000102081
GO:0045261	proton-transporting ATP synthase complex, catalytic core F(1)	cellular_component	0.31573	1	1	526	16	22454	ENSDARG00000027469
GO:0097034	mitochondrial respiratory chain complex IV biogenesis	biological_process	0.31573	1	1	526	16	22454	ENSDARG00000105288
GO:0004003	ATP-dependent DNA helicase activity	molecular_function	0.31913	1	2	526	49	22454	ENSDARG00000002293,ENSDARG00000007175
GO:0016569	covalent chromatin modification	biological_process	0.31913	1	2	526	49	22454	ENSDARG00000007788,ENSDARG00000090223
GO:0016570	histone modification	biological_process	0.31913	1	2	526	49	22454	ENSDARG00000090223,ENSDARG00000007788
GO:0098803	respiratory chain complex	cellular_component	0.31913	1	2	526	49	22454	ENSDARG00000043542,ENSDARG00000057017
GO:1901564	organonitrogen compound metabolic process	biological_process	0.32169	1	42	526	1659	22454	ENSDARG00000056307,ENSDARG00000057853,ENSDARG00000057484,ENSDARG00000099989,ENSDARG00000038024,ENSDARG00000076364,ENSDARG00000114695,ENSDARG00000101150,ENSDARG00000042566,ENSDARG00000061459,ENSDARG00000033056,ENSDARG00000006719,ENSDARG00000063078,ENSDARG00000037363,ENSDARG00000099091,ENSDARG00000029168,ENSDARG00000077228,ENSDARG00000061603,ENSDARG00000061345,ENSDARG00000027469,ENSDARG00000041609,…
GO:0005737	cytoplasm	cellular_component	0.32489	1	67	526	2700	22454	ENSDARG00000099091,ENSDARG00000005162,ENSDARG00000029168,ENSDARG00000078703,ENSDARG00000088861,ENSDARG00000104773,ENSDARG00000115588,ENSDARG00000043542,ENSDARG00000114695,ENSDARG00000005547,ENSDARG00000062379,ENSDARG00000042566,ENSDARG00000099989,ENSDARG00000008487,ENSDARG00000096012,ENSDARG00000046006,ENSDARG00000104892,ENSDARG00000056346,ENSDARG00000057484,ENSDARG00000093645,ENSDARG00000096242,…
GO:0050794	regulation of cellular process	biological_process	0.32507	1	153	526	6315	22454	ENSDARG00000061660,ENSDARG00000005479,ENSDARG00000043665,ENSDARG00000069420,ENSDARG00000062314,ENSDARG00000034086,ENSDARG00000042285,ENSDARG00000100434,ENSDARG00000011876,ENSDARG00000086262,ENSDARG00000029063,ENSDARG00000079699,ENSDARG00000076236,ENSDARG00000038941,ENSDARG00000102879,ENSDARG00000117113,ENSDARG00000018228,ENSDARG00000037924,ENSDARG00000100397,ENSDARG00000100262,ENSDARG00000056059,…
GO:0004197	cysteine-type endopeptidase activity	molecular_function	0.32591	1	5	526	161	22454	ENSDARG00000093405,ENSDARG00000060600,ENSDARG00000070571,ENSDARG00000070272,ENSDARG00000004325
GO:1901566	organonitrogen compound biosynthetic process	biological_process	0.32708	1	30	526	1168	22454	ENSDARG00000075201,ENSDARG00000016830,ENSDARG00000075726,ENSDARG00000102085,ENSDARG00000029168,ENSDARG00000029063,ENSDARG00000063078,ENSDARG00000032866,ENSDARG00000006719,ENSDARG00000026322,ENSDARG00000038585,ENSDARG00000061459,ENSDARG00000030981,ENSDARG00000042566,ENSDARG00000070437,ENSDARG00000080019,ENSDARG00000001930,ENSDARG00000076364,ENSDARG00000056059,ENSDARG00000102081,ENSDARG00000038024,…
GO:0045259	proton-transporting ATP synthase complex	cellular_component	0.32731	1	3	526	86	22454	ENSDARG00000027469,ENSDARG00000102085,ENSDARG00000102081
GO:0000988	transcription factor activity, protein binding	molecular_function	0.32771	1	8	526	278	22454	ENSDARG00000010472,ENSDARG00000052099,ENSDARG00000096996,ENSDARG00000027423,ENSDARG00000023546,ENSDARG00000046006,ENSDARG00000031894,ENSDARG00000055349
GO:1990204	oxidoreductase complex	cellular_component	0.32776	1	2	526	50	22454	ENSDARG00000043542,ENSDARG00000057017
GO:0008219	cell death	biological_process	0.32805	1	6	526	200	22454	ENSDARG00000004325,ENSDARG00000087736,ENSDARG00000097725,ENSDARG00000070272,ENSDARG00000032630,ENSDARG00000034685
GO:0016265	death	biological_process	0.32805	1	6	526	200	22454	ENSDARG00000004325,ENSDARG00000087736,ENSDARG00000097725,ENSDARG00000032630,ENSDARG00000070272,ENSDARG00000034685
GO:0001816	cytokine production	biological_process	0.33177	1	1	526	17	22454	ENSDARG00000006128
GO:0001817	regulation of cytokine production	biological_process	0.33177	1	1	526	17	22454	ENSDARG00000006128
GO:0001819	positive regulation of cytokine production	biological_process	0.33177	1	1	526	17	22454	ENSDARG00000006128
GO:0008242	omega peptidase activity	molecular_function	0.33177	1	1	526	17	22454	ENSDARG00000070571
GO:0009279	cell outer membrane	cellular_component	0.33177	1	1	526	17	22454	ENSDARG00000018587
GO:0016503	pheromone receptor activity	molecular_function	0.33177	1	1	526	17	22454	ENSDARG00000009253
GO:0016780	phosphotransferase activity, for other substituted phosphate groups	molecular_function	0.33177	1	1	526	17	22454	ENSDARG00000034056
GO:0033108	mitochondrial respiratory chain complex assembly	biological_process	0.33177	1	1	526	17	22454	ENSDARG00000105288
GO:0052646	alditol phosphate metabolic process	biological_process	0.33177	1	1	526	17	22454	ENSDARG00000102114
GO:0006468	protein phosphorylation	biological_process	0.33428	1	28	526	1090	22454	ENSDARG00000025522,ENSDARG00000110600,ENSDARG00000027963,ENSDARG00000006093,ENSDARG00000014348,ENSDARG00000101779,ENSDARG00000096822,ENSDARG00000003208,ENSDARG00000007783,ENSDARG00000092561,ENSDARG00000044264,ENSDARG00000042861,ENSDARG00000070734,ENSDARG00000001234,ENSDARG00000062460,ENSDARG00000078251,ENSDARG00000058944,ENSDARG00000056206,ENSDARG00000099531,ENSDARG00000103108,ENSDARG00000087757,…
GO:0006816	calcium ion transport	biological_process	0.33636	1	2	526	51	22454	ENSDARG00000097256,ENSDARG00000033840
GO:0019239	deaminase activity	molecular_function	0.33636	1	2	526	51	22454	ENSDARG00000104491,ENSDARG00000041609
GO:0050789	regulation of biological process	biological_process	0.3366	1	157	526	6498	22454	ENSDARG00000037363,ENSDARG00000010472,ENSDARG00000104826,ENSDARG00000052094,ENSDARG00000009253,ENSDARG00000079741,ENSDARG00000033056,ENSDARG00000103259,ENSDARG00000062372,ENSDARG00000038113,ENSDARG00000037925,ENSDARG00000116625,ENSDARG00000035648,ENSDARG00000101277,ENSDARG00000030512,ENSDARG00000031495,ENSDARG00000078775,ENSDARG00000020235,ENSDARG00000094224,ENSDARG00000076442,ENSDARG00000056184,…
GO:0009605	response to external stimulus	biological_process	0.33998	1	11	526	401	22454	ENSDARG00000005162,ENSDARG00000096996,ENSDARG00000035569,ENSDARG00000095623,ENSDARG00000031495,ENSDARG00000100578,ENSDARG00000043542,ENSDARG00000035891,ENSDARG00000105288,ENSDARG00000102367,ENSDARG00000074170
GO:0009405	pathogenesis	biological_process	0.34243	1	12	526	442	22454	ENSDARG00000042440,ENSDARG00000103941,ENSDARG00000077823,ENSDARG00000034086,ENSDARG00000032866,ENSDARG00000076958,ENSDARG00000105288,ENSDARG00000089334,ENSDARG00000017798,ENSDARG00000096153,ENSDARG00000101277,ENSDARG00000029168
GO:0005085	guanyl-nucleotide exchange factor activity	molecular_function	0.34442	1	5	526	165	22454	ENSDARG00000104820,ENSDARG00000061459,ENSDARG00000076924,ENSDARG00000091607,ENSDARG00000100606
GO:0098772	molecular function regulator	molecular_function	0.3458	1	21	526	809	22454	ENSDARG00000079355,ENSDARG00000005162,ENSDARG00000026333,ENSDARG00000115588,ENSDARG00000077874,ENSDARG00000033840,ENSDARG00000037916,ENSDARG00000097256,ENSDARG00000061459,ENSDARG00000097477,ENSDARG00000104820,ENSDARG00000100606,ENSDARG00000031302,ENSDARG00000038113,ENSDARG00000056059,ENSDARG00000038941,ENSDARG00000056346,ENSDARG00000091607,ENSDARG00000103941,ENSDARG00000076924,ENSDARG00000077823
GO:0008138	protein tyrosine/serine/threonine phosphatase activity	molecular_function	0.34707	1	4	526	127	22454	ENSDARG00000012340,ENSDARG00000039997,ENSDARG00000079560,ENSDARG00000098955
GO:0001897	cytolysis by symbiont of host cells	biological_process	0.34743	1	1	526	18	22454	ENSDARG00000078388
GO:0002064	epithelial cell development	biological_process	0.34743	1	1	526	18	22454	ENSDARG00000007863
GO:0002065	columnar/cuboidal epithelial cell differentiation	biological_process	0.34743	1	1	526	18	22454	ENSDARG00000007863
GO:0002066	columnar/cuboidal epithelial cell development	biological_process	0.34743	1	1	526	18	22454	ENSDARG00000007863
GO:0005213	structural constituent of chorion	molecular_function	0.34743	1	1	526	18	22454	ENSDARG00000007863
GO:0007006	mitochondrial membrane organization	biological_process	0.34743	1	1	526	18	22454	ENSDARG00000008098
GO:0007217	tachykinin receptor signaling pathway	biological_process	0.34743	1	1	526	18	22454	ENSDARG00000014490
GO:0007292	female gamete generation	biological_process	0.34743	1	1	526	18	22454	ENSDARG00000007863
GO:0007304	chorion-containing eggshell formation	biological_process	0.34743	1	1	526	18	22454	ENSDARG00000007863
GO:0008158	hedgehog receptor activity	molecular_function	0.34743	1	1	526	18	22454	ENSDARG00000042846
GO:0015238	drug transmembrane transporter activity	molecular_function	0.34743	1	1	526	18	22454	ENSDARG00000046012
GO:0015643	toxic substance binding	molecular_function	0.34743	1	1	526	18	22454	ENSDARG00000004154
GO:0016011	dystroglycan complex	cellular_component	0.34743	1	1	526	18	22454	ENSDARG00000027423
GO:0016012	sarcoglycan complex	cellular_component	0.34743	1	1	526	18	22454	ENSDARG00000027423
GO:0019836	hemolysis by symbiont of host erythrocytes	biological_process	0.34743	1	1	526	18	22454	ENSDARG00000078388
GO:0030703	eggshell formation	biological_process	0.34743	1	1	526	18	22454	ENSDARG00000007863
GO:0030707	ovarian follicle cell development	biological_process	0.34743	1	1	526	18	22454	ENSDARG00000007863
GO:0042127	regulation of cell proliferation	biological_process	0.34743	1	1	526	18	22454	ENSDARG00000006128
GO:0048477	oogenesis	biological_process	0.34743	1	1	526	18	22454	ENSDARG00000007863
GO:0050829	defense response to Gram-negative bacterium	biological_process	0.34743	1	1	526	18	22454	ENSDARG00000035891
GO:0090484	drug transporter activity	molecular_function	0.34743	1	1	526	18	22454	ENSDARG00000046012
GO:0034641	cellular nitrogen compound metabolic process	biological_process	0.3523	1	139	526	5755	22454	ENSDARG00000095440,ENSDARG00000100468,ENSDARG00000096996,ENSDARG00000099621,ENSDARG00000112586,ENSDARG00000059233,ENSDARG00000077905,ENSDARG00000077650,ENSDARG00000007788,ENSDARG00000002293,ENSDARG00000074170,ENSDARG00000041609,ENSDARG00000099593,ENSDARG00000112451,ENSDARG00000025983,ENSDARG00000003607,ENSDARG00000074205,ENSDARG00000016830,ENSDARG00000069780,ENSDARG00000075201,ENSDARG00000019596,…
GO:0006364	rRNA processing	biological_process	0.35299	1	3	526	90	22454	ENSDARG00000104820,ENSDARG00000079741,ENSDARG00000019596
GO:0016072	rRNA metabolic process	biological_process	0.35299	1	3	526	90	22454	ENSDARG00000104820,ENSDARG00000079741,ENSDARG00000019596
GO:0006796	phosphate-containing compound metabolic process	biological_process	0.3559	1	46	526	1849	22454	ENSDARG00000099531,ENSDARG00000099771,ENSDARG00000103108,ENSDARG00000078251,ENSDARG00000039997,ENSDARG00000058944,ENSDARG00000027423,ENSDARG00000077228,ENSDARG00000103117,ENSDARG00000054794,ENSDARG00000092697,ENSDARG00000087757,ENSDARG00000079560,ENSDARG00000063078,ENSDARG00000006093,ENSDARG00000014348,ENSDARG00000057853,ENSDARG00000101779,ENSDARG00000025522,ENSDARG00000027963,ENSDARG00000096822,…
GO:0000775	chromosome, centromeric region	cellular_component	0.35712	1	6	526	207	22454	ENSDARG00000101277,ENSDARG00000055349,ENSDARG00000005162,ENSDARG00000015552,ENSDARG00000038005,ENSDARG00000098004
GO:0006270	DNA replication initiation	biological_process	0.35772	1	4	526	129	22454	ENSDARG00000079741,ENSDARG00000056059,ENSDARG00000019596,ENSDARG00000007788
GO:0000724	double-strand break repair via homologous recombination	biological_process	0.36273	1	1	526	19	22454	ENSDARG00000097524
GO:0004714	transmembrane receptor protein tyrosine kinase activity	molecular_function	0.36273	1	1	526	19	22454	ENSDARG00000027423
GO:0007033	vacuole organization	biological_process	0.36273	1	1	526	19	22454	ENSDARG00000043542
GO:0009069	serine family amino acid metabolic process	biological_process	0.36273	1	1	526	19	22454	ENSDARG00000041609
GO:0019843	rRNA binding	molecular_function	0.36273	1	1	526	19	22454	ENSDARG00000057484
GO:0042262	DNA protection	biological_process	0.36273	1	1	526	19	22454	ENSDARG00000031495
GO:0001076	transcription factor activity, RNA polymerase II transcription factor binding	molecular_function	0.36305	1	4	526	130	22454	ENSDARG00000046006,ENSDARG00000023546,ENSDARG00000055349,ENSDARG00000027423
GO:0001104	RNA polymerase II transcription cofactor activity	molecular_function	0.36305	1	4	526	130	22454	ENSDARG00000027423,ENSDARG00000055349,ENSDARG00000023546,ENSDARG00000046006
GO:0008652	cellular amino acid biosynthetic process	biological_process	0.36305	1	4	526	130	22454	ENSDARG00000041609,ENSDARG00000075726,ENSDARG00000026322,ENSDARG00000061603
GO:0051056	regulation of small GTPase mediated signal transduction	biological_process	0.36305	1	4	526	130	22454	ENSDARG00000104820,ENSDARG00000076924,ENSDARG00000091607,ENSDARG00000100606
GO:0016893	endonuclease activity, active with either ribo- or deoxyribonucleic acids and producing 5'-phosphomonoesters	molecular_function	0.3658	1	3	526	92	22454	ENSDARG00000036394,ENSDARG00000042571,ENSDARG00000016649
GO:0032940	secretion by cell	biological_process	0.36837	1	4	526	131	22454	ENSDARG00000043402,ENSDARG00000006719,ENSDARG00000062460,ENSDARG00000103259
GO:0098800	inner mitochondrial membrane protein complex	cellular_component	0.36837	1	4	526	131	22454	ENSDARG00000102085,ENSDARG00000027469,ENSDARG00000043542,ENSDARG00000057017
GO:0044260	cellular macromolecule metabolic process	biological_process	0.36839	1	173	526	7214	22454	ENSDARG00000094558,ENSDARG00000036893,ENSDARG00000078095,ENSDARG00000043126,ENSDARG00000069910,ENSDARG00000062954,ENSDARG00000035891,ENSDARG00000056206,ENSDARG00000062530,ENSDARG00000109339,ENSDARG00000098270,ENSDARG00000038585,ENSDARG00000018303,ENSDARG00000098955,ENSDARG00000098604,ENSDARG00000090223,ENSDARG00000110600,ENSDARG00000112644,ENSDARG00000101425,ENSDARG00000100959,ENSDARG00000027461,…
GO:0006793	phosphorus metabolic process	biological_process	0.36869	1	46	526	1858	22454	ENSDARG00000027469,ENSDARG00000041609,ENSDARG00000110600,ENSDARG00000070734,ENSDARG00000001234,ENSDARG00000102081,ENSDARG00000102114,ENSDARG00000024546,ENSDARG00000038585,ENSDARG00000032866,ENSDARG00000098955,ENSDARG00000030981,ENSDARG00000062460,ENSDARG00000056206,ENSDARG00000062954,ENSDARG00000034056,ENSDARG00000102085,ENSDARG00000074670,ENSDARG00000006609,ENSDARG00000012340,ENSDARG00000006093,…
GO:0006950	response to stress	biological_process	0.37055	1	37	526	1484	22454	ENSDARG00000116052,ENSDARG00000100468,ENSDARG00000007175,ENSDARG00000035569,ENSDARG00000101829,ENSDARG00000095440,ENSDARG00000077650,ENSDARG00000112586,ENSDARG00000100959,ENSDARG00000090834,ENSDARG00000101425,ENSDARG00000117113,ENSDARG00000070231,ENSDARG00000112451,ENSDARG00000095623,ENSDARG00000007271,ENSDARG00000094558,ENSDARG00000029063,ENSDARG00000062606,ENSDARG00000043665,ENSDARG00000098270,…
GO:0008081	phosphoric diester hydrolase activity	molecular_function	0.37219	1	3	526	93	22454	ENSDARG00000100397,ENSDARG00000063732,ENSDARG00000032868
GO:0008380	RNA splicing	biological_process	0.37219	1	3	526	93	22454	ENSDARG00000056059,ENSDARG00000101277,ENSDARG00000055349
GO:0005315	inorganic phosphate transmembrane transporter activity	molecular_function	0.37767	1	1	526	20	22454	ENSDARG00000063078
GO:0007050	cell cycle arrest	biological_process	0.37767	1	1	526	20	22454	ENSDARG00000076236
GO:0008176	tRNA (guanine-N7-)-methyltransferase activity	molecular_function	0.37767	1	1	526	20	22454	ENSDARG00000027461
GO:0009314	response to radiation	biological_process	0.37767	1	1	526	20	22454	ENSDARG00000074170
GO:0009424	bacterial-type flagellum hook	cellular_component	0.37767	1	1	526	20	22454	ENSDARG00000077877
GO:0016709	oxidoreductase activity, acting on paired donors, with incorporation or reduction of molecular oxygen, NAD(P)H as one donor, and incorporation of one atom of oxygen	molecular_function	0.37767	1	1	526	20	22454	ENSDARG00000056346
GO:0016840	carbon-nitrogen lyase activity	molecular_function	0.37767	1	1	526	20	22454	ENSDARG00000062606
GO:0031412	gas vesicle organization	biological_process	0.37767	1	1	526	20	22454	ENSDARG00000045166
GO:0042126	nitrate metabolic process	biological_process	0.37767	1	1	526	20	22454	ENSDARG00000028336
GO:0042128	nitrate assimilation	biological_process	0.37767	1	1	526	20	22454	ENSDARG00000028336
GO:0042493	response to drug	biological_process	0.37767	1	1	526	20	22454	ENSDARG00000046012
GO:0045766	positive regulation of angiogenesis	biological_process	0.37767	1	1	526	20	22454	ENSDARG00000034685
GO:1901698	response to nitrogen compound	biological_process	0.37767	1	1	526	20	22454	ENSDARG00000042440
GO:1904018	positive regulation of vasculature development	biological_process	0.37767	1	1	526	20	22454	ENSDARG00000034685
GO:0007266	Rho protein signal transduction	biological_process	0.37856	1	3	526	94	22454	ENSDARG00000076924,ENSDARG00000100606,ENSDARG00000091607
GO:0035023	regulation of Rho protein signal transduction	biological_process	0.37856	1	3	526	94	22454	ENSDARG00000076924,ENSDARG00000091607,ENSDARG00000100606
GO:0005746	mitochondrial respiratory chain	cellular_component	0.37879	1	2	526	56	22454	ENSDARG00000043542,ENSDARG00000057017
GO:0006119	oxidative phosphorylation	biological_process	0.37879	1	2	526	56	22454	ENSDARG00000057853,ENSDARG00000030981
GO:0008375	acetylglucosaminyltransferase activity	molecular_function	0.37879	1	2	526	56	22454	ENSDARG00000020647,ENSDARG00000060471
GO:0042773	ATP synthesis coupled electron transport	biological_process	0.37879	1	2	526	56	22454	ENSDARG00000030981,ENSDARG00000057853
GO:0046903	secretion	biological_process	0.37901	1	4	526	133	22454	ENSDARG00000043402,ENSDARG00000006719,ENSDARG00000062460,ENSDARG00000103259
GO:0098687	chromosomal region	cellular_component	0.38217	1	6	526	213	22454	ENSDARG00000005162,ENSDARG00000038005,ENSDARG00000098004,ENSDARG00000015552,ENSDARG00000101277,ENSDARG00000055349
GO:0000152	nuclear ubiquitin ligase complex	cellular_component	0.38432	1	4	526	134	22454	ENSDARG00000102075,ENSDARG00000056678,ENSDARG00000028295,ENSDARG00000031817
GO:0005680	anaphase-promoting complex	cellular_component	0.38432	1	4	526	134	22454	ENSDARG00000056678,ENSDARG00000102075,ENSDARG00000028295,ENSDARG00000031817
GO:0009521	photosystem	cellular_component	0.38432	1	4	526	134	22454	ENSDARG00000009473,ENSDARG00000012367,ENSDARG00000100959,ENSDARG00000113826
GO:0031461	cullin-RING ubiquitin ligase complex	cellular_component	0.38432	1	4	526	134	22454	ENSDARG00000031817,ENSDARG00000028295,ENSDARG00000056678,ENSDARG00000102075
GO:0060590	ATPase regulator activity	molecular_function	0.38715	1	2	526	57	22454	ENSDARG00000097256,ENSDARG00000033840
GO:0048856	anatomical structure development	biological_process	0.38907	1	9	526	336	22454	ENSDARG00000102367,ENSDARG00000034685,ENSDARG00000104826,ENSDARG00000101150,ENSDARG00000099447,ENSDARG00000100829,ENSDARG00000038066,ENSDARG00000007863,ENSDARG00000005162
GO:0051704	multi-organism process	biological_process	0.38933	1	36	526	1454	22454	ENSDARG00000103117,ENSDARG00000056477,ENSDARG00000005162,ENSDARG00000029168,ENSDARG00000002196,ENSDARG00000089959,ENSDARG00000077044,ENSDARG00000042440,ENSDARG00000017798,ENSDARG00000096153,ENSDARG00000100578,ENSDARG00000101277,ENSDARG00000063588,ENSDARG00000077823,ENSDARG00000089334,ENSDARG00000007863,ENSDARG00000023933,ENSDARG00000095623,ENSDARG00000103594,ENSDARG00000043126,ENSDARG00000034086,…
GO:0005543	phospholipid binding	molecular_function	0.38963	1	4	526	135	22454	ENSDARG00000068126,ENSDARG00000062460,ENSDARG00000025522,ENSDARG00000011333
GO:0000278	mitotic cell cycle	biological_process	0.39053	1	6	526	215	22454	ENSDARG00000104773,ENSDARG00000031495,ENSDARG00000034086,ENSDARG00000098004,ENSDARG00000038005,ENSDARG00000005162
GO:1903047	mitotic cell cycle process	biological_process	0.39053	1	6	526	215	22454	ENSDARG00000038005,ENSDARG00000098004,ENSDARG00000005162,ENSDARG00000104773,ENSDARG00000031495,ENSDARG00000034086
GO:0016410	N-acyltransferase activity	molecular_function	0.39127	1	3	526	96	22454	ENSDARG00000095908,ENSDARG00000027187,ENSDARG00000071060
GO:0005524	ATP binding	molecular_function	0.39212	1	57	526	2336	22454	ENSDARG00000042861,ENSDARG00000044264,ENSDARG00000063059,ENSDARG00000018587,ENSDARG00000092561,ENSDARG00000096822,ENSDARG00000003208,ENSDARG00000061451,ENSDARG00000007783,ENSDARG00000101779,ENSDARG00000014348,ENSDARG00000006093,ENSDARG00000020235,ENSDARG00000027963,ENSDARG00000037532,ENSDARG00000025522,ENSDARG00000092697,ENSDARG00000077228,ENSDARG00000027423,ENSDARG00000078731,ENSDARG00000063078,…
GO:0003995	acyl-CoA dehydrogenase activity	molecular_function	0.39227	1	1	526	21	22454	ENSDARG00000038900
GO:0005086	ARF guanyl-nucleotide exchange factor activity	molecular_function	0.39227	1	1	526	21	22454	ENSDARG00000104820
GO:0006787	porphyrin-containing compound catabolic process	biological_process	0.39227	1	1	526	21	22454	ENSDARG00000114695
GO:0007281	germ cell development	biological_process	0.39227	1	1	526	21	22454	ENSDARG00000007863
GO:0008536	Ran GTPase binding	molecular_function	0.39227	1	1	526	21	22454	ENSDARG00000104889
GO:0015662	ATPase activity, coupled to transmembrane movement of ions, phosphorylative mechanism	molecular_function	0.39227	1	1	526	21	22454	ENSDARG00000007788
GO:0015718	monocarboxylic acid transport	biological_process	0.39227	1	1	526	21	22454	ENSDARG00000006128
GO:0019354	siroheme biosynthetic process	biological_process	0.39227	1	1	526	21	22454	ENSDARG00000080019
GO:0030855	epithelial cell differentiation	biological_process	0.39227	1	1	526	21	22454	ENSDARG00000007863
GO:0031124	mRNA 3'-end processing	biological_process	0.39227	1	1	526	21	22454	ENSDARG00000089563
GO:0032011	ARF protein signal transduction	biological_process	0.39227	1	1	526	21	22454	ENSDARG00000104820
GO:0032012	regulation of ARF protein signal transduction	biological_process	0.39227	1	1	526	21	22454	ENSDARG00000104820
GO:0033015	tetrapyrrole catabolic process	biological_process	0.39227	1	1	526	21	22454	ENSDARG00000114695
GO:0043115	precorrin-2 dehydrogenase activity	molecular_function	0.39227	1	1	526	21	22454	ENSDARG00000080019
GO:0046156	siroheme metabolic process	biological_process	0.39227	1	1	526	21	22454	ENSDARG00000080019
GO:0051801	cytolysis in other organism involved in symbiotic interaction	biological_process	0.39227	1	1	526	21	22454	ENSDARG00000078388
GO:0052331	hemolysis in other organism involved in symbiotic interaction	biological_process	0.39227	1	1	526	21	22454	ENSDARG00000078388
GO:0000166	nucleotide binding	molecular_function	0.39382	1	75	526	3095	22454	ENSDARG00000014348,ENSDARG00000027963,ENSDARG00000037532,ENSDARG00000025522,ENSDARG00000016059,ENSDARG00000044264,ENSDARG00000092561,ENSDARG00000007783,ENSDARG00000078251,ENSDARG00000092697,ENSDARG00000087757,ENSDARG00000029168,ENSDARG00000002293,ENSDARG00000007788,ENSDARG00000061345,ENSDARG00000001234,ENSDARG00000070734,ENSDARG00000035569,ENSDARG00000037924,ENSDARG00000007175,ENSDARG00000069420,…
GO:1901265	nucleoside phosphate binding	molecular_function	0.39382	1	75	526	3095	22454	ENSDARG00000056206,ENSDARG00000034056,ENSDARG00000062954,ENSDARG00000069409,ENSDARG00000110600,ENSDARG00000005191,ENSDARG00000101626,ENSDARG00000069515,ENSDARG00000056582,ENSDARG00000058145,ENSDARG00000003446,ENSDARG00000103108,ENSDARG00000033056,ENSDARG00000099771,ENSDARG00000099531,ENSDARG00000058944,ENSDARG00000101150,ENSDARG00000038900,ENSDARG00000077228,ENSDARG00000027423,ENSDARG00000078731,…
GO:0000151	ubiquitin ligase complex	cellular_component	0.39493	1	4	526	136	22454	ENSDARG00000102075,ENSDARG00000056678,ENSDARG00000031817,ENSDARG00000028295
GO:0004725	protein tyrosine phosphatase activity	molecular_function	0.39493	1	4	526	136	22454	ENSDARG00000079560,ENSDARG00000039997,ENSDARG00000012340,ENSDARG00000098955
GO:0032559	adenyl ribonucleotide binding	molecular_function	0.39605	1	57	526	2339	22454	ENSDARG00000101779,ENSDARG00000014348,ENSDARG00000006093,ENSDARG00000020235,ENSDARG00000027963,ENSDARG00000037532,ENSDARG00000025522,ENSDARG00000042861,ENSDARG00000063059,ENSDARG00000044264,ENSDARG00000018587,ENSDARG00000092561,ENSDARG00000061451,ENSDARG00000096822,ENSDARG00000007783,ENSDARG00000003208,ENSDARG00000033056,ENSDARG00000103108,ENSDARG00000099771,ENSDARG00000099531,ENSDARG00000058944,…
GO:0016407	acetyltransferase activity	molecular_function	0.40391	1	3	526	98	22454	ENSDARG00000027187,ENSDARG00000095908,ENSDARG00000071060
GO:0007005	mitochondrion organization	biological_process	0.40551	1	4	526	138	22454	ENSDARG00000105288,ENSDARG00000030116,ENSDARG00000008098,ENSDARG00000034086
GO:0001907	killing by symbiont of host cells	biological_process	0.40652	1	1	526	22	22454	ENSDARG00000078388
GO:0005798	Golgi-associated vesicle	cellular_component	0.40652	1	1	526	22	22454	ENSDARG00000078703
GO:0006414	translational elongation	biological_process	0.40652	1	1	526	22	22454	ENSDARG00000075201
GO:0006777	Mo-molybdopterin cofactor biosynthetic process	biological_process	0.40652	1	1	526	22	22454	ENSDARG00000063078
GO:0007259	JAK-STAT cascade	biological_process	0.40652	1	1	526	22	22454	ENSDARG00000101150
GO:0019720	Mo-molybdopterin cofactor metabolic process	biological_process	0.40652	1	1	526	22	22454	ENSDARG00000063078
GO:0030660	Golgi-associated vesicle membrane	cellular_component	0.40652	1	1	526	22	22454	ENSDARG00000078703
GO:0044004	disruption by symbiont of host cell	biological_process	0.40652	1	1	526	22	22454	ENSDARG00000078388
GO:0044179	hemolysis in other organism	biological_process	0.40652	1	1	526	22	22454	ENSDARG00000078388
GO:0044242	cellular lipid catabolic process	biological_process	0.40652	1	1	526	22	22454	ENSDARG00000024546
GO:0045995	regulation of embryonic development	biological_process	0.40652	1	1	526	22	22454	ENSDARG00000005162
GO:0051050	positive regulation of transport	biological_process	0.40652	1	1	526	22	22454	ENSDARG00000068126
GO:0051715	cytolysis in other organism	biological_process	0.40652	1	1	526	22	22454	ENSDARG00000078388
GO:0043207	response to external biotic stimulus	biological_process	0.40723	1	6	526	219	22454	ENSDARG00000005162,ENSDARG00000035891,ENSDARG00000105288,ENSDARG00000035569,ENSDARG00000095623,ENSDARG00000100578
GO:0051707	response to other organism	biological_process	0.40723	1	6	526	219	22454	ENSDARG00000105288,ENSDARG00000035891,ENSDARG00000005162,ENSDARG00000100578,ENSDARG00000095623,ENSDARG00000035569
GO:0044238	primary metabolic process	biological_process	0.40812	1	214	526	9005	22454	ENSDARG00000070231,ENSDARG00000101626,ENSDARG00000006434,ENSDARG00000056678,ENSDARG00000062997,ENSDARG00000055349,ENSDARG00000003446,ENSDARG00000002240,ENSDARG00000099801,ENSDARG00000030981,ENSDARG00000024546,ENSDARG00000110454,ENSDARG00000103700,ENSDARG00000012340,ENSDARG00000034056,ENSDARG00000007271,ENSDARG00000032614,ENSDARG00000056307,ENSDARG00000077823,ENSDARG00000097524,ENSDARG00000025658,…
GO:0016820	hydrolase activity, acting on acid anhydrides, catalyzing transmembrane movement of substances	molecular_function	0.40942	1	5	526	179	22454	ENSDARG00000027469,ENSDARG00000104889,ENSDARG00000007788,ENSDARG00000038066,ENSDARG00000074337
GO:0016668	oxidoreductase activity, acting on a sulfur group of donors, NAD(P) as acceptor	molecular_function	0.4102	1	3	526	99	22454	ENSDARG00000037144,ENSDARG00000091679,ENSDARG00000101425
GO:0047134	protein-disulfide reductase activity	molecular_function	0.4102	1	3	526	99	22454	ENSDARG00000101425,ENSDARG00000037144,ENSDARG00000091679
GO:0004672	protein kinase activity	molecular_function	0.41103	1	29	526	1174	22454	ENSDARG00000060238,ENSDARG00000006609,ENSDARG00000087757,ENSDARG00000092697,ENSDARG00000077228,ENSDARG00000074670,ENSDARG00000034056,ENSDARG00000027423,ENSDARG00000062954,ENSDARG00000058944,ENSDARG00000056206,ENSDARG00000078251,ENSDARG00000062460,ENSDARG00000103108,ENSDARG00000099531,ENSDARG00000042861,ENSDARG00000044264,ENSDARG00000092561,ENSDARG00000096822,ENSDARG00000003208,ENSDARG00000007783,…
GO:0070469	respiratory chain	cellular_component	0.41191	1	2	526	60	22454	ENSDARG00000043542,ENSDARG00000057017
GO:0034613	cellular protein localization	biological_process	0.41191	1	26	526	1049	22454	ENSDARG00000054906,ENSDARG00000008098,ENSDARG00000115588,ENSDARG00000089940,ENSDARG00000103117,ENSDARG00000078703,ENSDARG00000088861,ENSDARG00000093645,ENSDARG00000036755,ENSDARG00000104889,ENSDARG00000109339,ENSDARG00000100434,ENSDARG00000087736,ENSDARG00000102635,ENSDARG00000116625,ENSDARG00000100262,ENSDARG00000096012,ENSDARG00000102081,ENSDARG00000038066,ENSDARG00000095440,ENSDARG00000098604,…
GO:0070727	cellular macromolecule localization	biological_process	0.41191	1	26	526	1049	22454	ENSDARG00000099621,ENSDARG00000098604,ENSDARG00000095440,ENSDARG00000096012,ENSDARG00000102081,ENSDARG00000038066,ENSDARG00000116625,ENSDARG00000100262,ENSDARG00000117113,ENSDARG00000104892,ENSDARG00000076229,ENSDARG00000100959,ENSDARG00000093645,ENSDARG00000088861,ENSDARG00000078703,ENSDARG00000103117,ENSDARG00000008098,ENSDARG00000115588,ENSDARG00000089940,ENSDARG00000054906,ENSDARG00000102635,…
GO:0022890	inorganic cation transmembrane transporter activity	molecular_function	0.41258	1	28	526	1133	22454	ENSDARG00000113826,ENSDARG00000101150,ENSDARG00000018111,ENSDARG00000033056,ENSDARG00000078752,ENSDARG00000010472,ENSDARG00000102085,ENSDARG00000074205,ENSDARG00000006849,ENSDARG00000020235,ENSDARG00000074337,ENSDARG00000099186,ENSDARG00000057853,ENSDARG00000027469,ENSDARG00000007788,ENSDARG00000002293,ENSDARG00000005139,ENSDARG00000012388,ENSDARG00000045758,ENSDARG00000018587,ENSDARG00000057017,…
GO:0044237	cellular metabolic process	biological_process	0.41319	1	205	526	8628	22454	ENSDARG00000006609,ENSDARG00000074205,ENSDARG00000016830,ENSDARG00000075201,ENSDARG00000069780,ENSDARG00000087736,ENSDARG00000080019,ENSDARG00000046054,ENSDARG00000019596,ENSDARG00000032866,ENSDARG00000096996,ENSDARG00000112586,ENSDARG00000059233,ENSDARG00000099621,ENSDARG00000070131,ENSDARG00000077905,ENSDARG00000077650,ENSDARG00000095440,ENSDARG00000001234,ENSDARG00000100468,ENSDARG00000070734,…
GO:0006260	DNA replication	biological_process	0.41386	1	14	526	550	22454	ENSDARG00000056059,ENSDARG00000100468,ENSDARG00000007175,ENSDARG00000100829,ENSDARG00000003446,ENSDARG00000034086,ENSDARG00000079741,ENSDARG00000037122,ENSDARG00000007788,ENSDARG00000019596,ENSDARG00000002293,ENSDARG00000037532,ENSDARG00000094224,ENSDARG00000035891
GO:0016874	ligase activity	molecular_function	0.41614	1	7	526	262	22454	ENSDARG00000102879,ENSDARG00000063588,ENSDARG00000029168,ENSDARG00000080019,ENSDARG00000016830,ENSDARG00000061345,ENSDARG00000037122
GO:0007067	mitotic nuclear division	biological_process	0.41647	1	3	526	100	22454	ENSDARG00000005162,ENSDARG00000098004,ENSDARG00000038005
GO:0015985	energy coupled proton transport, down electrochemical gradient	biological_process	0.41647	1	3	526	100	22454	ENSDARG00000102081,ENSDARG00000102085,ENSDARG00000027469
GO:0015986	ATP synthesis coupled proton transport	biological_process	0.41647	1	3	526	100	22454	ENSDARG00000102081,ENSDARG00000102085,ENSDARG00000027469
GO:0042025	host cell nucleus	cellular_component	0.41647	1	3	526	100	22454	ENSDARG00000103594,ENSDARG00000089959,ENSDARG00000061611
GO:0043093	FtsZ-dependent cytokinesis	biological_process	0.41647	1	3	526	100	22454	ENSDARG00000034086,ENSDARG00000104773,ENSDARG00000031495
GO:0071704	organic substance metabolic process	biological_process	0.41901	1	222	526	9359	22454	ENSDARG00000056206,ENSDARG00000035891,ENSDARG00000109339,ENSDARG00000062530,ENSDARG00000098270,ENSDARG00000098955,ENSDARG00000038585,ENSDARG00000018303,ENSDARG00000055300,ENSDARG00000036893,ENSDARG00000094558,ENSDARG00000078095,ENSDARG00000075726,ENSDARG00000011769,ENSDARG00000069910,ENSDARG00000043126,ENSDARG00000062954,ENSDARG00000110600,ENSDARG00000061603,ENSDARG00000101425,ENSDARG00000112644,…
GO:0009653	anatomical structure morphogenesis	biological_process	0.41974	1	6	526	222	22454	ENSDARG00000099447,ENSDARG00000102367,ENSDARG00000007863,ENSDARG00000034685,ENSDARG00000100829,ENSDARG00000104826
GO:0001525	angiogenesis	biological_process	0.42043	1	1	526	23	22454	ENSDARG00000034685
GO:0001568	blood vessel development	biological_process	0.42043	1	1	526	23	22454	ENSDARG00000034685
GO:0001944	vasculature development	biological_process	0.42043	1	1	526	23	22454	ENSDARG00000034685
GO:0004298	threonine-type endopeptidase activity	molecular_function	0.42043	1	1	526	23	22454	ENSDARG00000002240
GO:0005158	insulin receptor binding	molecular_function	0.42043	1	1	526	23	22454	ENSDARG00000076958
GO:0008283	cell proliferation	biological_process	0.42043	1	1	526	23	22454	ENSDARG00000006128
GO:0015886	heme transport	biological_process	0.42043	1	1	526	23	22454	ENSDARG00000089802
GO:0031123	RNA 3'-end processing	biological_process	0.42043	1	1	526	23	22454	ENSDARG00000089563
GO:0045765	regulation of angiogenesis	biological_process	0.42043	1	1	526	23	22454	ENSDARG00000034685
GO:0046332	SMAD binding	molecular_function	0.42043	1	1	526	23	22454	ENSDARG00000023933
GO:0048514	blood vessel morphogenesis	biological_process	0.42043	1	1	526	23	22454	ENSDARG00000034685
GO:0051181	cofactor transport	biological_process	0.42043	1	1	526	23	22454	ENSDARG00000089802
GO:0070003	threonine-type peptidase activity	molecular_function	0.42043	1	1	526	23	22454	ENSDARG00000002240
GO:0072358	cardiovascular system development	biological_process	0.42043	1	1	526	23	22454	ENSDARG00000034685
GO:0072359	circulatory system development	biological_process	0.42043	1	1	526	23	22454	ENSDARG00000034685
GO:1901342	regulation of vasculature development	biological_process	0.42043	1	1	526	23	22454	ENSDARG00000034685
GO:1901606	alpha-amino acid catabolic process	biological_process	0.42043	1	1	526	23	22454	ENSDARG00000070131
GO:1901678	iron coordination entity transport	biological_process	0.42043	1	1	526	23	22454	ENSDARG00000089802
GO:0015399	primary active transmembrane transporter activity	molecular_function	0.42131	1	4	526	141	22454	ENSDARG00000007788,ENSDARG00000027469,ENSDARG00000074337,ENSDARG00000062460
GO:0015405	P-P-bond-hydrolysis-driven transmembrane transporter activity	molecular_function	0.42131	1	4	526	141	22454	ENSDARG00000062460,ENSDARG00000074337,ENSDARG00000027469,ENSDARG00000007788
GO:0030554	adenyl nucleotide binding	molecular_function	0.42242	1	57	526	2359	22454	ENSDARG00000006093,ENSDARG00000014348,ENSDARG00000101779,ENSDARG00000025522,ENSDARG00000037532,ENSDARG00000027963,ENSDARG00000020235,ENSDARG00000096822,ENSDARG00000003208,ENSDARG00000061451,ENSDARG00000007783,ENSDARG00000092561,ENSDARG00000044264,ENSDARG00000063059,ENSDARG00000018587,ENSDARG00000042861,ENSDARG00000099531,ENSDARG00000099771,ENSDARG00000033056,ENSDARG00000103108,ENSDARG00000101150,…
GO:0030154	cell differentiation	biological_process	0.42328	1	5	526	182	22454	ENSDARG00000052094,ENSDARG00000007863,ENSDARG00000062363,ENSDARG00000077823,ENSDARG00000102367
GO:0048583	regulation of response to stimulus	biological_process	0.42573	1	9	526	347	22454	ENSDARG00000095533,ENSDARG00000104820,ENSDARG00000032866,ENSDARG00000034685,ENSDARG00000076924,ENSDARG00000091607,ENSDARG00000041449,ENSDARG00000036704,ENSDARG00000100606
GO:0016310	phosphorylation	biological_process	0.42743	1	30	526	1225	22454	ENSDARG00000003208,ENSDARG00000096822,ENSDARG00000007783,ENSDARG00000092561,ENSDARG00000044264,ENSDARG00000042861,ENSDARG00000070734,ENSDARG00000001234,ENSDARG00000025522,ENSDARG00000027963,ENSDARG00000110600,ENSDARG00000006093,ENSDARG00000014348,ENSDARG00000057853,ENSDARG00000101779,ENSDARG00000087757,ENSDARG00000006609,ENSDARG00000062954,ENSDARG00000027423,ENSDARG00000034056,ENSDARG00000077228,…
GO:0019199	transmembrane receptor protein kinase activity	molecular_function	0.42814	1	2	526	62	22454	ENSDARG00000027423,ENSDARG00000103108
GO:0032505	reproduction of a single-celled organism	biological_process	0.42895	1	3	526	102	22454	ENSDARG00000031495,ENSDARG00000104773,ENSDARG00000034086
GO:0000096	sulfur amino acid metabolic process	biological_process	0.43402	1	1	526	24	22454	ENSDARG00000037363
GO:0000922	spindle pole	cellular_component	0.43402	1	1	526	24	22454	ENSDARG00000079741
GO:0005343	organic acid:sodium symporter activity	molecular_function	0.43402	1	1	526	24	22454	ENSDARG00000099186
GO:0007249	I-kappaB kinase/NF-kappaB signaling	biological_process	0.43402	1	1	526	24	22454	ENSDARG00000034685
GO:0008649	rRNA methyltransferase activity	molecular_function	0.43402	1	1	526	24	22454	ENSDARG00000104820
GO:0017080	sodium channel regulator activity	molecular_function	0.43402	1	1	526	24	22454	ENSDARG00000026333
GO:0019072	viral genome packaging	biological_process	0.43402	1	1	526	24	22454	ENSDARG00000061611
GO:0019871	sodium channel inhibitor activity	molecular_function	0.43402	1	1	526	24	22454	ENSDARG00000026333
GO:0030155	regulation of cell adhesion	biological_process	0.43402	1	1	526	24	22454	ENSDARG00000005162
GO:0042302	structural constituent of cuticle	molecular_function	0.43402	1	1	526	24	22454	ENSDARG00000077877
GO:0043087	regulation of GTPase activity	biological_process	0.43402	1	1	526	24	22454	ENSDARG00000078775
GO:0043122	regulation of I-kappaB kinase/NF-kappaB signaling	biological_process	0.43402	1	1	526	24	22454	ENSDARG00000034685
GO:0043123	positive regulation of I-kappaB kinase/NF-kappaB signaling	biological_process	0.43402	1	1	526	24	22454	ENSDARG00000034685
GO:0044461	bacterial-type flagellum part	cellular_component	0.43402	1	1	526	24	22454	ENSDARG00000077877
GO:0044462	external encapsulating structure part	cellular_component	0.43402	1	1	526	24	22454	ENSDARG00000018587
GO:0000917	barrier septum assembly	biological_process	0.43515	1	3	526	103	22454	ENSDARG00000104773,ENSDARG00000031495,ENSDARG00000034086
GO:0016247	channel regulator activity	molecular_function	0.43515	1	3	526	103	22454	ENSDARG00000026333,ENSDARG00000097256,ENSDARG00000033840
GO:0032506	cytokinetic process	biological_process	0.43515	1	3	526	103	22454	ENSDARG00000031495,ENSDARG00000104773,ENSDARG00000034086
GO:0033647	host intracellular organelle	cellular_component	0.43515	1	3	526	103	22454	ENSDARG00000061611,ENSDARG00000089959,ENSDARG00000103594
GO:0033648	host intracellular membrane-bounded organelle	cellular_component	0.43515	1	3	526	103	22454	ENSDARG00000103594,ENSDARG00000089959,ENSDARG00000061611
GO:0090529	cell septum assembly	biological_process	0.43515	1	3	526	103	22454	ENSDARG00000031495,ENSDARG00000104773,ENSDARG00000034086
GO:1902410	mitotic cytokinetic process	biological_process	0.43515	1	3	526	103	22454	ENSDARG00000034086,ENSDARG00000104773,ENSDARG00000031495
GO:0008170	N-methyltransferase activity	molecular_function	0.43617	1	2	526	63	22454	ENSDARG00000104820,ENSDARG00000002196
GO:0015370	solute:sodium symporter activity	molecular_function	0.43617	1	2	526	63	22454	ENSDARG00000057017,ENSDARG00000099186
GO:0006396	RNA processing	biological_process	0.44063	1	15	526	602	22454	ENSDARG00000101277,ENSDARG00000089563,ENSDARG00000056059,ENSDARG00000075297,ENSDARG00000036394,ENSDARG00000055591,ENSDARG00000029168,ENSDARG00000029063,ENSDARG00000102883,ENSDARG00000079741,ENSDARG00000104820,ENSDARG00000027461,ENSDARG00000055349,ENSDARG00000041609,ENSDARG00000019596
GO:0006576	cellular biogenic amine metabolic process	biological_process	0.44133	1	3	526	104	22454	ENSDARG00000101150,ENSDARG00000074205,ENSDARG00000033056
GO:0044106	cellular amine metabolic process	biological_process	0.44133	1	3	526	104	22454	ENSDARG00000101150,ENSDARG00000033056,ENSDARG00000074205
GO:0006813	potassium ion transport	biological_process	0.44222	1	4	526	145	22454	ENSDARG00000068126,ENSDARG00000005191,ENSDARG00000023546,ENSDARG00000078752
GO:0044422	organelle part	cellular_component	0.44278	1	56	526	2332	22454	ENSDARG00000096242,ENSDARG00000102085,ENSDARG00000032630,ENSDARG00000008098,ENSDARG00000069910,ENSDARG00000007271,ENSDARG00000095623,ENSDARG00000098004,ENSDARG00000077877,ENSDARG00000100434,ENSDARG00000109339,ENSDARG00000019596,ENSDARG00000104889,ENSDARG00000055300,ENSDARG00000034086,ENSDARG00000057017,ENSDARG00000102883,ENSDARG00000098604,ENSDARG00000095440,ENSDARG00000038066,ENSDARG00000102081,…
GO:0072686	mitotic spindle	cellular_component	0.44413	1	2	526	64	22454	ENSDARG00000038005,ENSDARG00000005162
GO:0000725	recombinational repair	biological_process	0.4473	1	1	526	25	22454	ENSDARG00000097524
GO:0003810	protein-glutamine gamma-glutamyltransferase activity	molecular_function	0.4473	1	1	526	25	22454	ENSDARG00000036893
GO:0004198	calcium-dependent cysteine-type endopeptidase activity	molecular_function	0.4473	1	1	526	25	22454	ENSDARG00000060600
GO:0005310	dicarboxylic acid transmembrane transporter activity	molecular_function	0.4473	1	1	526	25	22454	ENSDARG00000099186
GO:0006221	pyrimidine nucleotide biosynthetic process	biological_process	0.4473	1	1	526	25	22454	ENSDARG00000032866
GO:0006783	heme biosynthetic process	biological_process	0.4473	1	1	526	25	22454	ENSDARG00000080019
GO:0008121	ubiquinol-cytochrome-c reductase activity	molecular_function	0.4473	1	1	526	25	22454	ENSDARG00000005139
GO:0009372	quorum sensing	biological_process	0.4473	1	1	526	25	22454	ENSDARG00000105288
GO:0016681	oxidoreductase activity, acting on diphenols and related substances as donors, cytochrome as acceptor	molecular_function	0.4473	1	1	526	25	22454	ENSDARG00000005139
GO:0016846	carbon-sulfur lyase activity	molecular_function	0.4473	1	1	526	25	22454	ENSDARG00000062997
GO:0019054	modulation by virus of host process	biological_process	0.4473	1	1	526	25	22454	ENSDARG00000080019
GO:0019238	cyclohydrolase activity	molecular_function	0.4473	1	1	526	25	22454	ENSDARG00000061603
GO:0042393	histone binding	molecular_function	0.4473	1	1	526	25	22454	ENSDARG00000098702
GO:0044068	modulation by symbiont of host cellular process	biological_process	0.4473	1	1	526	25	22454	ENSDARG00000080019
GO:0048872	homeostasis of number of cells	biological_process	0.4473	1	1	526	25	22454	ENSDARG00000105288
GO:0048874	homeostasis of number of cells in a free-living population	biological_process	0.4473	1	1	526	25	22454	ENSDARG00000105288
GO:0051818	disruption of cells of other organism involved in symbiotic interaction	biological_process	0.4473	1	1	526	25	22454	ENSDARG00000078388
GO:0051883	killing of cells in other organism involved in symbiotic interaction	biological_process	0.4473	1	1	526	25	22454	ENSDARG00000078388
GO:0055036	virion membrane	cellular_component	0.4473	1	1	526	25	22454	ENSDARG00000070437
GO:1901677	phosphate transmembrane transporter activity	molecular_function	0.4473	1	1	526	25	22454	ENSDARG00000063078
GO:0006754	ATP biosynthetic process	biological_process	0.44748	1	3	526	105	22454	ENSDARG00000027469,ENSDARG00000102085,ENSDARG00000102081
GO:0016773	phosphotransferase activity, alcohol group as acceptor	molecular_function	0.44751	1	34	526	1405	22454	ENSDARG00000042861,ENSDARG00000044264,ENSDARG00000092561,ENSDARG00000096822,ENSDARG00000007783,ENSDARG00000003208,ENSDARG00000103971,ENSDARG00000027963,ENSDARG00000025522,ENSDARG00000101779,ENSDARG00000014348,ENSDARG00000006093,ENSDARG00000060238,ENSDARG00000087757,ENSDARG00000092697,ENSDARG00000077228,ENSDARG00000027423,ENSDARG00000058944,ENSDARG00000078251,ENSDARG00000103108,ENSDARG00000099771,…
GO:0016740	transferase activity	molecular_function	0.4493	1	103	526	4331	22454	ENSDARG00000056582,ENSDARG00000020647,ENSDARG00000098604,ENSDARG00000087330,ENSDARG00000003446,ENSDARG00000086269,ENSDARG00000006434,ENSDARG00000100959,ENSDARG00000059948,ENSDARG00000056678,ENSDARG00000055349,ENSDARG00000027461,ENSDARG00000112644,ENSDARG00000069409,ENSDARG00000101626,ENSDARG00000110600,ENSDARG00000043126,ENSDARG00000062954,ENSDARG00000034056,ENSDARG00000036893,ENSDARG00000094558,…
GO:0006605	protein targeting	biological_process	0.45157	1	8	526	313	22454	ENSDARG00000087736,ENSDARG00000076229,ENSDARG00000036755,ENSDARG00000093645,ENSDARG00000099621,ENSDARG00000103117,ENSDARG00000038066,ENSDARG00000008098
GO:0019867	outer membrane	cellular_component	0.4529	1	6	526	230	22454	ENSDARG00000099091,ENSDARG00000102883,ENSDARG00000018587,ENSDARG00000034086,ENSDARG00000036755,ENSDARG00000008098
GO:0004518	nuclease activity	molecular_function	0.45335	1	12	526	481	22454	ENSDARG00000016649,ENSDARG00000112451,ENSDARG00000020746,ENSDARG00000062530,ENSDARG00000063140,ENSDARG00000099593,ENSDARG00000045522,ENSDARG00000020131,ENSDARG00000042571,ENSDARG00000036394,ENSDARG00000098390,ENSDARG00000042116
GO:0050660	flavin adenine dinucleotide binding	molecular_function	0.4536	1	3	526	106	22454	ENSDARG00000038900,ENSDARG00000077228,ENSDARG00000055591
GO:0044446	intracellular organelle part	cellular_component	0.45405	1	55	526	2298	22454	ENSDARG00000046006,ENSDARG00000104892,ENSDARG00000116625,ENSDARG00000101277,ENSDARG00000023546,ENSDARG00000096012,ENSDARG00000038005,ENSDARG00000062379,ENSDARG00000102075,ENSDARG00000079741,ENSDARG00000036755,ENSDARG00000043542,ENSDARG00000031817,ENSDARG00000114695,ENSDARG00000015552,ENSDARG00000102635,ENSDARG00000027423,ENSDARG00000089940,ENSDARG00000115588,ENSDARG00000099091,ENSDARG00000078703,…
GO:0009607	response to biotic stimulus	biological_process	0.45423	1	7	526	272	22454	ENSDARG00000103941,ENSDARG00000100578,ENSDARG00000035569,ENSDARG00000095623,ENSDARG00000035891,ENSDARG00000105288,ENSDARG00000005162
GO:0044763	single-organism cellular process	biological_process	0.45441	1	193	526	8166	22454	ENSDARG00000038941,ENSDARG00000117113,ENSDARG00000042925,ENSDARG00000061345,ENSDARG00000076236,ENSDARG00000100606,ENSDARG00000018228,ENSDARG00000035569,ENSDARG00000101829,ENSDARG00000100397,ENSDARG00000056059,ENSDARG00000100262,ENSDARG00000054911,ENSDARG00000037924,ENSDARG00000007175,ENSDARG00000062460,ENSDARG00000100434,ENSDARG00000102367,ENSDARG00000062314,ENSDARG00000069420,ENSDARG00000043665,…
GO:0016667	oxidoreductase activity, acting on a sulfur group of donors	molecular_function	0.45537	1	5	526	189	22454	ENSDARG00000101425,ENSDARG00000093119,ENSDARG00000043665,ENSDARG00000037144,ENSDARG00000091679
GO:0033643	host cell part	cellular_component	0.45775	1	4	526	148	22454	ENSDARG00000061611,ENSDARG00000070437,ENSDARG00000089959,ENSDARG00000103594
GO:0044764	multi-organism cellular process	biological_process	0.45784	1	17	526	693	22454	ENSDARG00000112644,ENSDARG00000063588,ENSDARG00000102883,ENSDARG00000102081,ENSDARG00000080019,ENSDARG00000105288,ENSDARG00000061611,ENSDARG00000078388,ENSDARG00000059933,ENSDARG00000089959,ENSDARG00000077044,ENSDARG00000002196,ENSDARG00000029168,ENSDARG00000103594,ENSDARG00000043126,ENSDARG00000056477,ENSDARG00000103117
GO:0000281	mitotic cytokinesis	biological_process	0.4597	1	3	526	107	22454	ENSDARG00000034086,ENSDARG00000031495,ENSDARG00000104773
GO:0061640	cytoskeleton-dependent cytokinesis	biological_process	0.4597	1	3	526	107	22454	ENSDARG00000031495,ENSDARG00000104773,ENSDARG00000034086
GO:0008026	ATP-dependent helicase activity	molecular_function	0.45987	1	2	526	66	22454	ENSDARG00000002293,ENSDARG00000007175
GO:0046474	glycerophospholipid biosynthetic process	biological_process	0.45987	1	2	526	66	22454	ENSDARG00000102114,ENSDARG00000038585
GO:0070035	purine NTP-dependent helicase activity	molecular_function	0.45987	1	2	526	66	22454	ENSDARG00000002293,ENSDARG00000007175
GO:0000175	3'-5'-exoribonuclease activity	molecular_function	0.46026	1	1	526	26	22454	ENSDARG00000099593
GO:0004535	poly(A)-specific ribonuclease activity	molecular_function	0.46026	1	1	526	26	22454	ENSDARG00000099593
GO:0006749	glutathione metabolic process	biological_process	0.46026	1	1	526	26	22454	ENSDARG00000016830
GO:0008023	transcription elongation factor complex	cellular_component	0.46026	1	1	526	26	22454	ENSDARG00000007788
GO:0015296	anion:cation symporter activity	molecular_function	0.46026	1	1	526	26	22454	ENSDARG00000099186
GO:0016423	tRNA (guanine) methyltransferase activity	molecular_function	0.46026	1	1	526	26	22454	ENSDARG00000027461
GO:0016477	cell migration	biological_process	0.46026	1	1	526	26	22454	ENSDARG00000005162
GO:0016799	hydrolase activity, hydrolyzing N-glycosyl compounds	molecular_function	0.46026	1	1	526	26	22454	ENSDARG00000062530
GO:0030334	regulation of cell migration	biological_process	0.46026	1	1	526	26	22454	ENSDARG00000005162
GO:0031640	killing of cells of other organism	biological_process	0.46026	1	1	526	26	22454	ENSDARG00000078388
GO:0044364	disruption of cells of other organism	biological_process	0.46026	1	1	526	26	22454	ENSDARG00000078388
GO:0051187	cofactor catabolic process	biological_process	0.46026	1	1	526	26	22454	ENSDARG00000114695
GO:0035639	purine ribonucleoside triphosphate binding	molecular_function	0.46284	1	65	526	2729	22454	ENSDARG00000016059,ENSDARG00000007783,ENSDARG00000092561,ENSDARG00000044264,ENSDARG00000014348,ENSDARG00000025522,ENSDARG00000037532,ENSDARG00000027963,ENSDARG00000092697,ENSDARG00000029168,ENSDARG00000087757,ENSDARG00000078251,ENSDARG00000037924,ENSDARG00000007175,ENSDARG00000035569,ENSDARG00000070734,ENSDARG00000001234,ENSDARG00000002293,ENSDARG00000061345,ENSDARG00000074670,ENSDARG00000074205,…
GO:0010467	gene expression	biological_process	0.46415	1	93	526	3920	22454	ENSDARG00000037532,ENSDARG00000031768,ENSDARG00000074337,ENSDARG00000046006,ENSDARG00000057484,ENSDARG00000076015,ENSDARG00000099989,ENSDARG00000089563,ENSDARG00000036394,ENSDARG00000054003,ENSDARG00000031894,ENSDARG00000104820,ENSDARG00000095580,ENSDARG00000097259,ENSDARG00000002196,ENSDARG00000042566,ENSDARG00000092060,ENSDARG00000029168,ENSDARG00000014321,ENSDARG00000104773,ENSDARG00000025983,…
GO:0001883	purine nucleoside binding	molecular_function	0.46661	1	65	526	2732	22454	ENSDARG00000016059,ENSDARG00000044264,ENSDARG00000092561,ENSDARG00000007783,ENSDARG00000014348,ENSDARG00000027963,ENSDARG00000037532,ENSDARG00000025522,ENSDARG00000092697,ENSDARG00000087757,ENSDARG00000029168,ENSDARG00000078251,ENSDARG00000001234,ENSDARG00000035569,ENSDARG00000070734,ENSDARG00000007175,ENSDARG00000037924,ENSDARG00000061345,ENSDARG00000002293,ENSDARG00000115832,ENSDARG00000029088,…
GO:0032549	ribonucleoside binding	molecular_function	0.46661	1	65	526	2732	22454	ENSDARG00000006093,ENSDARG00000045758,ENSDARG00000101779,ENSDARG00000020235,ENSDARG00000021846,ENSDARG00000008292,ENSDARG00000096822,ENSDARG00000061451,ENSDARG00000003208,ENSDARG00000063059,ENSDARG00000018587,ENSDARG00000042861,ENSDARG00000099531,ENSDARG00000099771,ENSDARG00000033056,ENSDARG00000103108,ENSDARG00000101150,ENSDARG00000058944,ENSDARG00000027423,ENSDARG00000077228,ENSDARG00000063078,…
GO:0032550	purine ribonucleoside binding	molecular_function	0.46661	1	65	526	2732	22454	ENSDARG00000002293,ENSDARG00000061345,ENSDARG00000001234,ENSDARG00000070734,ENSDARG00000035569,ENSDARG00000007175,ENSDARG00000037924,ENSDARG00000069420,ENSDARG00000062314,ENSDARG00000078752,ENSDARG00000062606,ENSDARG00000115627,ENSDARG00000087736,ENSDARG00000062460,ENSDARG00000029088,ENSDARG00000115832,ENSDARG00000074205,ENSDARG00000016830,ENSDARG00000074670,ENSDARG00000029063,ENSDARG00000006609,…
GO:0036094	small molecule binding	molecular_function	0.46668	1	75	526	3157	22454	ENSDARG00000007788,ENSDARG00000061345,ENSDARG00000002293,ENSDARG00000035569,ENSDARG00000070734,ENSDARG00000007175,ENSDARG00000037924,ENSDARG00000001234,ENSDARG00000069420,ENSDARG00000062314,ENSDARG00000078752,ENSDARG00000062606,ENSDARG00000080019,ENSDARG00000062460,ENSDARG00000087736,ENSDARG00000042285,ENSDARG00000115627,ENSDARG00000115832,ENSDARG00000074205,ENSDARG00000016830,ENSDARG00000029088,…
GO:0000271	polysaccharide biosynthetic process	biological_process	0.46764	1	2	526	67	22454	ENSDARG00000101245,ENSDARG00000098270
GO:0006486	protein glycosylation	biological_process	0.46802	1	4	526	150	22454	ENSDARG00000038414,ENSDARG00000042925,ENSDARG00000037879,ENSDARG00000112644
GO:0043413	macromolecule glycosylation	biological_process	0.46802	1	4	526	150	22454	ENSDARG00000112644,ENSDARG00000037879,ENSDARG00000042925,ENSDARG00000038414
GO:0005739	mitochondrion	cellular_component	0.4686	1	15	526	613	22454	ENSDARG00000105288,ENSDARG00000018460,ENSDARG00000070437,ENSDARG00000043542,ENSDARG00000046006,ENSDARG00000036755,ENSDARG00000027469,ENSDARG00000034086,ENSDARG00000036893,ENSDARG00000057017,ENSDARG00000029063,ENSDARG00000032630,ENSDARG00000008098,ENSDARG00000102085,ENSDARG00000053091
GO:0009117	nucleotide metabolic process	biological_process	0.46887	1	9	526	360	22454	ENSDARG00000102081,ENSDARG00000103117,ENSDARG00000102085,ENSDARG00000041609,ENSDARG00000057853,ENSDARG00000099771,ENSDARG00000030981,ENSDARG00000027469,ENSDARG00000032866
GO:0044424	intracellular part	cellular_component	0.4724	1	127	526	5375	22454	ENSDARG00000012367,ENSDARG00000036394,ENSDARG00000096012,ENSDARG00000099989,ENSDARG00000060697,ENSDARG00000038005,ENSDARG00000008487,ENSDARG00000057484,ENSDARG00000046006,ENSDARG00000031768,ENSDARG00000104892,ENSDARG00000056346,ENSDARG00000104773,ENSDARG00000115588,ENSDARG00000099091,ENSDARG00000092060,ENSDARG00000078703,ENSDARG00000029168,ENSDARG00000005162,ENSDARG00000034146,ENSDARG00000079355,…
GO:0007623	circadian rhythm	biological_process	0.47292	1	1	526	27	22454	ENSDARG00000078095
GO:0031334	positive regulation of protein complex assembly	biological_process	0.47292	1	1	526	27	22454	ENSDARG00000079741
GO:0032273	positive regulation of protein polymerization	biological_process	0.47292	1	1	526	27	22454	ENSDARG00000079741
GO:0044089	positive regulation of cellular component biogenesis	biological_process	0.47292	1	1	526	27	22454	ENSDARG00000079741
GO:0051495	positive regulation of cytoskeleton organization	biological_process	0.47292	1	1	526	27	22454	ENSDARG00000079741
GO:1990542	mitochondrial transmembrane transport	biological_process	0.47292	1	1	526	27	22454	ENSDARG00000008098
GO:0006261	DNA-dependent DNA replication	biological_process	0.47313	1	4	526	151	22454	ENSDARG00000079741,ENSDARG00000056059,ENSDARG00000007788,ENSDARG00000019596
GO:0070085	glycosylation	biological_process	0.47313	1	4	526	151	22454	ENSDARG00000112644,ENSDARG00000037879,ENSDARG00000038414,ENSDARG00000042925
GO:1902531	regulation of intracellular signal transduction	biological_process	0.47349	1	5	526	193	22454	ENSDARG00000076924,ENSDARG00000034685,ENSDARG00000104820,ENSDARG00000100606,ENSDARG00000091607
GO:0008408	3'-5' exonuclease activity	molecular_function	0.47535	1	2	526	68	22454	ENSDARG00000099593,ENSDARG00000063140
GO:0016755	transferase activity, transferring amino-acyl groups	molecular_function	0.47535	1	2	526	68	22454	ENSDARG00000007743,ENSDARG00000036893
GO:0019318	hexose metabolic process	biological_process	0.47535	1	2	526	68	22454	ENSDARG00000056582,ENSDARG00000101626
GO:0007155	cell adhesion	biological_process	0.4762	1	15	526	616	22454	ENSDARG00000005162,ENSDARG00000099487,ENSDARG00000101277,ENSDARG00000099447,ENSDARG00000090348,ENSDARG00000100829,ENSDARG00000098689,ENSDARG00000104826,ENSDARG00000024785,ENSDARG00000033840,ENSDARG00000035891,ENSDARG00000098566,ENSDARG00000102095,ENSDARG00000061371,ENSDARG00000088136
GO:0005088	Ras guanyl-nucleotide exchange factor activity	molecular_function	0.47781	1	3	526	110	22454	ENSDARG00000076924,ENSDARG00000100606,ENSDARG00000091607
GO:0005089	Rho guanyl-nucleotide exchange factor activity	molecular_function	0.47781	1	3	526	110	22454	ENSDARG00000076924,ENSDARG00000091607,ENSDARG00000100606
GO:0032555	purine ribonucleotide binding	molecular_function	0.47921	1	65	526	2742	22454	ENSDARG00000020235,ENSDARG00000006093,ENSDARG00000045758,ENSDARG00000101779,ENSDARG00000061451,ENSDARG00000096822,ENSDARG00000008292,ENSDARG00000003208,ENSDARG00000063059,ENSDARG00000018587,ENSDARG00000042861,ENSDARG00000021846,ENSDARG00000101150,ENSDARG00000058944,ENSDARG00000099531,ENSDARG00000099771,ENSDARG00000033056,ENSDARG00000103108,ENSDARG00000078731,ENSDARG00000063078,ENSDARG00000027423,…
GO:0008134	transcription factor binding	molecular_function	0.48155	1	6	526	237	22454	ENSDARG00000074205,ENSDARG00000057481,ENSDARG00000037532,ENSDARG00000008292,ENSDARG00000029063,ENSDARG00000020235
GO:0031981	nuclear lumen	cellular_component	0.48177	1	12	526	491	22454	ENSDARG00000046006,ENSDARG00000055349,ENSDARG00000079741,ENSDARG00000006617,ENSDARG00000019596,ENSDARG00000007788,ENSDARG00000005162,ENSDARG00000102883,ENSDARG00000038005,ENSDARG00000069910,ENSDARG00000027423,ENSDARG00000023546
GO:0005753	mitochondrial proton-transporting ATP synthase complex	cellular_component	0.48298	1	2	526	69	22454	ENSDARG00000102085,ENSDARG00000027469
GO:0045017	glycerolipid biosynthetic process	biological_process	0.48298	1	2	526	69	22454	ENSDARG00000102114,ENSDARG00000038585
GO:0006470	protein dephosphorylation	biological_process	0.48329	1	4	526	153	22454	ENSDARG00000098955,ENSDARG00000012340,ENSDARG00000039997,ENSDARG00000079560
GO:0034357	photosynthetic membrane	cellular_component	0.48329	1	4	526	153	22454	ENSDARG00000113826,ENSDARG00000100959,ENSDARG00000012367,ENSDARG00000009473
GO:0001906	cell killing	biological_process	0.48528	1	1	526	28	22454	ENSDARG00000078388
GO:0004532	exoribonuclease activity	molecular_function	0.48528	1	1	526	28	22454	ENSDARG00000099593
GO:0016010	dystrophin-associated glycoprotein complex	cellular_component	0.48528	1	1	526	28	22454	ENSDARG00000027423
GO:0016896	exoribonuclease activity, producing 5'-phosphomonoesters	molecular_function	0.48528	1	1	526	28	22454	ENSDARG00000099593
GO:0017176	phosphatidylinositol N-acetylglucosaminyltransferase activity	molecular_function	0.48528	1	1	526	28	22454	ENSDARG00000020647
GO:0051270	regulation of cellular component movement	biological_process	0.48528	1	1	526	28	22454	ENSDARG00000005162
GO:2000145	regulation of cell motility	biological_process	0.48528	1	1	526	28	22454	ENSDARG00000005162
GO:0003677	DNA binding	molecular_function	0.48588	1	78	526	3301	22454	ENSDARG00000109339,ENSDARG00000062530,ENSDARG00000018303,ENSDARG00000110454,ENSDARG00000036893,ENSDARG00000103700,ENSDARG00000018000,ENSDARG00000070231,ENSDARG00000100959,ENSDARG00000006434,ENSDARG00000055349,ENSDARG00000088810,ENSDARG00000035559,ENSDARG00000009253,ENSDARG00000015552,ENSDARG00000024785,ENSDARG00000057562,ENSDARG00000097208,ENSDARG00000061548,ENSDARG00000010472,ENSDARG00000114182,…
GO:0001882	nucleoside binding	molecular_function	0.48677	1	65	526	2748	22454	ENSDARG00000061345,ENSDARG00000002293,ENSDARG00000070734,ENSDARG00000035569,ENSDARG00000037924,ENSDARG00000007175,ENSDARG00000001234,ENSDARG00000062314,ENSDARG00000069420,ENSDARG00000062606,ENSDARG00000078752,ENSDARG00000087736,ENSDARG00000062460,ENSDARG00000115627,ENSDARG00000115832,ENSDARG00000029088,ENSDARG00000074205,ENSDARG00000016830,ENSDARG00000074670,ENSDARG00000017744,ENSDARG00000029063,…
GO:0004842	ubiquitin-protein transferase activity	molecular_function	0.48858	1	9	526	366	22454	ENSDARG00000087330,ENSDARG00000101829,ENSDARG00000042116,ENSDARG00000095891,ENSDARG00000028295,ENSDARG00000031817,ENSDARG00000061345,ENSDARG00000102075,ENSDARG00000056678
GO:0019787	ubiquitin-like protein transferase activity	molecular_function	0.48858	1	9	526	366	22454	ENSDARG00000087330,ENSDARG00000042116,ENSDARG00000101829,ENSDARG00000095891,ENSDARG00000028295,ENSDARG00000031817,ENSDARG00000056678,ENSDARG00000102075,ENSDARG00000061345
GO:0009127	purine nucleoside monophosphate biosynthetic process	biological_process	0.48972	1	3	526	112	22454	ENSDARG00000102085,ENSDARG00000027469,ENSDARG00000102081
GO:0009168	purine ribonucleoside monophosphate biosynthetic process	biological_process	0.48972	1	3	526	112	22454	ENSDARG00000102081,ENSDARG00000102085,ENSDARG00000027469
GO:0045263	proton-transporting ATP synthase complex, coupling factor F(o)	cellular_component	0.49055	1	2	526	70	22454	ENSDARG00000102081,ENSDARG00000102085
GO:0006753	nucleoside phosphate metabolic process	biological_process	0.49184	1	9	526	367	22454	ENSDARG00000099771,ENSDARG00000027469,ENSDARG00000057853,ENSDARG00000030981,ENSDARG00000041609,ENSDARG00000032866,ENSDARG00000103117,ENSDARG00000102085,ENSDARG00000102081
GO:0044699	single-organism process	biological_process	0.49495	1	241	526	10261	22454	ENSDARG00000058145,ENSDARG00000098604,ENSDARG00000102114,ENSDARG00000070272,ENSDARG00000102081,ENSDARG00000090223,ENSDARG00000056582,ENSDARG00000102064,ENSDARG00000091607,ENSDARG00000061603,ENSDARG00000112644,ENSDARG00000027469,ENSDARG00000046012,ENSDARG00000101425,ENSDARG00000076924,ENSDARG00000100959,ENSDARG00000094558,ENSDARG00000014490,ENSDARG00000075726,ENSDARG00000008660,ENSDARG00000043126,…
GO:0009156	ribonucleoside monophosphate biosynthetic process	biological_process	0.49563	1	3	526	113	22454	ENSDARG00000027469,ENSDARG00000102085,ENSDARG00000102081
GO:0031324	negative regulation of cellular metabolic process	biological_process	0.49563	1	3	526	113	22454	ENSDARG00000078095,ENSDARG00000096996,ENSDARG00000061660
GO:0005834	heterotrimeric G-protein complex	cellular_component	0.49735	1	1	526	29	22454	ENSDARG00000037925
GO:0006417	regulation of translation	biological_process	0.49735	1	1	526	29	22454	ENSDARG00000075201
GO:0009791	post-embryonic development	biological_process	0.49735	1	1	526	29	22454	ENSDARG00000038066
GO:0010608	posttranscriptional regulation of gene expression	biological_process	0.49735	1	1	526	29	22454	ENSDARG00000075201
GO:0019897	extrinsic component of plasma membrane	cellular_component	0.49735	1	1	526	29	22454	ENSDARG00000037925
GO:0031234	extrinsic component of cytoplasmic side of plasma membrane	cellular_component	0.49735	1	1	526	29	22454	ENSDARG00000037925
GO:0034248	regulation of cellular amide metabolic process	biological_process	0.49735	1	1	526	29	22454	ENSDARG00000075201
GO:0008009	chemokine activity	molecular_function	0.49805	1	2	526	71	22454	ENSDARG00000092283,ENSDARG00000078205
GO:0042379	chemokine receptor binding	molecular_function	0.49805	1	2	526	71	22454	ENSDARG00000092283,ENSDARG00000078205
GO:0005198	structural molecule activity	molecular_function	0.49854	1	23	526	966	22454	ENSDARG00000029063,ENSDARG00000052450,ENSDARG00000101380,ENSDARG00000078703,ENSDARG00000099091,ENSDARG00000007863,ENSDARG00000042116,ENSDARG00000001930,ENSDARG00000077877,ENSDARG00000031817,ENSDARG00000070437,ENSDARG00000061459,ENSDARG00000033056,ENSDARG00000042566,ENSDARG00000030981,ENSDARG00000006719,ENSDARG00000099621,ENSDARG00000099989,ENSDARG00000077905,ENSDARG00000038024,ENSDARG00000076364,…
GO:0009108	coenzyme biosynthetic process	biological_process	0.5015	1	3	526	114	22454	ENSDARG00000075726,ENSDARG00000026322,ENSDARG00000063078
GO:0019898	extrinsic component of membrane	cellular_component	0.5015	1	3	526	114	22454	ENSDARG00000037925,ENSDARG00000005162,ENSDARG00000029168
GO:0006366	transcription from RNA polymerase II promoter	biological_process	0.50174	1	6	526	242	22454	ENSDARG00000046006,ENSDARG00000069910,ENSDARG00000027423,ENSDARG00000055349,ENSDARG00000023546,ENSDARG00000007788
GO:0009991	response to extracellular stimulus	biological_process	0.50548	1	2	526	72	22454	ENSDARG00000043542,ENSDARG00000031495
GO:0031668	cellular response to extracellular stimulus	biological_process	0.50548	1	2	526	72	22454	ENSDARG00000043542,ENSDARG00000031495
GO:0071496	cellular response to external stimulus	biological_process	0.50548	1	2	526	72	22454	ENSDARG00000031495,ENSDARG00000043542
GO:0033646	host intracellular part	cellular_component	0.50734	1	3	526	115	22454	ENSDARG00000061611,ENSDARG00000089959,ENSDARG00000103594
GO:0043656	intracellular region of host	cellular_component	0.50734	1	3	526	115	22454	ENSDARG00000061611,ENSDARG00000103594,ENSDARG00000089959
GO:0008083	growth factor activity	molecular_function	0.50835	1	4	526	158	22454	ENSDARG00000075301,ENSDARG00000101701,ENSDARG00000059387,ENSDARG00000027461
GO:0022610	biological adhesion	biological_process	0.50892	1	15	526	629	22454	ENSDARG00000088136,ENSDARG00000098566,ENSDARG00000061371,ENSDARG00000102095,ENSDARG00000033840,ENSDARG00000035891,ENSDARG00000098689,ENSDARG00000024785,ENSDARG00000104826,ENSDARG00000100829,ENSDARG00000099447,ENSDARG00000101277,ENSDARG00000090348,ENSDARG00000005162,ENSDARG00000099487
GO:0000150	recombinase activity	molecular_function	0.50914	1	1	526	30	22454	ENSDARG00000031894
GO:0005184	neuropeptide hormone activity	molecular_function	0.50914	1	1	526	30	22454	ENSDARG00000076862
GO:0005839	proteasome core complex	cellular_component	0.50914	1	1	526	30	22454	ENSDARG00000002240
GO:0006220	pyrimidine nucleotide metabolic process	biological_process	0.50914	1	1	526	30	22454	ENSDARG00000032866
GO:0008373	sialyltransferase activity	molecular_function	0.50914	1	1	526	30	22454	ENSDARG00000112644
GO:0009063	cellular amino acid catabolic process	biological_process	0.50914	1	1	526	30	22454	ENSDARG00000070131
GO:0009628	response to abiotic stimulus	biological_process	0.50914	1	1	526	30	22454	ENSDARG00000074170
GO:0018149	peptide cross-linking	biological_process	0.50914	1	1	526	30	22454	ENSDARG00000036893
GO:0019082	viral protein processing	biological_process	0.50914	1	1	526	30	22454	ENSDARG00000002196
GO:0022412	cellular process involved in reproduction in multicellular organism	biological_process	0.50914	1	1	526	30	22454	ENSDARG00000007863
GO:0032324	molybdopterin cofactor biosynthetic process	biological_process	0.50914	1	1	526	30	22454	ENSDARG00000063078
GO:0040012	regulation of locomotion	biological_process	0.50914	1	1	526	30	22454	ENSDARG00000005162
GO:0043545	molybdopterin cofactor metabolic process	biological_process	0.50914	1	1	526	30	22454	ENSDARG00000063078
GO:0048511	rhythmic process	biological_process	0.50914	1	1	526	30	22454	ENSDARG00000078095
GO:0032553	ribonucleotide binding	molecular_function	0.51065	1	65	526	2767	22454	ENSDARG00000101779,ENSDARG00000045758,ENSDARG00000006093,ENSDARG00000020235,ENSDARG00000021846,ENSDARG00000042861,ENSDARG00000063059,ENSDARG00000018587,ENSDARG00000096822,ENSDARG00000061451,ENSDARG00000008292,ENSDARG00000003208,ENSDARG00000033056,ENSDARG00000103108,ENSDARG00000099771,ENSDARG00000099531,ENSDARG00000058944,ENSDARG00000101150,ENSDARG00000077228,ENSDARG00000027423,ENSDARG00000063078,…
GO:0017076	purine nucleotide binding	molecular_function	0.51191	1	65	526	2768	22454	ENSDARG00000103108,ENSDARG00000033056,ENSDARG00000099771,ENSDARG00000099531,ENSDARG00000058944,ENSDARG00000101150,ENSDARG00000077228,ENSDARG00000027423,ENSDARG00000078731,ENSDARG00000063078,ENSDARG00000101779,ENSDARG00000045758,ENSDARG00000006093,ENSDARG00000020235,ENSDARG00000021846,ENSDARG00000042861,ENSDARG00000063059,ENSDARG00000018587,ENSDARG00000061451,ENSDARG00000096822,ENSDARG00000008292,…
GO:0005044	scavenger receptor activity	molecular_function	0.51283	1	2	526	73	22454	ENSDARG00000096153,ENSDARG00000103117
GO:0009967	positive regulation of signal transduction	biological_process	0.51283	1	2	526	73	22454	ENSDARG00000034685,ENSDARG00000032866
GO:0010647	positive regulation of cell communication	biological_process	0.51283	1	2	526	73	22454	ENSDARG00000032866,ENSDARG00000034685
GO:0023056	positive regulation of signaling	biological_process	0.51283	1	2	526	73	22454	ENSDARG00000034685,ENSDARG00000032866
GO:0038024	cargo receptor activity	molecular_function	0.51283	1	2	526	73	22454	ENSDARG00000103117,ENSDARG00000096153
GO:0019899	enzyme binding	molecular_function	0.51314	1	3	526	116	22454	ENSDARG00000077877,ENSDARG00000052423,ENSDARG00000104889
GO:0046873	metal ion transmembrane transporter activity	molecular_function	0.5132	1	19	526	802	22454	ENSDARG00000074205,ENSDARG00000010472,ENSDARG00000033056,ENSDARG00000078752,ENSDARG00000113826,ENSDARG00000101150,ENSDARG00000018111,ENSDARG00000023546,ENSDARG00000059365,ENSDARG00000021846,ENSDARG00000035569,ENSDARG00000018587,ENSDARG00000057017,ENSDARG00000007788,ENSDARG00000002293,ENSDARG00000045758,ENSDARG00000006849,ENSDARG00000020235,ENSDARG00000099186
GO:0006357	regulation of transcription from RNA polymerase II promoter	biological_process	0.5133	1	4	526	159	22454	ENSDARG00000046006,ENSDARG00000027423,ENSDARG00000055349,ENSDARG00000023546
GO:0046034	ATP metabolic process	biological_process	0.51349	1	5	526	202	22454	ENSDARG00000102081,ENSDARG00000030981,ENSDARG00000102085,ENSDARG00000057853,ENSDARG00000027469
GO:0004721	phosphoprotein phosphatase activity	molecular_function	0.51822	1	4	526	160	22454	ENSDARG00000098955,ENSDARG00000039997,ENSDARG00000012340,ENSDARG00000079560
GO:0009101	glycoprotein biosynthetic process	biological_process	0.51822	1	4	526	160	22454	ENSDARG00000038414,ENSDARG00000042925,ENSDARG00000112644,ENSDARG00000037879
GO:0022904	respiratory electron transport chain	biological_process	0.52011	1	2	526	74	22454	ENSDARG00000057853,ENSDARG00000030981
GO:0008484	sulfuric ester hydrolase activity	molecular_function	0.52065	1	1	526	31	22454	ENSDARG00000053525
GO:0009404	toxin metabolic process	biological_process	0.52065	1	1	526	31	22454	ENSDARG00000004154
GO:0009898	cytoplasmic side of plasma membrane	cellular_component	0.52065	1	1	526	31	22454	ENSDARG00000037925
GO:0010638	positive regulation of organelle organization	biological_process	0.52065	1	1	526	31	22454	ENSDARG00000079741
GO:0051189	prosthetic group metabolic process	biological_process	0.52065	1	1	526	31	22454	ENSDARG00000063078
GO:0051920	peroxiredoxin activity	molecular_function	0.52065	1	1	526	31	22454	ENSDARG00000056653
GO:0098552	side of membrane	cellular_component	0.52065	1	1	526	31	22454	ENSDARG00000037925
GO:0098562	cytoplasmic side of membrane	cellular_component	0.52065	1	1	526	31	22454	ENSDARG00000037925
GO:0016032	viral process	biological_process	0.52125	1	14	526	591	22454	ENSDARG00000059933,ENSDARG00000112644,ENSDARG00000089959,ENSDARG00000077044,ENSDARG00000002196,ENSDARG00000080019,ENSDARG00000061611,ENSDARG00000103594,ENSDARG00000043126,ENSDARG00000103117,ENSDARG00000102081,ENSDARG00000029168,ENSDARG00000063588,ENSDARG00000102883
GO:0009059	macromolecule biosynthetic process	biological_process	0.52372	1	93	526	3975	22454	ENSDARG00000046006,ENSDARG00000074337,ENSDARG00000031768,ENSDARG00000037532,ENSDARG00000076015,ENSDARG00000057484,ENSDARG00000099989,ENSDARG00000031894,ENSDARG00000054003,ENSDARG00000042566,ENSDARG00000002196,ENSDARG00000097259,ENSDARG00000095580,ENSDARG00000101245,ENSDARG00000092060,ENSDARG00000029168,ENSDARG00000104773,ENSDARG00000100829,ENSDARG00000014321,ENSDARG00000003607,ENSDARG00000102879,…
GO:0003008	system process	biological_process	0.52463	1	3	526	118	22454	ENSDARG00000044279,ENSDARG00000069298,ENSDARG00000074066
GO:0005741	mitochondrial outer membrane	cellular_component	0.52463	1	3	526	118	22454	ENSDARG00000036755,ENSDARG00000008098,ENSDARG00000034086
GO:0009124	nucleoside monophosphate biosynthetic process	biological_process	0.52463	1	3	526	118	22454	ENSDARG00000102081,ENSDARG00000027469,ENSDARG00000102085
GO:0009142	nucleoside triphosphate biosynthetic process	biological_process	0.52463	1	3	526	118	22454	ENSDARG00000027469,ENSDARG00000102085,ENSDARG00000102081
GO:0009145	purine nucleoside triphosphate biosynthetic process	biological_process	0.52463	1	3	526	118	22454	ENSDARG00000102081,ENSDARG00000027469,ENSDARG00000102085
GO:0009201	ribonucleoside triphosphate biosynthetic process	biological_process	0.52463	1	3	526	118	22454	ENSDARG00000102085,ENSDARG00000027469,ENSDARG00000102081
GO:0009206	purine ribonucleoside triphosphate biosynthetic process	biological_process	0.52463	1	3	526	118	22454	ENSDARG00000102085,ENSDARG00000027469,ENSDARG00000102081
GO:0016591	DNA-directed RNA polymerase II, holoenzyme	cellular_component	0.52463	1	3	526	118	22454	ENSDARG00000007788,ENSDARG00000069910,ENSDARG00000055349
GO:0031968	organelle outer membrane	cellular_component	0.52463	1	3	526	118	22454	ENSDARG00000034086,ENSDARG00000008098,ENSDARG00000036755
GO:2000112	regulation of cellular macromolecule biosynthetic process	biological_process	0.52601	1	56	526	2394	22454	ENSDARG00000003607,ENSDARG00000102879,ENSDARG00000025983,ENSDARG00000074170,ENSDARG00000055349,ENSDARG00000096996,ENSDARG00000042835,ENSDARG00000094965,ENSDARG00000059233,ENSDARG00000003446,ENSDARG00000077650,ENSDARG00000042285,ENSDARG00000099801,ENSDARG00000061660,ENSDARG00000018303,ENSDARG00000034086,ENSDARG00000029063,ENSDARG00000103700,ENSDARG00000036893,ENSDARG00000078095,ENSDARG00000079699,…
GO:0018995	host	cellular_component	0.52799	1	4	526	162	22454	ENSDARG00000061611,ENSDARG00000070437,ENSDARG00000089959,ENSDARG00000103594
GO:0043657	host cell	cellular_component	0.52799	1	4	526	162	22454	ENSDARG00000070437,ENSDARG00000061611,ENSDARG00000103594,ENSDARG00000089959
GO:0006355	regulation of transcription, DNA-templated	biological_process	0.52845	1	55	526	2353	22454	ENSDARG00000095580,ENSDARG00000002196,ENSDARG00000093835,ENSDARG00000054003,ENSDARG00000015552,ENSDARG00000009253,ENSDARG00000031894,ENSDARG00000027423,ENSDARG00000014321,ENSDARG00000104773,ENSDARG00000114182,ENSDARG00000092060,ENSDARG00000037363,ENSDARG00000010472,ENSDARG00000027187,ENSDARG00000061548,ENSDARG00000077823,ENSDARG00000009473,ENSDARG00000076015,ENSDARG00000037532,ENSDARG00000031768,…
GO:1903506	regulation of nucleic acid-templated transcription	biological_process	0.52845	1	55	526	2353	22454	ENSDARG00000036893,ENSDARG00000103700,ENSDARG00000029063,ENSDARG00000079699,ENSDARG00000078095,ENSDARG00000074205,ENSDARG00000042285,ENSDARG00000099801,ENSDARG00000061660,ENSDARG00000018303,ENSDARG00000034086,ENSDARG00000096996,ENSDARG00000042835,ENSDARG00000094965,ENSDARG00000059233,ENSDARG00000077650,ENSDARG00000003446,ENSDARG00000102879,ENSDARG00000025983,ENSDARG00000003607,ENSDARG00000074170,…
GO:0010556	regulation of macromolecule biosynthetic process	biological_process	0.52867	1	56	526	2396	22454	ENSDARG00000074337,ENSDARG00000046006,ENSDARG00000031768,ENSDARG00000037532,ENSDARG00000032614,ENSDARG00000020235,ENSDARG00000076442,ENSDARG00000077823,ENSDARG00000076015,ENSDARG00000009473,ENSDARG00000052099,ENSDARG00000062372,ENSDARG00000035648,ENSDARG00000101277,ENSDARG00000030512,ENSDARG00000023546,ENSDARG00000041691,ENSDARG00000054003,ENSDARG00000009253,ENSDARG00000031894,ENSDARG00000015552,…
GO:0031326	regulation of cellular biosynthetic process	biological_process	0.52867	1	56	526	2396	22454	ENSDARG00000002196,ENSDARG00000093835,ENSDARG00000095580,ENSDARG00000015552,ENSDARG00000009253,ENSDARG00000031894,ENSDARG00000054003,ENSDARG00000014321,ENSDARG00000104773,ENSDARG00000027423,ENSDARG00000061548,ENSDARG00000027187,ENSDARG00000114182,ENSDARG00000092060,ENSDARG00000010472,ENSDARG00000037363,ENSDARG00000009473,ENSDARG00000076015,ENSDARG00000077823,ENSDARG00000020235,ENSDARG00000076442,…
GO:0046483	heterocycle metabolic process	biological_process	0.53025	1	123	526	5264	22454	ENSDARG00000089563,ENSDARG00000036394,ENSDARG00000060697,ENSDARG00000076015,ENSDARG00000057853,ENSDARG00000037532,ENSDARG00000076214,ENSDARG00000031768,ENSDARG00000074337,ENSDARG00000046006,ENSDARG00000091679,ENSDARG00000014321,ENSDARG00000103117,ENSDARG00000104773,ENSDARG00000100829,ENSDARG00000101245,ENSDARG00000029168,ENSDARG00000092060,ENSDARG00000099091,ENSDARG00000095580,ENSDARG00000104820,…
GO:0042254	ribosome biogenesis	biological_process	0.53032	1	3	526	119	22454	ENSDARG00000104820,ENSDARG00000079741,ENSDARG00000019596
GO:2001141	regulation of RNA biosynthetic process	biological_process	0.53113	1	55	526	2355	22454	ENSDARG00000014321,ENSDARG00000104773,ENSDARG00000027423,ENSDARG00000027187,ENSDARG00000061548,ENSDARG00000092060,ENSDARG00000114182,ENSDARG00000037363,ENSDARG00000010472,ENSDARG00000002196,ENSDARG00000093835,ENSDARG00000095580,ENSDARG00000015552,ENSDARG00000031894,ENSDARG00000009253,ENSDARG00000054003,ENSDARG00000041691,ENSDARG00000023546,ENSDARG00000030512,ENSDARG00000101277,ENSDARG00000035648,…
GO:0005272	sodium channel activity	molecular_function	0.5319	1	1	526	32	22454	ENSDARG00000006849
GO:0019684	photosynthesis, light reaction	biological_process	0.5319	1	1	526	32	22454	ENSDARG00000113826
GO:0030313	cell envelope	cellular_component	0.5319	1	1	526	32	22454	ENSDARG00000018587
GO:0051015	actin filament binding	molecular_function	0.5319	1	1	526	32	22454	ENSDARG00000024785
GO:0051252	regulation of RNA metabolic process	biological_process	0.53247	1	55	526	2356	22454	ENSDARG00000055349,ENSDARG00000074170,ENSDARG00000102879,ENSDARG00000025983,ENSDARG00000003607,ENSDARG00000003446,ENSDARG00000077650,ENSDARG00000059233,ENSDARG00000094965,ENSDARG00000096996,ENSDARG00000042835,ENSDARG00000034086,ENSDARG00000018303,ENSDARG00000061660,ENSDARG00000099801,ENSDARG00000042285,ENSDARG00000074205,ENSDARG00000079699,ENSDARG00000078095,ENSDARG00000029063,ENSDARG00000103700,…
GO:0009100	glycoprotein metabolic process	biological_process	0.53284	1	4	526	163	22454	ENSDARG00000112644,ENSDARG00000037879,ENSDARG00000042925,ENSDARG00000038414
GO:0016311	dephosphorylation	biological_process	0.53284	1	4	526	163	22454	ENSDARG00000098955,ENSDARG00000012340,ENSDARG00000039997,ENSDARG00000079560
GO:0044215	other organism	cellular_component	0.53284	1	4	526	163	22454	ENSDARG00000103594,ENSDARG00000089959,ENSDARG00000070437,ENSDARG00000061611
GO:0044216	other organism cell	cellular_component	0.53284	1	4	526	163	22454	ENSDARG00000089959,ENSDARG00000103594,ENSDARG00000061611,ENSDARG00000070437
GO:0044217	other organism part	cellular_component	0.53284	1	4	526	163	22454	ENSDARG00000061611,ENSDARG00000070437,ENSDARG00000089959,ENSDARG00000103594
GO:0009889	regulation of biosynthetic process	biological_process	0.53532	1	56	526	2401	22454	ENSDARG00000003607,ENSDARG00000102879,ENSDARG00000025983,ENSDARG00000074170,ENSDARG00000055349,ENSDARG00000042835,ENSDARG00000096996,ENSDARG00000094965,ENSDARG00000059233,ENSDARG00000077650,ENSDARG00000003446,ENSDARG00000042285,ENSDARG00000099801,ENSDARG00000061660,ENSDARG00000018303,ENSDARG00000034086,ENSDARG00000029063,ENSDARG00000103700,ENSDARG00000036893,ENSDARG00000079699,ENSDARG00000078095,…
GO:0051171	regulation of nitrogen compound metabolic process	biological_process	0.53532	1	56	526	2401	22454	ENSDARG00000075201,ENSDARG00000074205,ENSDARG00000079699,ENSDARG00000078095,ENSDARG00000103700,ENSDARG00000036893,ENSDARG00000029063,ENSDARG00000018303,ENSDARG00000034086,ENSDARG00000099801,ENSDARG00000061660,ENSDARG00000042285,ENSDARG00000003446,ENSDARG00000077650,ENSDARG00000096996,ENSDARG00000042835,ENSDARG00000059233,ENSDARG00000094965,ENSDARG00000055349,ENSDARG00000074170,ENSDARG00000102879,…
GO:0048518	positive regulation of biological process	biological_process	0.53609	1	10	526	424	22454	ENSDARG00000032866,ENSDARG00000079741,ENSDARG00000006128,ENSDARG00000034685,ENSDARG00000104826,ENSDARG00000099447,ENSDARG00000038066,ENSDARG00000032630,ENSDARG00000100829,ENSDARG00000068126
GO:0051186	cofactor metabolic process	biological_process	0.53734	1	6	526	251	22454	ENSDARG00000099091,ENSDARG00000080019,ENSDARG00000114695,ENSDARG00000063078,ENSDARG00000026322,ENSDARG00000075726
GO:0003777	microtubule motor activity	molecular_function	0.54152	1	2	526	77	22454	ENSDARG00000062606,ENSDARG00000035569
GO:0006778	porphyrin-containing compound metabolic process	biological_process	0.54152	1	2	526	77	22454	ENSDARG00000080019,ENSDARG00000114695
GO:0032040	small-subunit processome	cellular_component	0.54152	1	2	526	77	22454	ENSDARG00000079741,ENSDARG00000019596
GO:0006325	chromatin organization	biological_process	0.54159	1	3	526	121	22454	ENSDARG00000090223,ENSDARG00000007788,ENSDARG00000031495
GO:0010605	negative regulation of macromolecule metabolic process	biological_process	0.54159	1	3	526	121	22454	ENSDARG00000061660,ENSDARG00000096996,ENSDARG00000078095
GO:0019953	sexual reproduction	biological_process	0.54159	1	3	526	121	22454	ENSDARG00000007863,ENSDARG00000023933,ENSDARG00000042796
GO:0019954	asexual reproduction	biological_process	0.54159	1	3	526	121	22454	ENSDARG00000031495,ENSDARG00000104773,ENSDARG00000034086
GO:0006725	cellular aromatic compound metabolic process	biological_process	0.54284	1	123	526	5277	22454	ENSDARG00000037122,ENSDARG00000079741,ENSDARG00000099771,ENSDARG00000093835,ENSDARG00000057562,ENSDARG00000024785,ENSDARG00000009253,ENSDARG00000015552,ENSDARG00000027423,ENSDARG00000077228,ENSDARG00000089940,ENSDARG00000037363,ENSDARG00000010472,ENSDARG00000114182,ENSDARG00000097208,ENSDARG00000061548,ENSDARG00000027187,ENSDARG00000077823,ENSDARG00000009473,ENSDARG00000032614,ENSDARG00000094224,…
GO:0003684	damaged DNA binding	molecular_function	0.54288	1	1	526	33	22454	ENSDARG00000070231
GO:0004713	protein tyrosine kinase activity	molecular_function	0.54288	1	1	526	33	22454	ENSDARG00000027423
GO:0009267	cellular response to starvation	biological_process	0.54288	1	1	526	33	22454	ENSDARG00000043542
GO:0009982	pseudouridine synthase activity	molecular_function	0.54288	1	1	526	33	22454	ENSDARG00000069780
GO:0031667	response to nutrient levels	biological_process	0.54288	1	1	526	33	22454	ENSDARG00000043542
GO:0031669	cellular response to nutrient levels	biological_process	0.54288	1	1	526	33	22454	ENSDARG00000043542
GO:0042594	response to starvation	biological_process	0.54288	1	1	526	33	22454	ENSDARG00000043542
GO:1901360	organic cyclic compound metabolic process	biological_process	0.54304	1	124	526	5320	22454	ENSDARG00000036893,ENSDARG00000103700,ENSDARG00000094558,ENSDARG00000078095,ENSDARG00000075726,ENSDARG00000007271,ENSDARG00000069910,ENSDARG00000035891,ENSDARG00000062530,ENSDARG00000098270,ENSDARG00000030981,ENSDARG00000099801,ENSDARG00000018303,ENSDARG00000003446,ENSDARG00000102081,ENSDARG00000070231,ENSDARG00000061603,ENSDARG00000101425,ENSDARG00000027469,ENSDARG00000055349,ENSDARG00000027461,…
GO:0009126	purine nucleoside monophosphate metabolic process	biological_process	0.54371	1	5	526	209	22454	ENSDARG00000102085,ENSDARG00000057853,ENSDARG00000027469,ENSDARG00000030981,ENSDARG00000102081
GO:0009167	purine ribonucleoside monophosphate metabolic process	biological_process	0.54371	1	5	526	209	22454	ENSDARG00000102085,ENSDARG00000030981,ENSDARG00000057853,ENSDARG00000027469,ENSDARG00000102081
GO:0006310	DNA recombination	biological_process	0.54643	1	9	526	384	22454	ENSDARG00000046054,ENSDARG00000087736,ENSDARG00000024785,ENSDARG00000031894,ENSDARG00000061345,ENSDARG00000102024,ENSDARG00000097524,ENSDARG00000029063,ENSDARG00000096996
GO:0031966	mitochondrial membrane	cellular_component	0.54657	1	7	526	297	22454	ENSDARG00000034086,ENSDARG00000027469,ENSDARG00000102085,ENSDARG00000036755,ENSDARG00000008098,ENSDARG00000043542,ENSDARG00000057017
GO:0019439	aromatic compound catabolic process	biological_process	0.54716	1	3	526	122	22454	ENSDARG00000099593,ENSDARG00000012340,ENSDARG00000114695
GO:0044703	multi-organism reproductive process	biological_process	0.54716	1	3	526	122	22454	ENSDARG00000007863,ENSDARG00000023933,ENSDARG00000042796
GO:0010468	regulation of gene expression	biological_process	0.54724	1	56	526	2410	22454	ENSDARG00000077650,ENSDARG00000003446,ENSDARG00000059233,ENSDARG00000094965,ENSDARG00000042835,ENSDARG00000096996,ENSDARG00000102879,ENSDARG00000003607,ENSDARG00000025983,ENSDARG00000055349,ENSDARG00000074170,ENSDARG00000078095,ENSDARG00000079699,ENSDARG00000036893,ENSDARG00000103700,ENSDARG00000029063,ENSDARG00000075201,ENSDARG00000074205,ENSDARG00000042285,ENSDARG00000034086,ENSDARG00000018303,…
GO:0009161	ribonucleoside monophosphate metabolic process	biological_process	0.54795	1	5	526	210	22454	ENSDARG00000057853,ENSDARG00000102085,ENSDARG00000030981,ENSDARG00000027469,ENSDARG00000102081
GO:0005740	mitochondrial envelope	cellular_component	0.54807	1	8	526	341	22454	ENSDARG00000057017,ENSDARG00000032630,ENSDARG00000008098,ENSDARG00000102085,ENSDARG00000043542,ENSDARG00000036755,ENSDARG00000027469,ENSDARG00000034086
GO:0016568	chromatin modification	biological_process	0.54851	1	2	526	78	22454	ENSDARG00000007788,ENSDARG00000090223
GO:0030234	enzyme regulator activity	molecular_function	0.55282	1	13	526	560	22454	ENSDARG00000077874,ENSDARG00000056059,ENSDARG00000115588,ENSDARG00000031302,ENSDARG00000038113,ENSDARG00000005162,ENSDARG00000079355,ENSDARG00000097477,ENSDARG00000097256,ENSDARG00000038941,ENSDARG00000056346,ENSDARG00000037916,ENSDARG00000033840
GO:0010942	positive regulation of cell death	biological_process	0.5536	1	1	526	34	22454	ENSDARG00000032630
GO:0018205	peptidyl-lysine modification	biological_process	0.5536	1	1	526	34	22454	ENSDARG00000090223
GO:0043065	positive regulation of apoptotic process	biological_process	0.5536	1	1	526	34	22454	ENSDARG00000032630
GO:0043068	positive regulation of programmed cell death	biological_process	0.5536	1	1	526	34	22454	ENSDARG00000032630
GO:0007275	multicellular organismal development	biological_process	0.55403	1	10	526	430	22454	ENSDARG00000101150,ENSDARG00000052094,ENSDARG00000041449,ENSDARG00000104826,ENSDARG00000102367,ENSDARG00000034685,ENSDARG00000005162,ENSDARG00000099447,ENSDARG00000038066,ENSDARG00000100829
GO:0006367	transcription initiation from RNA polymerase II promoter	biological_process	0.55542	1	2	526	79	22454	ENSDARG00000069910,ENSDARG00000055349
GO:0030029	actin filament-based process	biological_process	0.55542	1	2	526	79	22454	ENSDARG00000054911,ENSDARG00000076364
GO:0030036	actin cytoskeleton organization	biological_process	0.55542	1	2	526	79	22454	ENSDARG00000054911,ENSDARG00000076364
GO:0019219	regulation of nucleobase-containing compound metabolic process	biological_process	0.55646	1	55	526	2374	22454	ENSDARG00000114182,ENSDARG00000092060,ENSDARG00000037363,ENSDARG00000010472,ENSDARG00000061548,ENSDARG00000027187,ENSDARG00000027423,ENSDARG00000014321,ENSDARG00000104773,ENSDARG00000054003,ENSDARG00000015552,ENSDARG00000009253,ENSDARG00000031894,ENSDARG00000095580,ENSDARG00000002196,ENSDARG00000093835,ENSDARG00000062372,ENSDARG00000052099,ENSDARG00000101277,ENSDARG00000030512,ENSDARG00000035648,…
GO:0043233	organelle lumen	cellular_component	0.5567	1	12	526	518	22454	ENSDARG00000079741,ENSDARG00000055349,ENSDARG00000006617,ENSDARG00000007788,ENSDARG00000019596,ENSDARG00000046006,ENSDARG00000069910,ENSDARG00000027423,ENSDARG00000023546,ENSDARG00000005162,ENSDARG00000102883,ENSDARG00000038005
GO:0070013	intracellular organelle lumen	cellular_component	0.5567	1	12	526	518	22454	ENSDARG00000027423,ENSDARG00000069910,ENSDARG00000023546,ENSDARG00000005162,ENSDARG00000038005,ENSDARG00000102883,ENSDARG00000055349,ENSDARG00000079741,ENSDARG00000019596,ENSDARG00000007788,ENSDARG00000006617,ENSDARG00000046006
GO:0009579	thylakoid	cellular_component	0.55672	1	4	526	168	22454	ENSDARG00000009473,ENSDARG00000012367,ENSDARG00000100959,ENSDARG00000113826
GO:0015631	tubulin binding	molecular_function	0.55672	1	4	526	168	22454	ENSDARG00000062606,ENSDARG00000035569,ENSDARG00000076924,ENSDARG00000057017
GO:0044436	thylakoid part	cellular_component	0.55672	1	4	526	168	22454	ENSDARG00000113826,ENSDARG00000009473,ENSDARG00000012367,ENSDARG00000100959
GO:0044271	cellular nitrogen compound biosynthetic process	biological_process	0.55734	1	87	526	3749	22454	ENSDARG00000104773,ENSDARG00000014321,ENSDARG00000029168,ENSDARG00000092060,ENSDARG00000042566,ENSDARG00000002196,ENSDARG00000097259,ENSDARG00000095580,ENSDARG00000031894,ENSDARG00000054003,ENSDARG00000099989,ENSDARG00000076015,ENSDARG00000057484,ENSDARG00000056346,ENSDARG00000046006,ENSDARG00000074337,ENSDARG00000031768,ENSDARG00000037532,ENSDARG00000102085,ENSDARG00000016830,ENSDARG00000074205,…
GO:0008168	methyltransferase activity	molecular_function	0.55803	1	8	526	344	22454	ENSDARG00000104820,ENSDARG00000027461,ENSDARG00000036755,ENSDARG00000002196,ENSDARG00000016059,ENSDARG00000053091,ENSDARG00000025658,ENSDARG00000036893
GO:0000910	cytokinesis	biological_process	0.55819	1	3	526	124	22454	ENSDARG00000031495,ENSDARG00000104773,ENSDARG00000034086
GO:0019637	organophosphate metabolic process	biological_process	0.55935	1	14	526	606	22454	ENSDARG00000099771,ENSDARG00000027469,ENSDARG00000057853,ENSDARG00000030981,ENSDARG00000041609,ENSDARG00000038585,ENSDARG00000024546,ENSDARG00000032866,ENSDARG00000063078,ENSDARG00000102114,ENSDARG00000054794,ENSDARG00000103117,ENSDARG00000102085,ENSDARG00000102081
GO:0051287	NAD binding	molecular_function	0.56365	1	3	526	125	22454	ENSDARG00000063588,ENSDARG00000080019,ENSDARG00000005191
GO:0003909	DNA ligase activity	molecular_function	0.56408	1	1	526	35	22454	ENSDARG00000037122
GO:0004860	protein kinase inhibitor activity	molecular_function	0.56408	1	1	526	35	22454	ENSDARG00000097477
GO:0015297	antiporter activity	molecular_function	0.56408	1	1	526	35	22454	ENSDARG00000046012
GO:0019210	kinase inhibitor activity	molecular_function	0.56408	1	1	526	35	22454	ENSDARG00000097477
GO:0033644	host cell membrane	cellular_component	0.56408	1	1	526	35	22454	ENSDARG00000070437
GO:0043066	negative regulation of apoptotic process	biological_process	0.56408	1	1	526	35	22454	ENSDARG00000034685
GO:0043069	negative regulation of programmed cell death	biological_process	0.56408	1	1	526	35	22454	ENSDARG00000034685
GO:0044463	cell projection part	cellular_component	0.56408	1	1	526	35	22454	ENSDARG00000077877
GO:0060429	epithelium development	biological_process	0.56408	1	1	526	35	22454	ENSDARG00000007863
GO:0060548	negative regulation of cell death	biological_process	0.56408	1	1	526	35	22454	ENSDARG00000034685
GO:0022857	transmembrane transporter activity	molecular_function	0.56547	1	45	526	1950	22454	ENSDARG00000010472,ENSDARG00000063078,ENSDARG00000076644,ENSDARG00000054794,ENSDARG00000113826,ENSDARG00000101150,ENSDARG00000062379,ENSDARG00000042440,ENSDARG00000033056,ENSDARG00000030472,ENSDARG00000058731,ENSDARG00000018587,ENSDARG00000021846,ENSDARG00000023546,ENSDARG00000103971,ENSDARG00000074337,ENSDARG00000020235,ENSDARG00000005139,ENSDARG00000045758,ENSDARG00000057853,ENSDARG00000006865,…
GO:0006732	coenzyme metabolic process	biological_process	0.56609	1	4	526	170	22454	ENSDARG00000026322,ENSDARG00000075726,ENSDARG00000099091,ENSDARG00000063078
GO:0009144	purine nucleoside triphosphate metabolic process	biological_process	0.56889	1	5	526	215	22454	ENSDARG00000027469,ENSDARG00000102085,ENSDARG00000057853,ENSDARG00000030981,ENSDARG00000102081
GO:0009199	ribonucleoside triphosphate metabolic process	biological_process	0.56889	1	5	526	215	22454	ENSDARG00000102081,ENSDARG00000057853,ENSDARG00000102085,ENSDARG00000027469,ENSDARG00000030981
GO:0009205	purine ribonucleoside triphosphate metabolic process	biological_process	0.56889	1	5	526	215	22454	ENSDARG00000102081,ENSDARG00000057853,ENSDARG00000102085,ENSDARG00000027469,ENSDARG00000030981
GO:0005996	monosaccharide metabolic process	biological_process	0.56902	1	2	526	81	22454	ENSDARG00000056582,ENSDARG00000101626
GO:0008173	RNA methyltransferase activity	molecular_function	0.56902	1	2	526	81	22454	ENSDARG00000027461,ENSDARG00000104820
GO:0005667	transcription factor complex	cellular_component	0.56906	1	3	526	126	22454	ENSDARG00000042835,ENSDARG00000055349,ENSDARG00000069910
GO:0005975	carbohydrate metabolic process	biological_process	0.5703	1	15	526	654	22454	ENSDARG00000042925,ENSDARG00000101626,ENSDARG00000070437,ENSDARG00000025983,ENSDARG00000027963,ENSDARG00000062997,ENSDARG00000037879,ENSDARG00000098270,ENSDARG00000112644,ENSDARG00000099771,ENSDARG00000101245,ENSDARG00000038414,ENSDARG00000052361,ENSDARG00000056582,ENSDARG00000054794
GO:0009123	nucleoside monophosphate metabolic process	biological_process	0.57302	1	5	526	216	22454	ENSDARG00000030981,ENSDARG00000102085,ENSDARG00000057853,ENSDARG00000027469,ENSDARG00000102081
GO:0000746	conjugation	biological_process	0.57431	1	1	526	36	22454	ENSDARG00000056477
GO:0006817	phosphate ion transport	biological_process	0.57431	1	1	526	36	22454	ENSDARG00000063078
GO:0022884	macromolecule transmembrane transporter activity	molecular_function	0.57431	1	1	526	36	22454	ENSDARG00000062460
GO:0030119	AP-type membrane coat adaptor complex	cellular_component	0.57431	1	1	526	36	22454	ENSDARG00000097524
GO:0044218	other organism cell membrane	cellular_component	0.57431	1	1	526	36	22454	ENSDARG00000070437
GO:0044279	other organism membrane	cellular_component	0.57431	1	1	526	36	22454	ENSDARG00000070437
GO:0044743	intracellular protein transmembrane import	biological_process	0.57431	1	1	526	36	22454	ENSDARG00000008098
GO:0065002	intracellular protein transmembrane transport	biological_process	0.57431	1	1	526	36	22454	ENSDARG00000008098
GO:0098519	nucleotide phosphatase activity, acting on free nucleotides	molecular_function	0.57431	1	1	526	36	22454	ENSDARG00000063078
GO:0034470	ncRNA processing	biological_process	0.57441	1	8	526	349	22454	ENSDARG00000104820,ENSDARG00000027461,ENSDARG00000079741,ENSDARG00000019596,ENSDARG00000055591,ENSDARG00000036394,ENSDARG00000029168,ENSDARG00000029063
GO:0000280	nuclear division	biological_process	0.57443	1	3	526	127	22454	ENSDARG00000038005,ENSDARG00000098004,ENSDARG00000005162
GO:0005819	spindle	cellular_component	0.57443	1	3	526	127	22454	ENSDARG00000038005,ENSDARG00000005162,ENSDARG00000079741
GO:0006650	glycerophospholipid metabolic process	biological_process	0.57443	1	3	526	127	22454	ENSDARG00000054794,ENSDARG00000038585,ENSDARG00000102114
GO:0005622	intracellular	cellular_component	0.57548	1	131	526	5654	22454	ENSDARG00000057484,ENSDARG00000046006,ENSDARG00000031768,ENSDARG00000012367,ENSDARG00000096012,ENSDARG00000099989,ENSDARG00000060697,ENSDARG00000062379,ENSDARG00000042566,ENSDARG00000002196,ENSDARG00000043542,ENSDARG00000113826,ENSDARG00000104773,ENSDARG00000078703,ENSDARG00000079355,ENSDARG00000117113,ENSDARG00000102879,ENSDARG00000100262,ENSDARG00000056059,ENSDARG00000042835,ENSDARG00000102883,…
GO:0006614	SRP-dependent cotranslational protein targeting to membrane	biological_process	0.5757	1	2	526	82	22454	ENSDARG00000093645,ENSDARG00000087736
GO:0018193	peptidyl-amino acid modification	biological_process	0.5757	1	2	526	82	22454	ENSDARG00000078703,ENSDARG00000090223
GO:0033179	proton-transporting V-type ATPase, V0 domain	cellular_component	0.5757	1	2	526	82	22454	ENSDARG00000103971,ENSDARG00000023546
GO:0045047	protein targeting to ER	biological_process	0.5757	1	2	526	82	22454	ENSDARG00000087736,ENSDARG00000093645
GO:0072599	establishment of protein localization to endoplasmic reticulum	biological_process	0.5757	1	2	526	82	22454	ENSDARG00000093645,ENSDARG00000087736
GO:0043234	protein complex	cellular_component	0.57821	1	59	526	2563	22454	ENSDARG00000097524,ENSDARG00000038005,ENSDARG00000037925,ENSDARG00000012367,ENSDARG00000116625,ENSDARG00000096012,ENSDARG00000103971,ENSDARG00000023546,ENSDARG00000104892,ENSDARG00000046006,ENSDARG00000074337,ENSDARG00000009473,ENSDARG00000057853,ENSDARG00000005162,ENSDARG00000078703,ENSDARG00000099091,ENSDARG00000088861,ENSDARG00000079355,ENSDARG00000027423,ENSDARG00000089940,ENSDARG00000115588,…
GO:0042626	ATPase activity, coupled to transmembrane movement of substances	molecular_function	0.57976	1	3	526	128	22454	ENSDARG00000074337,ENSDARG00000027469,ENSDARG00000007788
GO:0043492	ATPase activity, coupled to movement of substances	molecular_function	0.57976	1	3	526	128	22454	ENSDARG00000074337,ENSDARG00000007788,ENSDARG00000027469
GO:0051188	cofactor biosynthetic process	biological_process	0.57993	1	4	526	173	22454	ENSDARG00000075726,ENSDARG00000026322,ENSDARG00000063078,ENSDARG00000080019
GO:0044403	symbiosis, encompassing mutualism through parasitism	biological_process	0.58223	1	15	526	659	22454	ENSDARG00000077044,ENSDARG00000089959,ENSDARG00000002196,ENSDARG00000112644,ENSDARG00000059933,ENSDARG00000078388,ENSDARG00000061611,ENSDARG00000080019,ENSDARG00000102081,ENSDARG00000103117,ENSDARG00000103594,ENSDARG00000043126,ENSDARG00000102883,ENSDARG00000063588,ENSDARG00000029168
GO:0001664	G-protein coupled receptor binding	molecular_function	0.58231	1	2	526	83	22454	ENSDARG00000092283,ENSDARG00000078205
GO:0005976	polysaccharide metabolic process	biological_process	0.58231	1	2	526	83	22454	ENSDARG00000101245,ENSDARG00000098270
GO:0006323	DNA packaging	biological_process	0.58231	1	2	526	83	22454	ENSDARG00000031495,ENSDARG00000034086
GO:0016272	prefoldin complex	cellular_component	0.58429	1	1	526	37	22454	ENSDARG00000023546
GO:0042600	chorion	cellular_component	0.58429	1	1	526	37	22454	ENSDARG00000007863
GO:0005743	mitochondrial inner membrane	cellular_component	0.58449	1	4	526	174	22454	ENSDARG00000102085,ENSDARG00000027469,ENSDARG00000057017,ENSDARG00000043542
GO:0015077	monovalent inorganic cation transmembrane transporter activity	molecular_function	0.58658	1	14	526	617	22454	ENSDARG00000057017,ENSDARG00000023546,ENSDARG00000102085,ENSDARG00000103971,ENSDARG00000102081,ENSDARG00000100397,ENSDARG00000006849,ENSDARG00000074337,ENSDARG00000099186,ENSDARG00000057853,ENSDARG00000027469,ENSDARG00000078752,ENSDARG00000005139,ENSDARG00000012388
GO:0005654	nucleoplasm	cellular_component	0.58853	1	7	526	309	22454	ENSDARG00000046006,ENSDARG00000055349,ENSDARG00000069910,ENSDARG00000027423,ENSDARG00000006617,ENSDARG00000023546,ENSDARG00000007788
GO:0044451	nucleoplasm part	cellular_component	0.58853	1	7	526	309	22454	ENSDARG00000007788,ENSDARG00000023546,ENSDARG00000006617,ENSDARG00000069910,ENSDARG00000027423,ENSDARG00000055349,ENSDARG00000046006
GO:0031974	membrane-enclosed lumen	cellular_component	0.58872	1	12	526	530	22454	ENSDARG00000038005,ENSDARG00000102883,ENSDARG00000005162,ENSDARG00000023546,ENSDARG00000069910,ENSDARG00000027423,ENSDARG00000046006,ENSDARG00000019596,ENSDARG00000007788,ENSDARG00000006617,ENSDARG00000079741,ENSDARG00000055349
GO:0030684	preribosome	cellular_component	0.58884	1	2	526	84	22454	ENSDARG00000019596,ENSDARG00000079741
GO:0009141	nucleoside triphosphate metabolic process	biological_process	0.58932	1	5	526	220	22454	ENSDARG00000102085,ENSDARG00000057853,ENSDARG00000027469,ENSDARG00000030981,ENSDARG00000102081
GO:0000428	DNA-directed RNA polymerase complex	cellular_component	0.59029	1	3	526	130	22454	ENSDARG00000069910,ENSDARG00000055349,ENSDARG00000007788
GO:0030880	RNA polymerase complex	cellular_component	0.59029	1	3	526	130	22454	ENSDARG00000007788,ENSDARG00000055349,ENSDARG00000069910
GO:0046486	glycerolipid metabolic process	biological_process	0.59029	1	3	526	130	22454	ENSDARG00000102114,ENSDARG00000038585,ENSDARG00000054794
GO:0055029	nuclear DNA-directed RNA polymerase complex	cellular_component	0.59029	1	3	526	130	22454	ENSDARG00000069910,ENSDARG00000055349,ENSDARG00000007788
GO:0016651	oxidoreductase activity, acting on NAD(P)H	molecular_function	0.59334	1	5	526	221	22454	ENSDARG00000037144,ENSDARG00000091679,ENSDARG00000030981,ENSDARG00000057853,ENSDARG00000101425
GO:0044419	interspecies interaction between organisms	biological_process	0.59404	1	15	526	664	22454	ENSDARG00000102883,ENSDARG00000063588,ENSDARG00000029168,ENSDARG00000102081,ENSDARG00000103117,ENSDARG00000043126,ENSDARG00000103594,ENSDARG00000078388,ENSDARG00000061611,ENSDARG00000080019,ENSDARG00000002196,ENSDARG00000089959,ENSDARG00000077044,ENSDARG00000112644,ENSDARG00000059933
GO:0006626	protein targeting to mitochondrion	biological_process	0.59405	1	1	526	38	22454	ENSDARG00000008098
GO:0000778	condensed nuclear chromosome kinetochore	cellular_component	0.5953	1	2	526	85	22454	ENSDARG00000005162,ENSDARG00000038005
GO:0000780	condensed nuclear chromosome, centromeric region	cellular_component	0.5953	1	2	526	85	22454	ENSDARG00000038005,ENSDARG00000005162
GO:0000942	condensed nuclear chromosome outer kinetochore	cellular_component	0.5953	1	2	526	85	22454	ENSDARG00000005162,ENSDARG00000038005
GO:0030312	external encapsulating structure	cellular_component	0.5953	1	2	526	85	22454	ENSDARG00000018587,ENSDARG00000007863
GO:0042729	DASH complex	cellular_component	0.5953	1	2	526	85	22454	ENSDARG00000005162,ENSDARG00000038005
GO:0048468	cell development	biological_process	0.5953	1	2	526	85	22454	ENSDARG00000102367,ENSDARG00000007863
GO:0016830	carbon-carbon lyase activity	molecular_function	0.59549	1	3	526	131	22454	ENSDARG00000099091,ENSDARG00000052099,ENSDARG00000053091
GO:0022613	ribonucleoprotein complex biogenesis	biological_process	0.59549	1	3	526	131	22454	ENSDARG00000019596,ENSDARG00000104820,ENSDARG00000079741
GO:0051701	interaction with host	biological_process	0.59799	1	4	526	177	22454	ENSDARG00000078388,ENSDARG00000080019,ENSDARG00000077044,ENSDARG00000059933
GO:0007018	microtubule-based movement	biological_process	0.60168	1	2	526	86	22454	ENSDARG00000035569,ENSDARG00000062606
GO:0008094	DNA-dependent ATPase activity	molecular_function	0.60168	1	2	526	86	22454	ENSDARG00000002293,ENSDARG00000007175
GO:0016485	protein processing	biological_process	0.60168	1	2	526	86	22454	ENSDARG00000098390,ENSDARG00000002196
GO:0042440	pigment metabolic process	biological_process	0.60168	1	2	526	86	22454	ENSDARG00000114695,ENSDARG00000080019
GO:0050801	ion homeostasis	biological_process	0.60168	1	2	526	86	22454	ENSDARG00000007788,ENSDARG00000018228
GO:0051604	protein maturation	biological_process	0.60168	1	2	526	86	22454	ENSDARG00000098390,ENSDARG00000002196
GO:0055080	cation homeostasis	biological_process	0.60168	1	2	526	86	22454	ENSDARG00000018228,ENSDARG00000007788
GO:0098771	inorganic ion homeostasis	biological_process	0.60168	1	2	526	86	22454	ENSDARG00000007788,ENSDARG00000018228
GO:0006644	phospholipid metabolic process	biological_process	0.60243	1	4	526	178	22454	ENSDARG00000102114,ENSDARG00000054794,ENSDARG00000038585,ENSDARG00000024546
GO:0022836	gated channel activity	molecular_function	0.60319	1	8	526	358	22454	ENSDARG00000078752,ENSDARG00000042440,ENSDARG00000007788,ENSDARG00000102064,ENSDARG00000052782,ENSDARG00000006865,ENSDARG00000023546,ENSDARG00000094512
GO:0005326	neurotransmitter transporter activity	molecular_function	0.60357	1	1	526	39	22454	ENSDARG00000057017
GO:0005328	neurotransmitter:sodium symporter activity	molecular_function	0.60357	1	1	526	39	22454	ENSDARG00000057017
GO:0071941	nitrogen cycle metabolic process	biological_process	0.60357	1	1	526	39	22454	ENSDARG00000028336
GO:0034645	cellular macromolecule biosynthetic process	biological_process	0.60549	1	90	526	3923	22454	ENSDARG00000037879,ENSDARG00000037122,ENSDARG00000079741,ENSDARG00000006719,ENSDARG00000093835,ENSDARG00000057562,ENSDARG00000061459,ENSDARG00000009253,ENSDARG00000015552,ENSDARG00000027423,ENSDARG00000037363,ENSDARG00000038414,ENSDARG00000010472,ENSDARG00000114182,ENSDARG00000061548,ENSDARG00000027187,ENSDARG00000077823,ENSDARG00000009473,ENSDARG00000056307,ENSDARG00000032614,ENSDARG00000020235,…
GO:0019866	organelle inner membrane	cellular_component	0.60684	1	4	526	179	22454	ENSDARG00000027469,ENSDARG00000102085,ENSDARG00000043542,ENSDARG00000057017
GO:0097367	carbohydrate derivative binding	molecular_function	0.6071	1	67	526	2932	22454	ENSDARG00000078251,ENSDARG00000092697,ENSDARG00000029168,ENSDARG00000087757,ENSDARG00000014348,ENSDARG00000025522,ENSDARG00000037532,ENSDARG00000027963,ENSDARG00000016059,ENSDARG00000007783,ENSDARG00000092561,ENSDARG00000044264,ENSDARG00000062606,ENSDARG00000078752,ENSDARG00000062314,ENSDARG00000069420,ENSDARG00000062460,ENSDARG00000087736,ENSDARG00000115627,ENSDARG00000074670,ENSDARG00000115832,…
GO:0016741	transferase activity, transferring one-carbon groups	molecular_function	0.60945	1	8	526	360	22454	ENSDARG00000104820,ENSDARG00000027461,ENSDARG00000002196,ENSDARG00000036755,ENSDARG00000016059,ENSDARG00000053091,ENSDARG00000025658,ENSDARG00000036893
GO:0000105	histidine biosynthetic process	biological_process	0.61288	1	1	526	40	22454	ENSDARG00000061603
GO:0001522	pseudouridine synthesis	biological_process	0.61288	1	1	526	40	22454	ENSDARG00000069780
GO:0004620	phospholipase activity	molecular_function	0.61288	1	1	526	40	22454	ENSDARG00000024546
GO:0005242	inward rectifier potassium channel activity	molecular_function	0.61288	1	1	526	40	22454	ENSDARG00000023546
GO:0006368	transcription elongation from RNA polymerase II promoter	biological_process	0.61288	1	1	526	40	22454	ENSDARG00000007788
GO:0006547	histidine metabolic process	biological_process	0.61288	1	1	526	40	22454	ENSDARG00000061603
GO:0008175	tRNA methyltransferase activity	molecular_function	0.61288	1	1	526	40	22454	ENSDARG00000027461
GO:0016054	organic acid catabolic process	biological_process	0.61288	1	1	526	40	22454	ENSDARG00000070131
GO:0016278	lysine N-methyltransferase activity	molecular_function	0.61288	1	1	526	40	22454	ENSDARG00000002196
GO:0016279	protein-lysine N-methyltransferase activity	molecular_function	0.61288	1	1	526	40	22454	ENSDARG00000002196
GO:0018024	histone-lysine N-methyltransferase activity	molecular_function	0.61288	1	1	526	40	22454	ENSDARG00000002196
GO:0019087	transformation of host cell by virus	biological_process	0.61288	1	1	526	40	22454	ENSDARG00000059933
GO:0042054	histone methyltransferase activity	molecular_function	0.61288	1	1	526	40	22454	ENSDARG00000002196
GO:0046395	carboxylic acid catabolic process	biological_process	0.61288	1	1	526	40	22454	ENSDARG00000070131
GO:0046434	organophosphate catabolic process	biological_process	0.61288	1	1	526	40	22454	ENSDARG00000024546
GO:0052803	imidazole-containing compound metabolic process	biological_process	0.61288	1	1	526	40	22454	ENSDARG00000061603
GO:0070585	protein localization to mitochondrion	biological_process	0.61288	1	1	526	40	22454	ENSDARG00000008098
GO:0072655	establishment of protein localization to mitochondrion	biological_process	0.61288	1	1	526	40	22454	ENSDARG00000008098
GO:0003712	transcription cofactor activity	molecular_function	0.61557	1	4	526	181	22454	ENSDARG00000046006,ENSDARG00000023546,ENSDARG00000055349,ENSDARG00000027423
GO:0006352	DNA-templated transcription, initiation	biological_process	0.61573	1	6	526	272	22454	ENSDARG00000055349,ENSDARG00000069910,ENSDARG00000010472,ENSDARG00000052099,ENSDARG00000031894,ENSDARG00000096996
GO:0070925	organelle assembly	biological_process	0.61586	1	3	526	135	22454	ENSDARG00000099091,ENSDARG00000043542,ENSDARG00000023546
GO:0008237	metallopeptidase activity	molecular_function	0.61927	1	6	526	273	22454	ENSDARG00000011769,ENSDARG00000055591,ENSDARG00000001452,ENSDARG00000062363,ENSDARG00000018966,ENSDARG00000037144
GO:0006397	mRNA processing	biological_process	0.61989	1	4	526	182	22454	ENSDARG00000056059,ENSDARG00000089563,ENSDARG00000101277,ENSDARG00000055349
GO:0016879	ligase activity, forming carbon-nitrogen bonds	molecular_function	0.62037	1	2	526	89	22454	ENSDARG00000016830,ENSDARG00000102879
GO:0008017	microtubule binding	molecular_function	0.62084	1	3	526	136	22454	ENSDARG00000062606,ENSDARG00000035569,ENSDARG00000057017
GO:0048285	organelle fission	biological_process	0.62084	1	3	526	136	22454	ENSDARG00000005162,ENSDARG00000038005,ENSDARG00000098004
GO:0006891	intra-Golgi vesicle-mediated transport	biological_process	0.62196	1	1	526	41	22454	ENSDARG00000091607
GO:0009236	cobalamin biosynthetic process	biological_process	0.62196	1	1	526	41	22454	ENSDARG00000056059
GO:0019882	antigen processing and presentation	biological_process	0.62196	1	1	526	41	22454	ENSDARG00000006420
GO:0022892	substrate-specific transporter activity	molecular_function	0.62205	1	41	526	1816	22454	ENSDARG00000012388,ENSDARG00000007788,ENSDARG00000027469,ENSDARG00000002293,ENSDARG00000102064,ENSDARG00000016745,ENSDARG00000099186,ENSDARG00000006849,ENSDARG00000100397,ENSDARG00000059365,ENSDARG00000035569,ENSDARG00000038066,ENSDARG00000102081,ENSDARG00000094512,ENSDARG00000057017,ENSDARG00000078752,ENSDARG00000052782,ENSDARG00000062460,ENSDARG00000018111,ENSDARG00000006865,ENSDARG00000102085,…
GO:0005261	cation channel activity	molecular_function	0.6228	1	6	526	274	22454	ENSDARG00000006849,ENSDARG00000078752,ENSDARG00000042440,ENSDARG00000054794,ENSDARG00000023546,ENSDARG00000007788
GO:0008234	cysteine-type peptidase activity	molecular_function	0.62472	1	5	526	229	22454	ENSDARG00000004325,ENSDARG00000060600,ENSDARG00000093405,ENSDARG00000070272,ENSDARG00000070571
GO:0009165	nucleotide biosynthetic process	biological_process	0.62472	1	5	526	229	22454	ENSDARG00000102085,ENSDARG00000027469,ENSDARG00000102081,ENSDARG00000041609,ENSDARG00000032866
GO:1901293	nucleoside phosphate biosynthetic process	biological_process	0.62472	1	5	526	229	22454	ENSDARG00000032866,ENSDARG00000041609,ENSDARG00000102081,ENSDARG00000027469,ENSDARG00000102085
GO:0007186	G-protein coupled receptor signaling pathway	biological_process	0.62562	1	30	526	1338	22454	ENSDARG00000086262,ENSDARG00000014490,ENSDARG00000074205,ENSDARG00000011876,ENSDARG00000069246,ENSDARG00000052988,ENSDARG00000075201,ENSDARG00000115627,ENSDARG00000009253,ENSDARG00000090812,ENSDARG00000053724,ENSDARG00000069420,ENSDARG00000037925,ENSDARG00000005371,ENSDARG00000025658,ENSDARG00000103259,ENSDARG00000056582,ENSDARG00000109278,ENSDARG00000018228,ENSDARG00000077638,ENSDARG00000037924,…
GO:0009892	negative regulation of metabolic process	biological_process	0.62578	1	3	526	137	22454	ENSDARG00000096996,ENSDARG00000078095,ENSDARG00000061660
GO:0015980	energy derivation by oxidation of organic compounds	biological_process	0.62578	1	3	526	137	22454	ENSDARG00000070131,ENSDARG00000057853,ENSDARG00000030981
GO:0015698	inorganic anion transport	biological_process	0.62644	1	2	526	90	22454	ENSDARG00000115989,ENSDARG00000063078
GO:0000989	transcription factor activity, transcription factor binding	molecular_function	0.62844	1	4	526	184	22454	ENSDARG00000046006,ENSDARG00000023546,ENSDARG00000055349,ENSDARG00000027423
GO:0015979	photosynthesis	biological_process	0.62844	1	4	526	184	22454	ENSDARG00000113826,ENSDARG00000009473,ENSDARG00000012367,ENSDARG00000100959
GO:0004857	enzyme inhibitor activity	molecular_function	0.62979	1	6	526	276	22454	ENSDARG00000097477,ENSDARG00000077874,ENSDARG00000097256,ENSDARG00000038113,ENSDARG00000033840,ENSDARG00000038941
GO:0015075	ion transmembrane transporter activity	molecular_function	0.63006	1	37	526	1647	22454	ENSDARG00000035569,ENSDARG00000059365,ENSDARG00000100397,ENSDARG00000102081,ENSDARG00000094512,ENSDARG00000057017,ENSDARG00000012388,ENSDARG00000002293,ENSDARG00000007788,ENSDARG00000027469,ENSDARG00000016745,ENSDARG00000099186,ENSDARG00000102064,ENSDARG00000006849,ENSDARG00000006865,ENSDARG00000074205,ENSDARG00000102085,ENSDARG00000078752,ENSDARG00000018111,ENSDARG00000052782,ENSDARG00000021846,…
GO:0006979	response to oxidative stress	biological_process	0.63083	1	1	526	42	22454	ENSDARG00000114695
GO:0071822	protein complex subunit organization	biological_process	0.63418	1	14	526	637	22454	ENSDARG00000099091,ENSDARG00000005162,ENSDARG00000054911,ENSDARG00000076644,ENSDARG00000035559,ENSDARG00000023546,ENSDARG00000031495,ENSDARG00000102064,ENSDARG00000098689,ENSDARG00000105288,ENSDARG00000089802,ENSDARG00000096904,ENSDARG00000079741,ENSDARG00000020102
GO:0071103	DNA conformation change	biological_process	0.63553	1	3	526	139	22454	ENSDARG00000060697,ENSDARG00000034086,ENSDARG00000031495
GO:0055086	nucleobase-containing small molecule metabolic process	biological_process	0.63648	1	9	526	414	22454	ENSDARG00000041609,ENSDARG00000027469,ENSDARG00000099771,ENSDARG00000057853,ENSDARG00000030981,ENSDARG00000032866,ENSDARG00000102081,ENSDARG00000102085,ENSDARG00000103117
GO:0016053	organic acid biosynthetic process	biological_process	0.63687	1	4	526	186	22454	ENSDARG00000026322,ENSDARG00000075726,ENSDARG00000041609,ENSDARG00000061603
GO:0046394	carboxylic acid biosynthetic process	biological_process	0.63687	1	4	526	186	22454	ENSDARG00000041609,ENSDARG00000075726,ENSDARG00000026322,ENSDARG00000061603
GO:0044429	mitochondrial part	cellular_component	0.63698	1	8	526	369	22454	ENSDARG00000036755,ENSDARG00000027469,ENSDARG00000034086,ENSDARG00000043542,ENSDARG00000008098,ENSDARG00000032630,ENSDARG00000102085,ENSDARG00000057017
GO:0070972	protein localization to endoplasmic reticulum	biological_process	0.63837	1	2	526	92	22454	ENSDARG00000093645,ENSDARG00000087736
GO:1901576	organic substance biosynthetic process	biological_process	0.6393	1	107	526	4690	22454	ENSDARG00000101245,ENSDARG00000092060,ENSDARG00000029168,ENSDARG00000014321,ENSDARG00000104773,ENSDARG00000100829,ENSDARG00000054003,ENSDARG00000031894,ENSDARG00000095580,ENSDARG00000097259,ENSDARG00000002196,ENSDARG00000042566,ENSDARG00000099989,ENSDARG00000031768,ENSDARG00000037532,ENSDARG00000074337,ENSDARG00000046006,ENSDARG00000057484,ENSDARG00000076015,ENSDARG00000079699,ENSDARG00000029063,…
GO:0004675	transmembrane receptor protein serine/threonine kinase activity	molecular_function	0.6395	1	1	526	43	22454	ENSDARG00000103108
GO:0006334	nucleosome assembly	biological_process	0.6395	1	1	526	43	22454	ENSDARG00000031495
GO:0006354	DNA-templated transcription, elongation	biological_process	0.6395	1	1	526	43	22454	ENSDARG00000007788
GO:0009235	cobalamin metabolic process	biological_process	0.6395	1	1	526	43	22454	ENSDARG00000056059
GO:0031497	chromatin assembly	biological_process	0.6395	1	1	526	43	22454	ENSDARG00000031495
GO:0034728	nucleosome organization	biological_process	0.6395	1	1	526	43	22454	ENSDARG00000031495
GO:0051049	regulation of transport	biological_process	0.6395	1	1	526	43	22454	ENSDARG00000068126
GO:0048523	negative regulation of cellular process	biological_process	0.63985	1	5	526	233	22454	ENSDARG00000076236,ENSDARG00000034685,ENSDARG00000061660,ENSDARG00000078095,ENSDARG00000096996
GO:0016071	mRNA metabolic process	biological_process	0.64357	1	5	526	234	22454	ENSDARG00000055349,ENSDARG00000101277,ENSDARG00000056059,ENSDARG00000099593,ENSDARG00000089563
GO:0016042	lipid catabolic process	biological_process	0.64422	1	2	526	93	22454	ENSDARG00000024546,ENSDARG00000115588
GO:0043038	amino acid activation	biological_process	0.64422	1	2	526	93	22454	ENSDARG00000029168,ENSDARG00000061345
GO:0043039	tRNA aminoacylation	biological_process	0.64422	1	2	526	93	22454	ENSDARG00000029168,ENSDARG00000061345
GO:0006461	protein complex assembly	biological_process	0.6474	1	13	526	598	22454	ENSDARG00000035559,ENSDARG00000076644,ENSDARG00000023546,ENSDARG00000031495,ENSDARG00000005162,ENSDARG00000099091,ENSDARG00000079741,ENSDARG00000020102,ENSDARG00000098689,ENSDARG00000102064,ENSDARG00000096904,ENSDARG00000089802,ENSDARG00000105288
GO:0003006	developmental process involved in reproduction	biological_process	0.64796	1	1	526	44	22454	ENSDARG00000007863
GO:0007586	digestion	biological_process	0.64796	1	1	526	44	22454	ENSDARG00000115588
GO:0007610	behavior	biological_process	0.64796	1	1	526	44	22454	ENSDARG00000056059
GO:0016628	oxidoreductase activity, acting on the CH-CH group of donors, NAD or NADP as acceptor	molecular_function	0.64796	1	1	526	44	22454	ENSDARG00000080019
GO:0016886	ligase activity, forming phosphoric ester bonds	molecular_function	0.64796	1	1	526	44	22454	ENSDARG00000037122
GO:0044093	positive regulation of molecular function	biological_process	0.64796	1	1	526	44	22454	ENSDARG00000068126
GO:1901700	response to oxygen-containing compound	biological_process	0.64796	1	1	526	44	22454	ENSDARG00000042440
GO:0006613	cotranslational protein targeting to membrane	biological_process	0.65	1	2	526	94	22454	ENSDARG00000093645,ENSDARG00000087736
GO:1901565	organonitrogen compound catabolic process	biological_process	0.65	1	2	526	94	22454	ENSDARG00000114695,ENSDARG00000070131
GO:0000003	reproduction	biological_process	0.65032	1	6	526	282	22454	ENSDARG00000007863,ENSDARG00000104773,ENSDARG00000023933,ENSDARG00000031495,ENSDARG00000034086,ENSDARG00000042796
GO:0070271	protein complex biogenesis	biological_process	0.65441	1	13	526	601	22454	ENSDARG00000005162,ENSDARG00000099091,ENSDARG00000023546,ENSDARG00000031495,ENSDARG00000035559,ENSDARG00000076644,ENSDARG00000096904,ENSDARG00000089802,ENSDARG00000105288,ENSDARG00000098689,ENSDARG00000102064,ENSDARG00000020102,ENSDARG00000079741
GO:0008757	S-adenosylmethionine-dependent methyltransferase activity	molecular_function	0.65448	1	3	526	143	22454	ENSDARG00000104820,ENSDARG00000027461,ENSDARG00000002196
GO:0022414	reproductive process	biological_process	0.65448	1	3	526	143	22454	ENSDARG00000007863,ENSDARG00000023933,ENSDARG00000042796
GO:0042623	ATPase activity, coupled	molecular_function	0.6546	1	5	526	237	22454	ENSDARG00000074337,ENSDARG00000007175,ENSDARG00000027469,ENSDARG00000007788,ENSDARG00000002293
GO:0008565	protein transporter activity	molecular_function	0.6557	1	2	526	95	22454	ENSDARG00000038066,ENSDARG00000062460
GO:0005231	excitatory extracellular ligand-gated ion channel activity	molecular_function	0.65622	1	1	526	45	22454	ENSDARG00000042440
GO:0005672	transcription factor TFIIA complex	cellular_component	0.65622	1	1	526	45	22454	ENSDARG00000055349
GO:0031109	microtubule polymerization or depolymerization	biological_process	0.65622	1	1	526	45	22454	ENSDARG00000079741
GO:0031110	regulation of microtubule polymerization or depolymerization	biological_process	0.65622	1	1	526	45	22454	ENSDARG00000079741
GO:0044282	small molecule catabolic process	biological_process	0.65622	1	1	526	45	22454	ENSDARG00000070131
GO:0044707	single-multicellular organism process	biological_process	0.65723	1	18	526	826	22454	ENSDARG00000038066,ENSDARG00000116052,ENSDARG00000069298,ENSDARG00000068126,ENSDARG00000090834,ENSDARG00000074066,ENSDARG00000044279,ENSDARG00000041449,ENSDARG00000100829,ENSDARG00000115588,ENSDARG00000099447,ENSDARG00000005162,ENSDARG00000034685,ENSDARG00000006128,ENSDARG00000102367,ENSDARG00000104826,ENSDARG00000101150,ENSDARG00000052094
GO:0020037	heme binding	molecular_function	0.65739	1	4	526	191	22454	ENSDARG00000035569,ENSDARG00000037122,ENSDARG00000115405,ENSDARG00000089475
GO:0090407	organophosphate biosynthetic process	biological_process	0.65763	1	8	526	376	22454	ENSDARG00000102085,ENSDARG00000102081,ENSDARG00000063078,ENSDARG00000102114,ENSDARG00000027469,ENSDARG00000041609,ENSDARG00000038585,ENSDARG00000032866
GO:0090304	nucleic acid metabolic process	biological_process	0.65921	1	106	526	4668	22454	ENSDARG00000034086,ENSDARG00000061660,ENSDARG00000019596,ENSDARG00000046054,ENSDARG00000087736,ENSDARG00000042285,ENSDARG00000069780,ENSDARG00000075297,ENSDARG00000074205,ENSDARG00000079699,ENSDARG00000029063,ENSDARG00000099593,ENSDARG00000074170,ENSDARG00000041609,ENSDARG00000007788,ENSDARG00000002293,ENSDARG00000061345,ENSDARG00000117113,ENSDARG00000112451,ENSDARG00000102879,ENSDARG00000025983,…
GO:0006139	nucleobase-containing compound metabolic process	biological_process	0.65945	1	115	526	5057	22454	ENSDARG00000007271,ENSDARG00000069910,ENSDARG00000036893,ENSDARG00000103700,ENSDARG00000094558,ENSDARG00000078095,ENSDARG00000098270,ENSDARG00000030981,ENSDARG00000099801,ENSDARG00000018303,ENSDARG00000035891,ENSDARG00000062530,ENSDARG00000102081,ENSDARG00000003446,ENSDARG00000101425,ENSDARG00000027469,ENSDARG00000027461,ENSDARG00000055349,ENSDARG00000006434,ENSDARG00000100959,ENSDARG00000070231,…
GO:0008092	cytoskeletal protein binding	molecular_function	0.66029	1	10	526	468	22454	ENSDARG00000076924,ENSDARG00000062606,ENSDARG00000056886,ENSDARG00000024785,ENSDARG00000054911,ENSDARG00000035569,ENSDARG00000076364,ENSDARG00000057017,ENSDARG00000005162,ENSDARG00000029168
GO:0022891	substrate-specific transmembrane transporter activity	molecular_function	0.66078	1	38	526	1712	22454	ENSDARG00000012388,ENSDARG00000027469,ENSDARG00000002293,ENSDARG00000007788,ENSDARG00000099186,ENSDARG00000016745,ENSDARG00000102064,ENSDARG00000006849,ENSDARG00000035569,ENSDARG00000100397,ENSDARG00000059365,ENSDARG00000102081,ENSDARG00000094512,ENSDARG00000057017,ENSDARG00000078752,ENSDARG00000018111,ENSDARG00000052782,ENSDARG00000062460,ENSDARG00000006865,ENSDARG00000074205,ENSDARG00000102085,…
GO:0016875	ligase activity, forming carbon-oxygen bonds	molecular_function	0.66132	1	2	526	96	22454	ENSDARG00000029168,ENSDARG00000061345
GO:0016876	ligase activity, forming aminoacyl-tRNA and related compounds	molecular_function	0.66132	1	2	526	96	22454	ENSDARG00000061345,ENSDARG00000029168
GO:0005215	transporter activity	molecular_function	0.66333	1	49	526	2196	22454	ENSDARG00000006865,ENSDARG00000102085,ENSDARG00000074205,ENSDARG00000078752,ENSDARG00000107527,ENSDARG00000104889,ENSDARG00000006128,ENSDARG00000052782,ENSDARG00000062460,ENSDARG00000018111,ENSDARG00000062058,ENSDARG00000059365,ENSDARG00000100397,ENSDARG00000035569,ENSDARG00000038066,ENSDARG00000102081,ENSDARG00000094512,ENSDARG00000057017,ENSDARG00000012388,ENSDARG00000007788,ENSDARG00000002293,…
GO:0031226	intrinsic component of plasma membrane	cellular_component	0.66369	1	3	526	145	22454	ENSDARG00000102367,ENSDARG00000086645,ENSDARG00000042440
GO:0042451	purine nucleoside biosynthetic process	biological_process	0.66369	1	3	526	145	22454	ENSDARG00000102081,ENSDARG00000027469,ENSDARG00000102085
GO:0046129	purine ribonucleoside biosynthetic process	biological_process	0.66369	1	3	526	145	22454	ENSDARG00000027469,ENSDARG00000102085,ENSDARG00000102081
GO:0006333	chromatin assembly or disassembly	biological_process	0.66429	1	1	526	46	22454	ENSDARG00000031495
GO:0006839	mitochondrial transport	biological_process	0.66429	1	1	526	46	22454	ENSDARG00000008098
GO:0007167	enzyme linked receptor protein signaling pathway	biological_process	0.66429	1	1	526	46	22454	ENSDARG00000027423
GO:0007169	transmembrane receptor protein tyrosine kinase signaling pathway	biological_process	0.66429	1	1	526	46	22454	ENSDARG00000027423
GO:0009975	cyclase activity	molecular_function	0.66429	1	1	526	46	22454	ENSDARG00000054794
GO:0006612	protein targeting to membrane	biological_process	0.66687	1	2	526	97	22454	ENSDARG00000093645,ENSDARG00000087736
GO:0044448	cell cortex part	cellular_component	0.66687	1	2	526	97	22454	ENSDARG00000099091,ENSDARG00000023546
GO:0080090	regulation of primary metabolic process	biological_process	0.66706	1	56	526	2505	22454	ENSDARG00000075201,ENSDARG00000074205,ENSDARG00000079699,ENSDARG00000078095,ENSDARG00000036893,ENSDARG00000103700,ENSDARG00000029063,ENSDARG00000018303,ENSDARG00000034086,ENSDARG00000099801,ENSDARG00000061660,ENSDARG00000042285,ENSDARG00000077650,ENSDARG00000003446,ENSDARG00000042835,ENSDARG00000096996,ENSDARG00000094965,ENSDARG00000059233,ENSDARG00000055349,ENSDARG00000074170,ENSDARG00000102879,…
GO:0016788	hydrolase activity, acting on ester bonds	molecular_function	0.66884	1	26	526	1188	22454	ENSDARG00000063732,ENSDARG00000042116,ENSDARG00000032868,ENSDARG00000011769,ENSDARG00000042571,ENSDARG00000079560,ENSDARG00000045522,ENSDARG00000063078,ENSDARG00000012340,ENSDARG00000024546,ENSDARG00000098955,ENSDARG00000070571,ENSDARG00000063140,ENSDARG00000053525,ENSDARG00000062530,ENSDARG00000039997,ENSDARG00000016649,ENSDARG00000098390,ENSDARG00000100397,ENSDARG00000036394,ENSDARG00000020131,…
GO:0004930	G-protein coupled receptor activity	molecular_function	0.6709	1	23	526	1056	22454	ENSDARG00000086262,ENSDARG00000011876,ENSDARG00000069246,ENSDARG00000075201,ENSDARG00000052988,ENSDARG00000009253,ENSDARG00000090812,ENSDARG00000053724,ENSDARG00000063140,ENSDARG00000005371,ENSDARG00000077905,ENSDARG00000103259,ENSDARG00000025658,ENSDARG00000109278,ENSDARG00000018228,ENSDARG00000077638,ENSDARG00000044279,ENSDARG00000089334,ENSDARG00000036670,ENSDARG00000056000,ENSDARG00000076710,…
GO:0006779	porphyrin-containing compound biosynthetic process	biological_process	0.67217	1	1	526	47	22454	ENSDARG00000080019
GO:0008053	mitochondrial fusion	biological_process	0.67217	1	1	526	47	22454	ENSDARG00000034086
GO:0016298	lipase activity	molecular_function	0.67217	1	1	526	47	22454	ENSDARG00000024546
GO:0032271	regulation of protein polymerization	biological_process	0.67217	1	1	526	47	22454	ENSDARG00000079741
GO:0043254	regulation of protein complex assembly	biological_process	0.67217	1	1	526	47	22454	ENSDARG00000079741
GO:0051235	maintenance of location	biological_process	0.67217	1	1	526	47	22454	ENSDARG00000006128
GO:0003678	DNA helicase activity	molecular_function	0.67272	1	3	526	147	22454	ENSDARG00000002293,ENSDARG00000007175,ENSDARG00000029063
GO:0015081	sodium ion transmembrane transporter activity	molecular_function	0.67272	1	3	526	147	22454	ENSDARG00000099186,ENSDARG00000057017,ENSDARG00000006849
GO:0016817	hydrolase activity, acting on acid anhydrides	molecular_function	0.6734	1	30	526	1368	22454	ENSDARG00000033056,ENSDARG00000104889,ENSDARG00000070571,ENSDARG00000034086,ENSDARG00000069420,ENSDARG00000062606,ENSDARG00000115627,ENSDARG00000101150,ENSDARG00000074205,ENSDARG00000115832,ENSDARG00000029063,ENSDARG00000063078,ENSDARG00000007788,ENSDARG00000027469,ENSDARG00000002293,ENSDARG00000045758,ENSDARG00000100959,ENSDARG00000020235,ENSDARG00000101626,ENSDARG00000037532,ENSDARG00000074337,…
GO:0042278	purine nucleoside metabolic process	biological_process	0.67946	1	5	526	244	22454	ENSDARG00000102081,ENSDARG00000027469,ENSDARG00000102085,ENSDARG00000057853,ENSDARG00000030981
GO:0046128	purine ribonucleoside metabolic process	biological_process	0.67946	1	5	526	244	22454	ENSDARG00000030981,ENSDARG00000102085,ENSDARG00000057853,ENSDARG00000027469,ENSDARG00000102081
GO:0009064	glutamine family amino acid metabolic process	biological_process	0.67987	1	1	526	48	22454	ENSDARG00000096996
GO:0019080	viral gene expression	biological_process	0.67987	1	1	526	48	22454	ENSDARG00000002196
GO:0071806	protein transmembrane transport	biological_process	0.67987	1	1	526	48	22454	ENSDARG00000008098
GO:0060255	regulation of macromolecule metabolic process	biological_process	0.68229	1	56	526	2518	22454	ENSDARG00000079699,ENSDARG00000078095,ENSDARG00000103700,ENSDARG00000029063,ENSDARG00000036893,ENSDARG00000075201,ENSDARG00000074205,ENSDARG00000042285,ENSDARG00000034086,ENSDARG00000018303,ENSDARG00000061660,ENSDARG00000099801,ENSDARG00000077650,ENSDARG00000003446,ENSDARG00000094965,ENSDARG00000059233,ENSDARG00000096996,ENSDARG00000042835,ENSDARG00000025983,ENSDARG00000102879,ENSDARG00000003607,…
GO:0000940	condensed chromosome outer kinetochore	cellular_component	0.68309	1	2	526	100	22454	ENSDARG00000005162,ENSDARG00000038005
GO:0090575	RNA polymerase II transcription factor complex	cellular_component	0.68309	1	2	526	100	22454	ENSDARG00000069910,ENSDARG00000055349
GO:0044710	single-organism metabolic process	biological_process	0.68446	1	86	526	3828	22454	ENSDARG00000076214,ENSDARG00000004154,ENSDARG00000056346,ENSDARG00000044279,ENSDARG00000057853,ENSDARG00000043542,ENSDARG00000031894,ENSDARG00000114695,ENSDARG00000099091,ENSDARG00000101245,ENSDARG00000029168,ENSDARG00000091679,ENSDARG00000018966,ENSDARG00000103117,ENSDARG00000054794,ENSDARG00000115588,ENSDARG00000117113,ENSDARG00000042925,ENSDARG00000112451,ENSDARG00000007788,ENSDARG00000061345,…
GO:0009058	biosynthetic process	biological_process	0.6858	1	109	526	4827	22454	ENSDARG00000038585,ENSDARG00000018303,ENSDARG00000099801,ENSDARG00000030981,ENSDARG00000098270,ENSDARG00000035891,ENSDARG00000069910,ENSDARG00000095623,ENSDARG00000075726,ENSDARG00000078095,ENSDARG00000036893,ENSDARG00000103700,ENSDARG00000006434,ENSDARG00000055349,ENSDARG00000112644,ENSDARG00000027469,ENSDARG00000069409,ENSDARG00000061603,ENSDARG00000102081,ENSDARG00000102114,ENSDARG00000003446,…
GO:0006402	mRNA catabolic process	biological_process	0.68738	1	1	526	49	22454	ENSDARG00000099593
GO:0072528	pyrimidine-containing compound biosynthetic process	biological_process	0.68738	1	1	526	49	22454	ENSDARG00000032866
GO:0000777	condensed chromosome kinetochore	cellular_component	0.68835	1	2	526	101	22454	ENSDARG00000005162,ENSDARG00000038005
GO:0000779	condensed chromosome, centromeric region	cellular_component	0.68835	1	2	526	101	22454	ENSDARG00000005162,ENSDARG00000038005
GO:0004674	protein serine/threonine kinase activity	molecular_function	0.68975	1	5	526	247	22454	ENSDARG00000062460,ENSDARG00000025522,ENSDARG00000056206,ENSDARG00000034056,ENSDARG00000103108
GO:0043933	macromolecular complex subunit organization	biological_process	0.69253	1	16	526	754	22454	ENSDARG00000079741,ENSDARG00000105288,ENSDARG00000089802,ENSDARG00000098689,ENSDARG00000076644,ENSDARG00000099091,ENSDARG00000005162,ENSDARG00000007788,ENSDARG00000020102,ENSDARG00000096904,ENSDARG00000102064,ENSDARG00000031495,ENSDARG00000023546,ENSDARG00000090223,ENSDARG00000054911,ENSDARG00000035559
GO:0048869	cellular developmental process	biological_process	0.69312	1	5	526	248	22454	ENSDARG00000052094,ENSDARG00000007863,ENSDARG00000062363,ENSDARG00000102367,ENSDARG00000077823
GO:0017111	nucleoside-triphosphatase activity	molecular_function	0.69317	1	26	526	1203	22454	ENSDARG00000062606,ENSDARG00000069420,ENSDARG00000034086,ENSDARG00000033056,ENSDARG00000101150,ENSDARG00000115627,ENSDARG00000115832,ENSDARG00000074205,ENSDARG00000063078,ENSDARG00000029063,ENSDARG00000045758,ENSDARG00000027469,ENSDARG00000002293,ENSDARG00000007788,ENSDARG00000074337,ENSDARG00000037532,ENSDARG00000101626,ENSDARG00000020235,ENSDARG00000007175,ENSDARG00000037924,ENSDARG00000035569,…
GO:0006790	sulfur compound metabolic process	biological_process	0.69354	1	2	526	102	22454	ENSDARG00000016830,ENSDARG00000037363
GO:0005694	chromosome	cellular_component	0.69409	1	8	526	389	22454	ENSDARG00000017744,ENSDARG00000005162,ENSDARG00000038005,ENSDARG00000060697,ENSDARG00000101277,ENSDARG00000098004,ENSDARG00000015552,ENSDARG00000055349
GO:0005126	cytokine receptor binding	molecular_function	0.69451	1	3	526	152	22454	ENSDARG00000078205,ENSDARG00000092283,ENSDARG00000007743
GO:0004673	protein histidine kinase activity	molecular_function	0.69472	1	1	526	50	22454	ENSDARG00000060238
GO:0016775	phosphotransferase activity, nitrogenous group as acceptor	molecular_function	0.69472	1	1	526	50	22454	ENSDARG00000060238
GO:0017016	Ras GTPase binding	molecular_function	0.69472	1	1	526	50	22454	ENSDARG00000104889
GO:0031267	small GTPase binding	molecular_function	0.69472	1	1	526	50	22454	ENSDARG00000104889
GO:0044087	regulation of cellular component biogenesis	biological_process	0.69472	1	1	526	50	22454	ENSDARG00000079741
GO:0051020	GTPase binding	molecular_function	0.69472	1	1	526	50	22454	ENSDARG00000104889
GO:0034660	ncRNA metabolic process	biological_process	0.69587	1	9	526	436	22454	ENSDARG00000029168,ENSDARG00000029063,ENSDARG00000055591,ENSDARG00000036394,ENSDARG00000079741,ENSDARG00000104820,ENSDARG00000027461,ENSDARG00000061345,ENSDARG00000019596
GO:0005179	hormone activity	molecular_function	0.69856	1	7	526	344	22454	ENSDARG00000076862,ENSDARG00000090734,ENSDARG00000101517,ENSDARG00000068126,ENSDARG00000103762,ENSDARG00000113826,ENSDARG00000098390
GO:0090150	establishment of protein localization to membrane	biological_process	0.69874	1	3	526	153	22454	ENSDARG00000093645,ENSDARG00000087736,ENSDARG00000008098
GO:0016021	integral component of membrane	cellular_component	0.69988	1	94	526	4192	22454	ENSDARG00000101461,ENSDARG00000057017,ENSDARG00000116052,ENSDARG00000069888,ENSDARG00000059365,ENSDARG00000030108,ENSDARG00000056000,ENSDARG00000092632,ENSDARG00000059948,ENSDARG00000032630,ENSDARG00000036848,ENSDARG00000052988,ENSDARG00000092470,ENSDARG00000095623,ENSDARG00000035891,ENSDARG00000035532,ENSDARG00000038585,ENSDARG00000059933,ENSDARG00000107527,ENSDARG00000018587,ENSDARG00000103259,…
GO:0016887	ATPase activity	molecular_function	0.7007	1	12	526	576	22454	ENSDARG00000033056,ENSDARG00000007788,ENSDARG00000027469,ENSDARG00000002293,ENSDARG00000037532,ENSDARG00000074337,ENSDARG00000020235,ENSDARG00000007175,ENSDARG00000074205,ENSDARG00000029063,ENSDARG00000063078,ENSDARG00000063059
GO:0007409	axonogenesis	biological_process	0.70189	1	1	526	51	22454	ENSDARG00000102367
GO:0007411	axon guidance	biological_process	0.70189	1	1	526	51	22454	ENSDARG00000102367
GO:0016684	oxidoreductase activity, acting on peroxide as acceptor	molecular_function	0.70189	1	1	526	51	22454	ENSDARG00000056653
GO:0048667	cell morphogenesis involved in neuron differentiation	biological_process	0.70189	1	1	526	51	22454	ENSDARG00000102367
GO:0048812	neuron projection morphogenesis	biological_process	0.70189	1	1	526	51	22454	ENSDARG00000102367
GO:0050661	NADP binding	molecular_function	0.70189	1	1	526	51	22454	ENSDARG00000028336
GO:0051130	positive regulation of cellular component organization	biological_process	0.70189	1	1	526	51	22454	ENSDARG00000079741
GO:0061564	axon development	biological_process	0.70189	1	1	526	51	22454	ENSDARG00000102367
GO:0097485	neuron projection guidance	biological_process	0.70189	1	1	526	51	22454	ENSDARG00000102367
GO:0044723	single-organism carbohydrate metabolic process	biological_process	0.70214	1	8	526	392	22454	ENSDARG00000056582,ENSDARG00000101245,ENSDARG00000038414,ENSDARG00000037879,ENSDARG00000098270,ENSDARG00000112644,ENSDARG00000101626,ENSDARG00000042925
GO:0051082	unfolded protein binding	molecular_function	0.70292	1	3	526	154	22454	ENSDARG00000096904,ENSDARG00000023546,ENSDARG00000031495
GO:0032501	multicellular organismal process	biological_process	0.70296	1	19	526	895	22454	ENSDARG00000102367,ENSDARG00000034685,ENSDARG00000006128,ENSDARG00000104826,ENSDARG00000052094,ENSDARG00000101150,ENSDARG00000099447,ENSDARG00000100829,ENSDARG00000007863,ENSDARG00000115588,ENSDARG00000005162,ENSDARG00000090834,ENSDARG00000074066,ENSDARG00000041449,ENSDARG00000044279,ENSDARG00000069298,ENSDARG00000116052,ENSDARG00000038066,ENSDARG00000068126
GO:0044767	single-organism developmental process	biological_process	0.70344	1	13	526	623	22454	ENSDARG00000099447,ENSDARG00000007863,ENSDARG00000038066,ENSDARG00000100829,ENSDARG00000005162,ENSDARG00000077823,ENSDARG00000102367,ENSDARG00000062363,ENSDARG00000034685,ENSDARG00000052094,ENSDARG00000101150,ENSDARG00000041449,ENSDARG00000104826
GO:0000794	condensed nuclear chromosome	cellular_component	0.7037	1	2	526	104	22454	ENSDARG00000005162,ENSDARG00000038005
GO:0004129	cytochrome-c oxidase activity	molecular_function	0.7037	1	2	526	104	22454	ENSDARG00000012388,ENSDARG00000100397
GO:0016675	oxidoreductase activity, acting on a heme group of donors	molecular_function	0.7037	1	2	526	104	22454	ENSDARG00000012388,ENSDARG00000100397
GO:0016676	oxidoreductase activity, acting on a heme group of donors, oxygen as acceptor	molecular_function	0.7037	1	2	526	104	22454	ENSDARG00000012388,ENSDARG00000100397
GO:0033013	tetrapyrrole metabolic process	biological_process	0.70705	1	3	526	155	22454	ENSDARG00000056059,ENSDARG00000080019,ENSDARG00000114695
GO:0006935	chemotaxis	biological_process	0.70868	1	2	526	105	22454	ENSDARG00000102367,ENSDARG00000096996
GO:0008194	UDP-glycosyltransferase activity	molecular_function	0.70868	1	2	526	105	22454	ENSDARG00000020647,ENSDARG00000060471
GO:0042330	taxis	biological_process	0.70868	1	2	526	105	22454	ENSDARG00000096996,ENSDARG00000102367
GO:0046700	heterocycle catabolic process	biological_process	0.70868	1	2	526	105	22454	ENSDARG00000099593,ENSDARG00000114695
GO:0006401	RNA catabolic process	biological_process	0.70889	1	1	526	52	22454	ENSDARG00000099593
GO:0019748	secondary metabolic process	biological_process	0.70889	1	1	526	52	22454	ENSDARG00000004154
GO:0072657	protein localization to membrane	biological_process	0.71115	1	3	526	156	22454	ENSDARG00000008098,ENSDARG00000087736,ENSDARG00000093645
GO:0007166	cell surface receptor signaling pathway	biological_process	0.71286	1	5	526	254	22454	ENSDARG00000076924,ENSDARG00000027423,ENSDARG00000032866,ENSDARG00000101277,ENSDARG00000052094
GO:0005938	cell cortex	cellular_component	0.71358	1	2	526	106	22454	ENSDARG00000099091,ENSDARG00000023546
GO:0008654	phospholipid biosynthetic process	biological_process	0.71358	1	2	526	106	22454	ENSDARG00000038585,ENSDARG00000102114
GO:0016627	oxidoreductase activity, acting on the CH-CH group of donors	molecular_function	0.71358	1	2	526	106	22454	ENSDARG00000080019,ENSDARG00000038900
GO:0044249	cellular biosynthetic process	biological_process	0.71494	1	103	526	4600	22454	ENSDARG00000102879,ENSDARG00000003607,ENSDARG00000025983,ENSDARG00000042925,ENSDARG00000041609,ENSDARG00000074170,ENSDARG00000007788,ENSDARG00000002293,ENSDARG00000099621,ENSDARG00000094965,ENSDARG00000059233,ENSDARG00000096996,ENSDARG00000042835,ENSDARG00000077650,ENSDARG00000077905,ENSDARG00000056059,ENSDARG00000100468,ENSDARG00000007175,ENSDARG00000042285,ENSDARG00000001930,ENSDARG00000080019,…
GO:0043232	intracellular non-membrane-bounded organelle	cellular_component	0.71527	1	27	526	1262	22454	ENSDARG00000101277,ENSDARG00000076364,ENSDARG00000038024,ENSDARG00000023546,ENSDARG00000099989,ENSDARG00000077905,ENSDARG00000097524,ENSDARG00000099621,ENSDARG00000038005,ENSDARG00000060697,ENSDARG00000057484,ENSDARG00000055349,ENSDARG00000056307,ENSDARG00000005162,ENSDARG00000099091,ENSDARG00000017744,ENSDARG00000029063,ENSDARG00000006719,ENSDARG00000079741,ENSDARG00000061459,ENSDARG00000030981,…
GO:0000904	cell morphogenesis involved in differentiation	biological_process	0.71572	1	1	526	53	22454	ENSDARG00000102367
GO:0003950	NAD+ ADP-ribosyltransferase activity	molecular_function	0.71572	1	1	526	53	22454	ENSDARG00000077650
GO:0004970	ionotropic glutamate receptor activity	molecular_function	0.71572	1	1	526	53	22454	ENSDARG00000102064
GO:0008066	glutamate receptor activity	molecular_function	0.71572	1	1	526	53	22454	ENSDARG00000102064
GO:0016849	phosphorus-oxygen lyase activity	molecular_function	0.71572	1	1	526	53	22454	ENSDARG00000054794
GO:0032886	regulation of microtubule-based process	biological_process	0.71572	1	1	526	53	22454	ENSDARG00000079741
GO:0044272	sulfur compound biosynthetic process	biological_process	0.71572	1	1	526	53	22454	ENSDARG00000016830
GO:0048284	organelle fusion	biological_process	0.71572	1	1	526	53	22454	ENSDARG00000034086
GO:0070507	regulation of microtubule cytoskeleton organization	biological_process	0.71572	1	1	526	53	22454	ENSDARG00000079741
GO:0009055	electron carrier activity	molecular_function	0.71606	1	5	526	255	22454	ENSDARG00000100397,ENSDARG00000037122,ENSDARG00000005139,ENSDARG00000043665,ENSDARG00000012388
GO:0016462	pyrophosphatase activity	molecular_function	0.71802	1	26	526	1219	22454	ENSDARG00000007175,ENSDARG00000037924,ENSDARG00000016059,ENSDARG00000035569,ENSDARG00000056582,ENSDARG00000008292,ENSDARG00000063059,ENSDARG00000018587,ENSDARG00000045758,ENSDARG00000002293,ENSDARG00000027469,ENSDARG00000007788,ENSDARG00000074337,ENSDARG00000101626,ENSDARG00000037532,ENSDARG00000020235,ENSDARG00000115832,ENSDARG00000074205,ENSDARG00000063078,ENSDARG00000029063,ENSDARG00000062606,…
GO:0016831	carboxy-lyase activity	molecular_function	0.71842	1	2	526	107	22454	ENSDARG00000053091,ENSDARG00000052099
GO:0048878	chemical homeostasis	biological_process	0.71842	1	2	526	107	22454	ENSDARG00000007788,ENSDARG00000018228
GO:0009163	nucleoside biosynthetic process	biological_process	0.7192	1	3	526	158	22454	ENSDARG00000102085,ENSDARG00000027469,ENSDARG00000102081
GO:0042455	ribonucleoside biosynthetic process	biological_process	0.7192	1	3	526	158	22454	ENSDARG00000027469,ENSDARG00000102085,ENSDARG00000102081
GO:0061695	transferase complex, transferring phosphorus-containing groups	cellular_component	0.7192	1	3	526	158	22454	ENSDARG00000007788,ENSDARG00000069910,ENSDARG00000055349
GO:1901659	glycosyl compound biosynthetic process	biological_process	0.72316	1	3	526	159	22454	ENSDARG00000102081,ENSDARG00000027469,ENSDARG00000102085
GO:0044270	cellular nitrogen compound catabolic process	biological_process	0.72318	1	2	526	108	22454	ENSDARG00000099593,ENSDARG00000114695
GO:0044798	nuclear transcription factor complex	cellular_component	0.72318	1	2	526	108	22454	ENSDARG00000069910,ENSDARG00000055349
GO:0008152	metabolic process	biological_process	0.72356	1	246	526	10767	22454	ENSDARG00000041691,ENSDARG00000023546,ENSDARG00000001452,ENSDARG00000028336,ENSDARG00000097524,ENSDARG00000025658,ENSDARG00000052099,ENSDARG00000003208,ENSDARG00000102024,ENSDARG00000099787,ENSDARG00000077823,ENSDARG00000032614,ENSDARG00000052712,ENSDARG00000056307,ENSDARG00000077228,ENSDARG00000089940,ENSDARG00000027423,ENSDARG00000063078,ENSDARG00000027187,ENSDARG00000097208,ENSDARG00000061548,…
GO:0065003	macromolecular complex assembly	biological_process	0.72428	1	13	526	633	22454	ENSDARG00000020102,ENSDARG00000079741,ENSDARG00000105288,ENSDARG00000089802,ENSDARG00000096904,ENSDARG00000102064,ENSDARG00000098689,ENSDARG00000023546,ENSDARG00000031495,ENSDARG00000076644,ENSDARG00000035559,ENSDARG00000099091,ENSDARG00000005162
GO:0046906	tetrapyrrole binding	molecular_function	0.72464	1	4	526	209	22454	ENSDARG00000089475,ENSDARG00000115405,ENSDARG00000037122,ENSDARG00000035569
GO:0044283	small molecule biosynthetic process	biological_process	0.72551	1	5	526	258	22454	ENSDARG00000061603,ENSDARG00000075726,ENSDARG00000041609,ENSDARG00000056059,ENSDARG00000026322
GO:0005623	cell	cellular_component	0.72653	1	137	526	6088	22454	ENSDARG00000036394,ENSDARG00000038005,ENSDARG00000008487,ENSDARG00000104892,ENSDARG00000056346,ENSDARG00000115588,ENSDARG00000099091,ENSDARG00000005162,ENSDARG00000034146,ENSDARG00000029168,ENSDARG00000092060,ENSDARG00000088861,ENSDARG00000054003,ENSDARG00000005547,ENSDARG00000114695,ENSDARG00000053091,ENSDARG00000095440,ENSDARG00000038066,ENSDARG00000077905,ENSDARG00000077650,ENSDARG00000099621,…
GO:0044464	cell part	cellular_component	0.72653	1	137	526	6088	22454	ENSDARG00000100262,ENSDARG00000056059,ENSDARG00000042835,ENSDARG00000102883,ENSDARG00000117113,ENSDARG00000102879,ENSDARG00000102085,ENSDARG00000007863,ENSDARG00000008098,ENSDARG00000017744,ENSDARG00000093645,ENSDARG00000029063,ENSDARG00000069420,ENSDARG00000102367,ENSDARG00000034086,ENSDARG00000060600,ENSDARG00000070437,ENSDARG00000100434,ENSDARG00000077877,ENSDARG00000001930,ENSDARG00000012367,…
GO:0043168	anion binding	molecular_function	0.72759	1	70	526	3174	22454	ENSDARG00000025522,ENSDARG00000037532,ENSDARG00000027963,ENSDARG00000014348,ENSDARG00000007783,ENSDARG00000092561,ENSDARG00000044264,ENSDARG00000016059,ENSDARG00000078251,ENSDARG00000011333,ENSDARG00000087757,ENSDARG00000029168,ENSDARG00000092697,ENSDARG00000061345,ENSDARG00000002293,ENSDARG00000068126,ENSDARG00000007175,ENSDARG00000037924,ENSDARG00000070734,ENSDARG00000035569,ENSDARG00000001234,…
GO:0031224	intrinsic component of membrane	cellular_component	0.72762	1	94	526	4223	22454	ENSDARG00000090812,ENSDARG00000089802,ENSDARG00000052094,ENSDARG00000101150,ENSDARG00000053724,ENSDARG00000042440,ENSDARG00000077044,ENSDARG00000033056,ENSDARG00000037122,ENSDARG00000018587,ENSDARG00000103259,ENSDARG00000025658,ENSDARG00000023546,ENSDARG00000031495,ENSDARG00000021846,ENSDARG00000101277,ENSDARG00000031632,ENSDARG00000020235,ENSDARG00000076710,ENSDARG00000036295,ENSDARG00000074066,…
GO:0048584	positive regulation of response to stimulus	biological_process	0.72788	1	2	526	109	22454	ENSDARG00000034685,ENSDARG00000032866
GO:0004177	aminopeptidase activity	molecular_function	0.72892	1	1	526	55	22454	ENSDARG00000098557
GO:0004497	monooxygenase activity	molecular_function	0.72892	1	1	526	55	22454	ENSDARG00000056346
GO:0007015	actin filament organization	biological_process	0.72892	1	1	526	55	22454	ENSDARG00000054911
GO:0009119	ribonucleoside metabolic process	biological_process	0.73169	1	5	526	260	22454	ENSDARG00000102081,ENSDARG00000027469,ENSDARG00000102085,ENSDARG00000057853,ENSDARG00000030981
GO:0043228	non-membrane-bounded organelle	cellular_component	0.73441	1	28	526	1320	22454	ENSDARG00000099621,ENSDARG00000060697,ENSDARG00000038005,ENSDARG00000099989,ENSDARG00000077905,ENSDARG00000097524,ENSDARG00000023546,ENSDARG00000038024,ENSDARG00000101277,ENSDARG00000076364,ENSDARG00000056307,ENSDARG00000057484,ENSDARG00000055349,ENSDARG00000029063,ENSDARG00000005162,ENSDARG00000017744,ENSDARG00000099091,ENSDARG00000015552,ENSDARG00000077877,ENSDARG00000098004,ENSDARG00000001930,…
GO:0000276	mitochondrial proton-transporting ATP synthase complex, coupling factor F(o)	cellular_component	0.73528	1	1	526	56	22454	ENSDARG00000102085
GO:0003690	double-stranded DNA binding	molecular_function	0.73528	1	1	526	56	22454	ENSDARG00000031495
GO:0005217	intracellular ligand-gated ion channel activity	molecular_function	0.73528	1	1	526	56	22454	ENSDARG00000007788
GO:0005218	intracellular ligand-gated calcium channel activity	molecular_function	0.73528	1	1	526	56	22454	ENSDARG00000007788
GO:0005219	ryanodine-sensitive calcium-release channel activity	molecular_function	0.73528	1	1	526	56	22454	ENSDARG00000007788
GO:0006265	DNA topological change	biological_process	0.73528	1	1	526	56	22454	ENSDARG00000060697
GO:0015278	calcium-release channel activity	molecular_function	0.73528	1	1	526	56	22454	ENSDARG00000007788
GO:0016052	carbohydrate catabolic process	biological_process	0.73528	1	1	526	56	22454	ENSDARG00000054794
GO:0016866	intramolecular transferase activity	molecular_function	0.73528	1	1	526	56	22454	ENSDARG00000069780
GO:0016787	hydrolase activity	molecular_function	0.73878	1	91	526	4105	22454	ENSDARG00000100397,ENSDARG00000037924,ENSDARG00000007175,ENSDARG00000035569,ENSDARG00000038066,ENSDARG00000020131,ENSDARG00000076862,ENSDARG00000099593,ENSDARG00000090834,ENSDARG00000007788,ENSDARG00000002293,ENSDARG00000041609,ENSDARG00000020746,ENSDARG00000112451,ENSDARG00000025983,ENSDARG00000102879,ENSDARG00000032868,ENSDARG00000115832,ENSDARG00000074205,ENSDARG00000052361,ENSDARG00000045522,…
GO:0003824	catalytic activity	molecular_function	0.73909	1	217	526	9549	22454	ENSDARG00000099787,ENSDARG00000045758,ENSDARG00000031632,ENSDARG00000052712,ENSDARG00000001452,ENSDARG00000028336,ENSDARG00000018587,ENSDARG00000061451,ENSDARG00000052099,ENSDARG00000025658,ENSDARG00000003208,ENSDARG00000099771,ENSDARG00000093835,ENSDARG00000057562,ENSDARG00000103108,ENSDARG00000036755,ENSDARG00000037879,ENSDARG00000037122,ENSDARG00000058944,ENSDARG00000102635,ENSDARG00000095908,…
GO:1901362	organic cyclic compound biosynthetic process	biological_process	0.73946	1	73	526	3318	22454	ENSDARG00000077823,ENSDARG00000009473,ENSDARG00000020235,ENSDARG00000076442,ENSDARG00000032614,ENSDARG00000101277,ENSDARG00000030512,ENSDARG00000035648,ENSDARG00000023546,ENSDARG00000041691,ENSDARG00000062372,ENSDARG00000052099,ENSDARG00000025658,ENSDARG00000057562,ENSDARG00000093835,ENSDARG00000015552,ENSDARG00000009253,ENSDARG00000027423,ENSDARG00000114182,ENSDARG00000010472,ENSDARG00000037363,…
GO:1902533	positive regulation of intracellular signal transduction	biological_process	0.7415	1	1	526	57	22454	ENSDARG00000034685
GO:0006400	tRNA modification	biological_process	0.7423	1	3	526	164	22454	ENSDARG00000027461,ENSDARG00000029168,ENSDARG00000029063
GO:0055085	transmembrane transport	biological_process	0.74454	1	26	526	1237	22454	ENSDARG00000113826,ENSDARG00000018111,ENSDARG00000062058,ENSDARG00000107527,ENSDARG00000104889,ENSDARG00000042440,ENSDARG00000030472,ENSDARG00000010472,ENSDARG00000036848,ENSDARG00000076644,ENSDARG00000102085,ENSDARG00000008098,ENSDARG00000074337,ENSDARG00000102064,ENSDARG00000016745,ENSDARG00000057853,ENSDARG00000027469,ENSDARG00000007788,ENSDARG00000046012,ENSDARG00000068126,ENSDARG00000058731,…
GO:0044427	chromosomal part	cellular_component	0.74749	1	6	526	314	22454	ENSDARG00000101277,ENSDARG00000055349,ENSDARG00000015552,ENSDARG00000038005,ENSDARG00000098004,ENSDARG00000005162
GO:0006836	neurotransmitter transport	biological_process	0.74757	1	1	526	58	22454	ENSDARG00000057017
GO:0006996	organelle organization	biological_process	0.74939	1	22	526	1059	22454	ENSDARG00000038005,ENSDARG00000060697,ENSDARG00000097524,ENSDARG00000090223,ENSDARG00000102081,ENSDARG00000023546,ENSDARG00000031495,ENSDARG00000076364,ENSDARG00000054911,ENSDARG00000056886,ENSDARG00000007788,ENSDARG00000045166,ENSDARG00000005162,ENSDARG00000017744,ENSDARG00000099091,ENSDARG00000008098,ENSDARG00000098004,ENSDARG00000105288,ENSDARG00000043542,ENSDARG00000030116,ENSDARG00000079741,…
GO:0003899	DNA-directed RNA polymerase activity	molecular_function	0.7496	1	5	526	266	22454	ENSDARG00000094224,ENSDARG00000100468,ENSDARG00000006434,ENSDARG00000057562,ENSDARG00000100829
GO:1901361	organic cyclic compound catabolic process	biological_process	0.75037	1	2	526	114	22454	ENSDARG00000099593,ENSDARG00000114695
GO:0006508	proteolysis	biological_process	0.75176	1	21	526	1015	22454	ENSDARG00000045522,ENSDARG00000018966,ENSDARG00000103117,ENSDARG00000011769,ENSDARG00000098557,ENSDARG00000004325,ENSDARG00000037144,ENSDARG00000093405,ENSDARG00000060600,ENSDARG00000032866,ENSDARG00000093835,ENSDARG00000056773,ENSDARG00000002196,ENSDARG00000036755,ENSDARG00000076862,ENSDARG00000098390,ENSDARG00000002240,ENSDARG00000055591,ENSDARG00000001452,ENSDARG00000070272,ENSDARG00000062363
GO:0006302	double-strand break repair	biological_process	0.7535	1	1	526	59	22454	ENSDARG00000097524
GO:0072527	pyrimidine-containing compound metabolic process	biological_process	0.7535	1	1	526	59	22454	ENSDARG00000032866
GO:0005506	iron ion binding	molecular_function	0.75437	1	4	526	218	22454	ENSDARG00000104820,ENSDARG00000035569,ENSDARG00000101425,ENSDARG00000012340
GO:1902494	catalytic complex	cellular_component	0.75673	1	11	526	556	22454	ENSDARG00000031817,ENSDARG00000028295,ENSDARG00000043542,ENSDARG00000055349,ENSDARG00000102075,ENSDARG00000056678,ENSDARG00000007788,ENSDARG00000057017,ENSDARG00000037925,ENSDARG00000069910,ENSDARG00000052361
GO:0005267	potassium channel activity	molecular_function	0.75891	1	2	526	116	22454	ENSDARG00000078752,ENSDARG00000023546
GO:0031323	regulation of cellular metabolic process	biological_process	0.75895	1	56	526	2589	22454	ENSDARG00000061660,ENSDARG00000099801,ENSDARG00000034086,ENSDARG00000018303,ENSDARG00000042285,ENSDARG00000074205,ENSDARG00000075201,ENSDARG00000103700,ENSDARG00000036893,ENSDARG00000029063,ENSDARG00000078095,ENSDARG00000079699,ENSDARG00000074170,ENSDARG00000055349,ENSDARG00000003607,ENSDARG00000102879,ENSDARG00000025983,ENSDARG00000059233,ENSDARG00000094965,ENSDARG00000096996,ENSDARG00000042835,…
GO:0006835	dicarboxylic acid transport	biological_process	0.75929	1	1	526	60	22454	ENSDARG00000099186
GO:0008137	NADH dehydrogenase (ubiquinone) activity	molecular_function	0.75929	1	1	526	60	22454	ENSDARG00000057853
GO:0009378	four-way junction helicase activity	molecular_function	0.75929	1	1	526	60	22454	ENSDARG00000029063
GO:0050136	NADH dehydrogenase (quinone) activity	molecular_function	0.75929	1	1	526	60	22454	ENSDARG00000057853
GO:0006869	lipid transport	biological_process	0.76038	1	3	526	169	22454	ENSDARG00000102095,ENSDARG00000104820,ENSDARG00000006128
GO:0044802	single-organism membrane organization	biological_process	0.76385	1	5	526	271	22454	ENSDARG00000087736,ENSDARG00000093645,ENSDARG00000034086,ENSDARG00000102081,ENSDARG00000008098
GO:1990234	transferase complex	cellular_component	0.76428	1	7	526	369	22454	ENSDARG00000007788,ENSDARG00000102075,ENSDARG00000055349,ENSDARG00000056678,ENSDARG00000069910,ENSDARG00000031817,ENSDARG00000028295
GO:0032502	developmental process	biological_process	0.76493	1	13	526	654	22454	ENSDARG00000034685,ENSDARG00000062363,ENSDARG00000077823,ENSDARG00000102367,ENSDARG00000104826,ENSDARG00000101150,ENSDARG00000052094,ENSDARG00000041449,ENSDARG00000100829,ENSDARG00000038066,ENSDARG00000007863,ENSDARG00000099447,ENSDARG00000005162
GO:0009110	vitamin biosynthetic process	biological_process	0.76494	1	1	526	61	22454	ENSDARG00000056059
GO:0030176	integral component of endoplasmic reticulum membrane	cellular_component	0.76494	1	1	526	61	22454	ENSDARG00000095623
GO:0031227	intrinsic component of endoplasmic reticulum membrane	cellular_component	0.76494	1	1	526	61	22454	ENSDARG00000095623
GO:0042364	water-soluble vitamin biosynthetic process	biological_process	0.76494	1	1	526	61	22454	ENSDARG00000056059
GO:0051607	defense response to virus	biological_process	0.76494	1	1	526	61	22454	ENSDARG00000005162
GO:0004222	metalloendopeptidase activity	molecular_function	0.76677	1	4	526	222	22454	ENSDARG00000055591,ENSDARG00000001452,ENSDARG00000062363,ENSDARG00000018966
GO:0003743	translation initiation factor activity	molecular_function	0.7672	1	2	526	118	22454	ENSDARG00000056059,ENSDARG00000038585
GO:0008033	tRNA processing	biological_process	0.76937	1	5	526	273	22454	ENSDARG00000055591,ENSDARG00000036394,ENSDARG00000027461,ENSDARG00000029063,ENSDARG00000029168
GO:0002252	immune effector process	biological_process	0.77046	1	1	526	62	22454	ENSDARG00000005162
GO:0006874	cellular calcium ion homeostasis	biological_process	0.77046	1	1	526	62	22454	ENSDARG00000007788
GO:0007276	gamete generation	biological_process	0.77046	1	1	526	62	22454	ENSDARG00000007863
GO:0016679	oxidoreductase activity, acting on diphenols and related substances as donors	molecular_function	0.77046	1	1	526	62	22454	ENSDARG00000005139
GO:0030170	pyridoxal phosphate binding	molecular_function	0.77046	1	1	526	62	22454	ENSDARG00000052099
GO:0031175	neuron projection development	biological_process	0.77046	1	1	526	62	22454	ENSDARG00000102367
GO:0044801	single-organism membrane fusion	biological_process	0.77046	1	1	526	62	22454	ENSDARG00000034086
GO:0048666	neuron development	biological_process	0.77046	1	1	526	62	22454	ENSDARG00000102367
GO:0051336	regulation of hydrolase activity	biological_process	0.77046	1	1	526	62	22454	ENSDARG00000078775
GO:0055074	calcium ion homeostasis	biological_process	0.77046	1	1	526	62	22454	ENSDARG00000007788
GO:0072503	cellular divalent inorganic cation homeostasis	biological_process	0.77046	1	1	526	62	22454	ENSDARG00000007788
GO:0072507	divalent inorganic cation homeostasis	biological_process	0.77046	1	1	526	62	22454	ENSDARG00000007788
GO:0016051	carbohydrate biosynthetic process	biological_process	0.77125	1	2	526	119	22454	ENSDARG00000098270,ENSDARG00000101245
GO:0003779	actin binding	molecular_function	0.77278	1	4	526	224	22454	ENSDARG00000054911,ENSDARG00000076364,ENSDARG00000024785,ENSDARG00000056886
GO:0016705	oxidoreductase activity, acting on paired donors, with incorporation or reduction of molecular oxygen	molecular_function	0.77278	1	4	526	224	22454	ENSDARG00000056346,ENSDARG00000012340,ENSDARG00000114695,ENSDARG00000035569
GO:0006497	protein lipidation	biological_process	0.77586	1	1	526	63	22454	ENSDARG00000038585
GO:0006506	GPI anchor biosynthetic process	biological_process	0.77586	1	1	526	63	22454	ENSDARG00000038585
GO:0006661	phosphatidylinositol biosynthetic process	biological_process	0.77586	1	1	526	63	22454	ENSDARG00000038585
GO:0006766	vitamin metabolic process	biological_process	0.77586	1	1	526	63	22454	ENSDARG00000056059
GO:0006767	water-soluble vitamin metabolic process	biological_process	0.77586	1	1	526	63	22454	ENSDARG00000056059
GO:0032990	cell part morphogenesis	biological_process	0.77586	1	1	526	63	22454	ENSDARG00000102367
GO:0042158	lipoprotein biosynthetic process	biological_process	0.77586	1	1	526	63	22454	ENSDARG00000038585
GO:0048858	cell projection morphogenesis	biological_process	0.77586	1	1	526	63	22454	ENSDARG00000102367
GO:0018130	heterocycle biosynthetic process	biological_process	0.7799	1	71	526	3275	22454	ENSDARG00000041691,ENSDARG00000023546,ENSDARG00000101277,ENSDARG00000030512,ENSDARG00000035648,ENSDARG00000062372,ENSDARG00000052099,ENSDARG00000009473,ENSDARG00000077823,ENSDARG00000076442,ENSDARG00000020235,ENSDARG00000032614,ENSDARG00000027423,ENSDARG00000061548,ENSDARG00000027187,ENSDARG00000063078,ENSDARG00000114182,ENSDARG00000010472,ENSDARG00000037363,ENSDARG00000093835,ENSDARG00000057562,…
GO:0045786	negative regulation of cell cycle	biological_process	0.78112	1	1	526	64	22454	ENSDARG00000076236
GO:0046148	pigment biosynthetic process	biological_process	0.78112	1	1	526	64	22454	ENSDARG00000080019
GO:0048609	multicellular organismal reproductive process	biological_process	0.78112	1	1	526	64	22454	ENSDARG00000007863
GO:0016746	transferase activity, transferring acyl groups	molecular_function	0.78332	1	6	526	328	22454	ENSDARG00000095908,ENSDARG00000007743,ENSDARG00000036893,ENSDARG00000027187,ENSDARG00000061660,ENSDARG00000071060
GO:0030182	neuron differentiation	biological_process	0.78626	1	1	526	65	22454	ENSDARG00000102367
GO:0044033	multi-organism metabolic process	biological_process	0.78626	1	1	526	65	22454	ENSDARG00000002196
GO:0048699	generation of neurons	biological_process	0.78626	1	1	526	65	22454	ENSDARG00000102367
GO:0016818	hydrolase activity, acting on acid anhydrides, in phosphorus-containing anhydrides	molecular_function	0.78646	1	26	526	1268	22454	ENSDARG00000063078,ENSDARG00000029063,ENSDARG00000074205,ENSDARG00000115832,ENSDARG00000101150,ENSDARG00000115627,ENSDARG00000062606,ENSDARG00000069420,ENSDARG00000034086,ENSDARG00000033056,ENSDARG00000008292,ENSDARG00000063059,ENSDARG00000018587,ENSDARG00000037924,ENSDARG00000007175,ENSDARG00000016059,ENSDARG00000035569,ENSDARG00000056582,ENSDARG00000074337,ENSDARG00000101626,ENSDARG00000037532,…
GO:0006814	sodium ion transport	biological_process	0.78683	1	2	526	123	22454	ENSDARG00000018228,ENSDARG00000006849
GO:0033014	tetrapyrrole biosynthetic process	biological_process	0.78683	1	2	526	123	22454	ENSDARG00000056059,ENSDARG00000080019
GO:0040007	growth	biological_process	0.78683	1	2	526	123	22454	ENSDARG00000115832,ENSDARG00000101701
GO:1902589	single-organism organelle organization	biological_process	0.78759	1	11	526	572	22454	ENSDARG00000007788,ENSDARG00000079741,ENSDARG00000034086,ENSDARG00000098004,ENSDARG00000008098,ENSDARG00000090223,ENSDARG00000054911,ENSDARG00000076364,ENSDARG00000038005,ENSDARG00000097524,ENSDARG00000005162
GO:0009150	purine ribonucleotide metabolic process	biological_process	0.78793	1	5	526	280	22454	ENSDARG00000102081,ENSDARG00000102085,ENSDARG00000057853,ENSDARG00000030981,ENSDARG00000027469
GO:0044459	plasma membrane part	cellular_component	0.78793	1	5	526	280	22454	ENSDARG00000037925,ENSDARG00000042440,ENSDARG00000027423,ENSDARG00000102367,ENSDARG00000086645
GO:0009259	ribonucleotide metabolic process	biological_process	0.79048	1	5	526	281	22454	ENSDARG00000102085,ENSDARG00000057853,ENSDARG00000027469,ENSDARG00000030981,ENSDARG00000102081
GO:0000793	condensed chromosome	cellular_component	0.79058	1	2	526	124	22454	ENSDARG00000038005,ENSDARG00000005162
GO:0005125	cytokine activity	molecular_function	0.79058	1	2	526	124	22454	ENSDARG00000092283,ENSDARG00000078205
GO:0019438	aromatic compound biosynthetic process	biological_process	0.7919	1	70	526	3245	22454	ENSDARG00000097259,ENSDARG00000095580,ENSDARG00000002196,ENSDARG00000054003,ENSDARG00000031894,ENSDARG00000104773,ENSDARG00000014321,ENSDARG00000092060,ENSDARG00000076015,ENSDARG00000074337,ENSDARG00000046006,ENSDARG00000037532,ENSDARG00000031768,ENSDARG00000026322,ENSDARG00000034086,ENSDARG00000032866,ENSDARG00000061660,ENSDARG00000080019,ENSDARG00000042285,ENSDARG00000102085,ENSDARG00000074205,…
GO:0016758	transferase activity, transferring hexosyl groups	molecular_function	0.79301	1	5	526	282	22454	ENSDARG00000037879,ENSDARG00000020647,ENSDARG00000038414,ENSDARG00000042925,ENSDARG00000060471
GO:0009152	purine ribonucleotide biosynthetic process	biological_process	0.79346	1	3	526	179	22454	ENSDARG00000027469,ENSDARG00000102085,ENSDARG00000102081
GO:0003954	NADH dehydrogenase activity	molecular_function	0.79619	1	1	526	67	22454	ENSDARG00000057853
GO:0022008	neurogenesis	biological_process	0.79619	1	1	526	67	22454	ENSDARG00000102367
GO:0009260	ribonucleotide biosynthetic process	biological_process	0.79655	1	3	526	180	22454	ENSDARG00000102081,ENSDARG00000027469,ENSDARG00000102085
GO:0046390	ribose phosphate biosynthetic process	biological_process	0.79655	1	3	526	180	22454	ENSDARG00000102081,ENSDARG00000102085,ENSDARG00000027469
GO:0015002	heme-copper terminal oxidase activity	molecular_function	0.7979	1	2	526	126	22454	ENSDARG00000012388,ENSDARG00000100397
GO:0009116	nucleoside metabolic process	biological_process	0.80046	1	5	526	285	22454	ENSDARG00000102081,ENSDARG00000057853,ENSDARG00000102085,ENSDARG00000027469,ENSDARG00000030981
GO:0019693	ribose phosphate metabolic process	biological_process	0.80046	1	5	526	285	22454	ENSDARG00000102085,ENSDARG00000030981,ENSDARG00000057853,ENSDARG00000027469,ENSDARG00000102081
GO:0003916	DNA topoisomerase activity	molecular_function	0.80098	1	1	526	68	22454	ENSDARG00000060697
GO:0005342	organic acid transmembrane transporter activity	molecular_function	0.80098	1	1	526	68	22454	ENSDARG00000099186
GO:0046943	carboxylic acid transmembrane transporter activity	molecular_function	0.80098	1	1	526	68	22454	ENSDARG00000099186
GO:0015079	potassium ion transmembrane transporter activity	molecular_function	0.80148	1	2	526	127	22454	ENSDARG00000078752,ENSDARG00000023546
GO:0015849	organic acid transport	biological_process	0.80148	1	2	526	127	22454	ENSDARG00000099186,ENSDARG00000006128
GO:0046942	carboxylic acid transport	biological_process	0.80148	1	2	526	127	22454	ENSDARG00000099186,ENSDARG00000006128
GO:1901657	glycosyl compound metabolic process	biological_process	0.80289	1	5	526	286	22454	ENSDARG00000030981,ENSDARG00000102085,ENSDARG00000057853,ENSDARG00000027469,ENSDARG00000102081
GO:0042592	homeostatic process	biological_process	0.8037	1	4	526	235	22454	ENSDARG00000105288,ENSDARG00000007788,ENSDARG00000018228,ENSDARG00000043665
GO:0045333	cellular respiration	biological_process	0.805	1	2	526	128	22454	ENSDARG00000057853,ENSDARG00000030981
GO:0007399	nervous system development	biological_process	0.80565	1	1	526	69	22454	ENSDARG00000102367
GO:0070206	protein trimerization	biological_process	0.80565	1	1	526	69	22454	ENSDARG00000098689
GO:0006351	transcription, DNA-templated	biological_process	0.80613	1	60	526	2818	22454	ENSDARG00000078095,ENSDARG00000079699,ENSDARG00000103700,ENSDARG00000036893,ENSDARG00000029063,ENSDARG00000069910,ENSDARG00000074205,ENSDARG00000042285,ENSDARG00000018303,ENSDARG00000034086,ENSDARG00000099801,ENSDARG00000061660,ENSDARG00000077650,ENSDARG00000003446,ENSDARG00000042835,ENSDARG00000096996,ENSDARG00000059233,ENSDARG00000094965,ENSDARG00000102879,ENSDARG00000003607,ENSDARG00000025983,…
GO:0097659	nucleic acid-templated transcription	biological_process	0.80613	1	60	526	2818	22454	ENSDARG00000036893,ENSDARG00000103700,ENSDARG00000029063,ENSDARG00000079699,ENSDARG00000078095,ENSDARG00000074205,ENSDARG00000069910,ENSDARG00000042285,ENSDARG00000061660,ENSDARG00000099801,ENSDARG00000034086,ENSDARG00000018303,ENSDARG00000059233,ENSDARG00000094965,ENSDARG00000042835,ENSDARG00000096996,ENSDARG00000077650,ENSDARG00000003446,ENSDARG00000025983,ENSDARG00000102879,ENSDARG00000003607,…
GO:0016853	isomerase activity	molecular_function	0.80633	1	4	526	236	22454	ENSDARG00000069780,ENSDARG00000089563,ENSDARG00000078388,ENSDARG00000060697
GO:0006163	purine nucleotide metabolic process	biological_process	0.80769	1	5	526	288	22454	ENSDARG00000102085,ENSDARG00000057853,ENSDARG00000030981,ENSDARG00000027469,ENSDARG00000102081
GO:0015711	organic anion transport	biological_process	0.80846	1	2	526	129	22454	ENSDARG00000099186,ENSDARG00000006128
GO:0010876	lipid localization	biological_process	0.80852	1	3	526	184	22454	ENSDARG00000104820,ENSDARG00000102095,ENSDARG00000006128
GO:0016829	lyase activity	molecular_function	0.80888	1	7	526	389	22454	ENSDARG00000062997,ENSDARG00000053091,ENSDARG00000099787,ENSDARG00000062606,ENSDARG00000054794,ENSDARG00000099091,ENSDARG00000052099
GO:0009451	RNA modification	biological_process	0.80894	1	4	526	237	22454	ENSDARG00000029063,ENSDARG00000029168,ENSDARG00000027461,ENSDARG00000069780
GO:0004867	serine-type endopeptidase inhibitor activity	molecular_function	0.81022	1	1	526	70	22454	ENSDARG00000038113
GO:0016579	protein deubiquitination	biological_process	0.81022	1	1	526	70	22454	ENSDARG00000093835
GO:0070646	protein modification by small protein removal	biological_process	0.81022	1	1	526	70	22454	ENSDARG00000093835
GO:0044454	nuclear chromosome part	cellular_component	0.81187	1	2	526	130	22454	ENSDARG00000038005,ENSDARG00000005162
GO:1901137	carbohydrate derivative biosynthetic process	biological_process	0.81207	1	9	526	489	22454	ENSDARG00000102114,ENSDARG00000038414,ENSDARG00000102081,ENSDARG00000102085,ENSDARG00000042925,ENSDARG00000038585,ENSDARG00000037879,ENSDARG00000112644,ENSDARG00000027469
GO:0034062	RNA polymerase activity	molecular_function	0.81302	1	6	526	341	22454	ENSDARG00000006434,ENSDARG00000100468,ENSDARG00000097259,ENSDARG00000100829,ENSDARG00000057562,ENSDARG00000094224
GO:0006820	anion transport	biological_process	0.81658	1	4	526	240	22454	ENSDARG00000063078,ENSDARG00000099186,ENSDARG00000006128,ENSDARG00000115989
GO:0006164	purine nucleotide biosynthetic process	biological_process	0.8171	1	3	526	187	22454	ENSDARG00000102085,ENSDARG00000027469,ENSDARG00000102081
GO:0005216	ion channel activity	molecular_function	0.8172	1	11	526	589	22454	ENSDARG00000094512,ENSDARG00000006865,ENSDARG00000076644,ENSDARG00000054794,ENSDARG00000023546,ENSDARG00000102064,ENSDARG00000052782,ENSDARG00000006849,ENSDARG00000078752,ENSDARG00000042440,ENSDARG00000007788
GO:0022838	substrate-specific channel activity	molecular_function	0.8172	1	11	526	589	22454	ENSDARG00000102064,ENSDARG00000052782,ENSDARG00000006849,ENSDARG00000078752,ENSDARG00000007788,ENSDARG00000042440,ENSDARG00000094512,ENSDARG00000006865,ENSDARG00000076644,ENSDARG00000054794,ENSDARG00000023546
GO:0005249	voltage-gated potassium channel activity	molecular_function	0.81904	1	1	526	72	22454	ENSDARG00000023546
GO:0019079	viral genome replication	biological_process	0.81904	1	1	526	72	22454	ENSDARG00000103117
GO:0019222	regulation of metabolic process	biological_process	0.82024	1	57	526	2701	22454	ENSDARG00000074170,ENSDARG00000055349,ENSDARG00000003607,ENSDARG00000102879,ENSDARG00000025983,ENSDARG00000059233,ENSDARG00000094965,ENSDARG00000042835,ENSDARG00000096996,ENSDARG00000077650,ENSDARG00000003446,ENSDARG00000061660,ENSDARG00000099801,ENSDARG00000034086,ENSDARG00000018303,ENSDARG00000042285,ENSDARG00000074205,ENSDARG00000075201,ENSDARG00000029063,ENSDARG00000103700,ENSDARG00000036893,…
GO:0072521	purine-containing compound metabolic process	biological_process	0.82153	1	5	526	294	22454	ENSDARG00000102081,ENSDARG00000102085,ENSDARG00000057853,ENSDARG00000027469,ENSDARG00000030981
GO:0008276	protein methyltransferase activity	molecular_function	0.82329	1	1	526	73	22454	ENSDARG00000002196
GO:0009288	bacterial-type flagellum	cellular_component	0.82329	1	1	526	73	22454	ENSDARG00000077877
GO:0032504	multicellular organism reproduction	biological_process	0.82329	1	1	526	73	22454	ENSDARG00000007863
GO:0015267	channel activity	molecular_function	0.82369	1	11	526	593	22454	ENSDARG00000094512,ENSDARG00000054794,ENSDARG00000023546,ENSDARG00000006865,ENSDARG00000076644,ENSDARG00000006849,ENSDARG00000102064,ENSDARG00000052782,ENSDARG00000007788,ENSDARG00000042440,ENSDARG00000078752
GO:0022803	passive transmembrane transporter activity	molecular_function	0.82369	1	11	526	593	22454	ENSDARG00000094512,ENSDARG00000023546,ENSDARG00000054794,ENSDARG00000006865,ENSDARG00000076644,ENSDARG00000006849,ENSDARG00000052782,ENSDARG00000102064,ENSDARG00000042440,ENSDARG00000007788,ENSDARG00000078752
GO:0048519	negative regulation of biological process	biological_process	0.82376	1	5	526	295	22454	ENSDARG00000061660,ENSDARG00000034685,ENSDARG00000076236,ENSDARG00000096996,ENSDARG00000078095
GO:0042578	phosphoric ester hydrolase activity	molecular_function	0.82455	1	9	526	496	22454	ENSDARG00000098955,ENSDARG00000090834,ENSDARG00000039997,ENSDARG00000032868,ENSDARG00000100397,ENSDARG00000063732,ENSDARG00000079560,ENSDARG00000012340,ENSDARG00000063078
GO:0016747	transferase activity, transferring acyl groups other than amino-acyl groups	molecular_function	0.82536	1	3	526	190	22454	ENSDARG00000095908,ENSDARG00000027187,ENSDARG00000071060
GO:0016070	RNA metabolic process	biological_process	0.82707	1	75	526	3512	22454	ENSDARG00000014321,ENSDARG00000104773,ENSDARG00000092060,ENSDARG00000029168,ENSDARG00000095580,ENSDARG00000104820,ENSDARG00000097259,ENSDARG00000002196,ENSDARG00000054003,ENSDARG00000031894,ENSDARG00000089563,ENSDARG00000036394,ENSDARG00000076015,ENSDARG00000031768,ENSDARG00000037532,ENSDARG00000046006,ENSDARG00000074337,ENSDARG00000069780,ENSDARG00000075297,ENSDARG00000074205,ENSDARG00000079699,…
GO:0032774	RNA biosynthetic process	biological_process	0.83039	1	60	526	2848	22454	ENSDARG00000077650,ENSDARG00000003446,ENSDARG00000096996,ENSDARG00000042835,ENSDARG00000094965,ENSDARG00000059233,ENSDARG00000102879,ENSDARG00000003607,ENSDARG00000025983,ENSDARG00000006434,ENSDARG00000055349,ENSDARG00000007788,ENSDARG00000074170,ENSDARG00000078095,ENSDARG00000079699,ENSDARG00000036893,ENSDARG00000103700,ENSDARG00000029063,ENSDARG00000069910,ENSDARG00000074205,ENSDARG00000042285,…
GO:0034654	nucleobase-containing compound biosynthetic process	biological_process	0.8308	1	65	526	3072	22454	ENSDARG00000029063,ENSDARG00000079699,ENSDARG00000074205,ENSDARG00000102085,ENSDARG00000042285,ENSDARG00000061660,ENSDARG00000032866,ENSDARG00000034086,ENSDARG00000094965,ENSDARG00000059233,ENSDARG00000096996,ENSDARG00000042835,ENSDARG00000077650,ENSDARG00000003607,ENSDARG00000025983,ENSDARG00000102879,ENSDARG00000041609,ENSDARG00000074170,ENSDARG00000007788,ENSDARG00000092060,ENSDARG00000014321,…
GO:0008514	organic anion transmembrane transporter activity	molecular_function	0.8315	1	1	526	75	22454	ENSDARG00000099186
GO:0036459	ubiquitinyl hydrolase activity	molecular_function	0.8315	1	1	526	75	22454	ENSDARG00000093835
GO:0045454	cell redox homeostasis	biological_process	0.8315	1	1	526	75	22454	ENSDARG00000043665
GO:0072522	purine-containing compound biosynthetic process	biological_process	0.83329	1	3	526	193	22454	ENSDARG00000102081,ENSDARG00000027469,ENSDARG00000102085
GO:0034655	nucleobase-containing compound catabolic process	biological_process	0.83546	1	1	526	76	22454	ENSDARG00000099593
GO:0048522	positive regulation of cellular process	biological_process	0.83558	1	6	526	352	22454	ENSDARG00000079741,ENSDARG00000032866,ENSDARG00000034685,ENSDARG00000006128,ENSDARG00000032630,ENSDARG00000068126
GO:0051276	chromosome organization	biological_process	0.83558	1	6	526	352	22454	ENSDARG00000034086,ENSDARG00000007788,ENSDARG00000031495,ENSDARG00000090223,ENSDARG00000017744,ENSDARG00000060697
GO:0004527	exonuclease activity	molecular_function	0.83574	1	4	526	248	22454	ENSDARG00000063140,ENSDARG00000042116,ENSDARG00000099593,ENSDARG00000020131
GO:0005576	extracellular region	cellular_component	0.83709	1	35	526	1726	22454	ENSDARG00000099766,ENSDARG00000017798,ENSDARG00000113826,ENSDARG00000079355,ENSDARG00000101517,ENSDARG00000005162,ENSDARG00000090734,ENSDARG00000092283,ENSDARG00000115588,ENSDARG00000026333,ENSDARG00000089334,ENSDARG00000074066,ENSDARG00000077823,ENSDARG00000078205,ENSDARG00000096153,ENSDARG00000098390,ENSDARG00000007743,ENSDARG00000105288,ENSDARG00000103762,ENSDARG00000092659,ENSDARG00000038585,…
GO:0000776	kinetochore	cellular_component	0.83725	1	2	526	138	22454	ENSDARG00000005162,ENSDARG00000038005
GO:0003968	RNA-directed RNA polymerase activity	molecular_function	0.83933	1	1	526	77	22454	ENSDARG00000097259
GO:0009247	glycolipid biosynthetic process	biological_process	0.8431	1	1	526	78	22454	ENSDARG00000038585
GO:0046467	membrane lipid biosynthetic process	biological_process	0.8431	1	1	526	78	22454	ENSDARG00000038585
GO:0065008	regulation of biological quality	biological_process	0.84535	1	12	526	656	22454	ENSDARG00000077044,ENSDARG00000006128,ENSDARG00000007788,ENSDARG00000043665,ENSDARG00000059933,ENSDARG00000078388,ENSDARG00000105288,ENSDARG00000080019,ENSDARG00000018228,ENSDARG00000077228,ENSDARG00000075201,ENSDARG00000005162
GO:0022402	cell cycle process	biological_process	0.84671	1	7	526	409	22454	ENSDARG00000031495,ENSDARG00000104773,ENSDARG00000076236,ENSDARG00000034086,ENSDARG00000038005,ENSDARG00000098004,ENSDARG00000005162
GO:0016779	nucleotidyltransferase activity	molecular_function	0.84675	1	10	526	559	22454	ENSDARG00000100468,ENSDARG00000075297,ENSDARG00000100829,ENSDARG00000008487,ENSDARG00000006434,ENSDARG00000097259,ENSDARG00000055349,ENSDARG00000057562,ENSDARG00000069409,ENSDARG00000094224
GO:0005540	hyaluronic acid binding	molecular_function	0.84679	1	1	526	79	22454	ENSDARG00000035891
GO:0005815	microtubule organizing center	cellular_component	0.84679	1	1	526	79	22454	ENSDARG00000079741
GO:0015630	microtubule cytoskeleton	cellular_component	0.84899	1	4	526	254	22454	ENSDARG00000038005,ENSDARG00000097524,ENSDARG00000005162,ENSDARG00000079741
GO:0005887	integral component of plasma membrane	cellular_component	0.8515	1	2	526	143	22454	ENSDARG00000042440,ENSDARG00000102367
GO:0022900	electron transport chain	biological_process	0.8515	1	2	526	143	22454	ENSDARG00000057853,ENSDARG00000030981
GO:0006399	tRNA metabolic process	biological_process	0.85236	1	6	526	361	22454	ENSDARG00000029168,ENSDARG00000029063,ENSDARG00000027461,ENSDARG00000061345,ENSDARG00000036394,ENSDARG00000055591
GO:0007010	cytoskeleton organization	biological_process	0.85351	1	7	526	413	22454	ENSDARG00000023546,ENSDARG00000054911,ENSDARG00000079741,ENSDARG00000076364,ENSDARG00000099091,ENSDARG00000097524,ENSDARG00000056886
GO:0006873	cellular ion homeostasis	biological_process	0.85391	1	1	526	81	22454	ENSDARG00000007788
GO:0006875	cellular metal ion homeostasis	biological_process	0.85391	1	1	526	81	22454	ENSDARG00000007788
GO:0030003	cellular cation homeostasis	biological_process	0.85391	1	1	526	81	22454	ENSDARG00000007788
GO:0070008	serine-type exopeptidase activity	molecular_function	0.85391	1	1	526	81	22454	ENSDARG00000103117
GO:0030246	carbohydrate binding	molecular_function	0.85421	1	2	526	144	22454	ENSDARG00000094478,ENSDARG00000003446
GO:0022607	cellular component assembly	biological_process	0.85663	1	17	526	906	22454	ENSDARG00000096904,ENSDARG00000102064,ENSDARG00000020102,ENSDARG00000031495,ENSDARG00000023546,ENSDARG00000035559,ENSDARG00000105288,ENSDARG00000061611,ENSDARG00000089802,ENSDARG00000043542,ENSDARG00000098689,ENSDARG00000079741,ENSDARG00000034086,ENSDARG00000099091,ENSDARG00000005162,ENSDARG00000104773,ENSDARG00000076644
GO:0006418	tRNA aminoacylation for protein translation	biological_process	0.85734	1	1	526	82	22454	ENSDARG00000029168
GO:0008200	ion channel inhibitor activity	molecular_function	0.8607	1	1	526	83	22454	ENSDARG00000026333
GO:0016248	channel inhibitor activity	molecular_function	0.8607	1	1	526	83	22454	ENSDARG00000026333
GO:0016655	oxidoreductase activity, acting on NAD(P)H, quinone or similar compound as acceptor	molecular_function	0.8607	1	1	526	83	22454	ENSDARG00000057853
GO:0055065	metal ion homeostasis	biological_process	0.8607	1	1	526	83	22454	ENSDARG00000007788
GO:0016796	exonuclease activity, active with either ribo- or deoxyribonucleic acids and producing 5'-phosphomonoesters	molecular_function	0.86201	1	3	526	205	22454	ENSDARG00000099593,ENSDARG00000042116,ENSDARG00000020131
GO:0006505	GPI anchor metabolic process	biological_process	0.86397	1	1	526	84	22454	ENSDARG00000038585
GO:0016055	Wnt signaling pathway	biological_process	0.86397	1	1	526	84	22454	ENSDARG00000101277
GO:0043623	cellular protein complex assembly	biological_process	0.86443	1	6	526	368	22454	ENSDARG00000089802,ENSDARG00000105288,ENSDARG00000005162,ENSDARG00000099091,ENSDARG00000023546,ENSDARG00000079741
GO:0003993	acid phosphatase activity	molecular_function	0.8646	1	2	526	148	22454	ENSDARG00000090834,ENSDARG00000079560
GO:0006091	generation of precursor metabolites and energy	biological_process	0.86907	1	4	526	264	22454	ENSDARG00000113826,ENSDARG00000070131,ENSDARG00000057853,ENSDARG00000030981
GO:0000228	nuclear chromosome	cellular_component	0.86954	1	2	526	150	22454	ENSDARG00000038005,ENSDARG00000005162
GO:0004812	aminoacyl-tRNA ligase activity	molecular_function	0.8703	1	1	526	86	22454	ENSDARG00000029168
GO:0051301	cell division	biological_process	0.87056	1	3	526	209	22454	ENSDARG00000034086,ENSDARG00000031495,ENSDARG00000104773
GO:0061024	membrane organization	biological_process	0.87078	1	5	526	319	22454	ENSDARG00000087736,ENSDARG00000093645,ENSDARG00000034086,ENSDARG00000008098,ENSDARG00000102081
GO:0044712	single-organism catabolic process	biological_process	0.8728	1	4	526	266	22454	ENSDARG00000070131,ENSDARG00000043542,ENSDARG00000115588,ENSDARG00000024546
GO:0016209	antioxidant activity	molecular_function	0.87335	1	1	526	87	22454	ENSDARG00000056653
GO:0008135	translation factor activity, RNA binding	molecular_function	0.87431	1	2	526	152	22454	ENSDARG00000056059,ENSDARG00000038585
GO:0008610	lipid biosynthetic process	biological_process	0.87463	1	4	526	267	22454	ENSDARG00000038585,ENSDARG00000053091,ENSDARG00000102114,ENSDARG00000025658
GO:1901135	carbohydrate derivative metabolic process	biological_process	0.8747	1	13	526	728	22454	ENSDARG00000038414,ENSDARG00000102114,ENSDARG00000103117,ENSDARG00000102085,ENSDARG00000102081,ENSDARG00000042925,ENSDARG00000112644,ENSDARG00000099771,ENSDARG00000027469,ENSDARG00000057853,ENSDARG00000030981,ENSDARG00000037879,ENSDARG00000038585
GO:0051493	regulation of cytoskeleton organization	biological_process	0.87632	1	1	526	88	22454	ENSDARG00000079741
GO:0072594	establishment of protein localization to organelle	biological_process	0.87643	1	4	526	268	22454	ENSDARG00000008098,ENSDARG00000038066,ENSDARG00000087736,ENSDARG00000093645
GO:0005262	calcium channel activity	molecular_function	0.87923	1	1	526	89	22454	ENSDARG00000007788
GO:0051213	dioxygenase activity	molecular_function	0.87923	1	1	526	89	22454	ENSDARG00000012340
GO:0007049	cell cycle	biological_process	0.88058	1	11	526	634	22454	ENSDARG00000038005,ENSDARG00000097264,ENSDARG00000005162,ENSDARG00000104773,ENSDARG00000031495,ENSDARG00000090223,ENSDARG00000098004,ENSDARG00000024785,ENSDARG00000076236,ENSDARG00000034086,ENSDARG00000032866
GO:0004190	aspartic-type endopeptidase activity	molecular_function	0.88117	1	2	526	155	22454	ENSDARG00000036755,ENSDARG00000044264
GO:0070001	aspartic-type peptidase activity	molecular_function	0.88117	1	2	526	155	22454	ENSDARG00000044264,ENSDARG00000036755
GO:0016836	hydro-lyase activity	molecular_function	0.88485	1	1	526	91	22454	ENSDARG00000099787
GO:0044085	cellular component biogenesis	biological_process	0.88544	1	19	526	1030	22454	ENSDARG00000098689,ENSDARG00000043542,ENSDARG00000089802,ENSDARG00000061611,ENSDARG00000105288,ENSDARG00000079741,ENSDARG00000104820,ENSDARG00000034086,ENSDARG00000019596,ENSDARG00000005162,ENSDARG00000099091,ENSDARG00000076644,ENSDARG00000104773,ENSDARG00000102064,ENSDARG00000096904,ENSDARG00000020102,ENSDARG00000035559,ENSDARG00000023546,ENSDARG00000031495
GO:0019031	viral envelope	cellular_component	0.88699	1	5	526	329	22454	ENSDARG00000100434,ENSDARG00000031817,ENSDARG00000046054,ENSDARG00000042116,ENSDARG00000077044
GO:0036338	viral membrane	cellular_component	0.88699	1	5	526	329	22454	ENSDARG00000042116,ENSDARG00000077044,ENSDARG00000031817,ENSDARG00000046054,ENSDARG00000100434
GO:0002949	tRNA threonylcarbamoyladenosine modification	biological_process	0.88755	1	1	526	92	22454	ENSDARG00000029063
GO:0043566	structure-specific DNA binding	molecular_function	0.88755	1	1	526	92	22454	ENSDARG00000031495
GO:0070525	tRNA threonylcarbamoyladenosine metabolic process	biological_process	0.88755	1	1	526	92	22454	ENSDARG00000029063
GO:0004866	endopeptidase inhibitor activity	molecular_function	0.89183	1	2	526	160	22454	ENSDARG00000077874,ENSDARG00000038113
GO:0061135	endopeptidase regulator activity	molecular_function	0.89183	1	2	526	160	22454	ENSDARG00000038113,ENSDARG00000077874
GO:0098797	plasma membrane protein complex	cellular_component	0.89183	1	2	526	160	22454	ENSDARG00000037925,ENSDARG00000027423
GO:0009615	response to virus	biological_process	0.89278	1	1	526	94	22454	ENSDARG00000005162
GO:0055082	cellular chemical homeostasis	biological_process	0.8953	1	1	526	95	22454	ENSDARG00000007788
GO:0061025	membrane fusion	biological_process	0.8953	1	1	526	95	22454	ENSDARG00000034086
GO:0008289	lipid binding	molecular_function	0.89586	1	5	526	335	22454	ENSDARG00000011333,ENSDARG00000068126,ENSDARG00000062460,ENSDARG00000025522,ENSDARG00000038226
GO:0034622	cellular macromolecular complex assembly	biological_process	0.89703	1	7	526	443	22454	ENSDARG00000105288,ENSDARG00000089802,ENSDARG00000099091,ENSDARG00000005162,ENSDARG00000023546,ENSDARG00000031495,ENSDARG00000079741
GO:0019058	viral life cycle	biological_process	0.89728	1	5	526	336	22454	ENSDARG00000061611,ENSDARG00000002196,ENSDARG00000089959,ENSDARG00000112644,ENSDARG00000103117
GO:0044711	single-organism biosynthetic process	biological_process	0.90052	1	16	526	901	22454	ENSDARG00000075726,ENSDARG00000102085,ENSDARG00000101245,ENSDARG00000098270,ENSDARG00000038585,ENSDARG00000026322,ENSDARG00000032866,ENSDARG00000080019,ENSDARG00000102081,ENSDARG00000056059,ENSDARG00000053091,ENSDARG00000025658,ENSDARG00000102114,ENSDARG00000027469,ENSDARG00000041609,ENSDARG00000061603
GO:0065004	protein-DNA complex assembly	biological_process	0.90252	1	1	526	98	22454	ENSDARG00000031495
GO:0071824	protein-DNA complex subunit organization	biological_process	0.90252	1	1	526	98	22454	ENSDARG00000031495
GO:0016491	oxidoreductase activity	molecular_function	0.90304	1	30	526	1576	22454	ENSDARG00000018966,ENSDARG00000091679,ENSDARG00000077228,ENSDARG00000075726,ENSDARG00000045262,ENSDARG00000012340,ENSDARG00000026322,ENSDARG00000037144,ENSDARG00000043665,ENSDARG00000030981,ENSDARG00000093119,ENSDARG00000038900,ENSDARG00000086859,ENSDARG00000080019,ENSDARG00000056653,ENSDARG00000032553,ENSDARG00000114695,ENSDARG00000100397,ENSDARG00000035569,ENSDARG00000028336,ENSDARG00000055591,…
GO:0016791	phosphatase activity	molecular_function	0.90356	1	6	526	395	22454	ENSDARG00000090834,ENSDARG00000098955,ENSDARG00000012340,ENSDARG00000039997,ENSDARG00000063078,ENSDARG00000079560
GO:0005789	endoplasmic reticulum membrane	cellular_component	0.90668	1	3	526	229	22454	ENSDARG00000095623,ENSDARG00000056059,ENSDARG00000114695
GO:0016567	protein ubiquitination	biological_process	0.90668	1	3	526	229	22454	ENSDARG00000042116,ENSDARG00000101829,ENSDARG00000056678
GO:0010256	endomembrane system organization	biological_process	0.90705	1	1	526	100	22454	ENSDARG00000102081
GO:0019725	cellular homeostasis	biological_process	0.90882	1	2	526	169	22454	ENSDARG00000007788,ENSDARG00000043665
GO:0065009	regulation of molecular function	biological_process	0.90882	1	2	526	169	22454	ENSDARG00000078775,ENSDARG00000068126
GO:0030163	protein catabolic process	biological_process	0.91055	1	2	526	170	22454	ENSDARG00000002240,ENSDARG00000007743
GO:0006928	movement of cell or subcellular component	biological_process	0.91084	1	4	526	290	22454	ENSDARG00000102367,ENSDARG00000035569,ENSDARG00000062606,ENSDARG00000005162
GO:0007017	microtubule-based process	biological_process	0.91084	1	4	526	290	22454	ENSDARG00000035569,ENSDARG00000079741,ENSDARG00000062606,ENSDARG00000097524
GO:1901575	organic substance catabolic process	biological_process	0.91117	1	8	526	508	22454	ENSDARG00000115588,ENSDARG00000054794,ENSDARG00000002240,ENSDARG00000070131,ENSDARG00000099593,ENSDARG00000024546,ENSDARG00000007743,ENSDARG00000114695
GO:0044432	endoplasmic reticulum part	cellular_component	0.91124	1	3	526	232	22454	ENSDARG00000114695,ENSDARG00000056059,ENSDARG00000095623
GO:0005539	glycosaminoglycan binding	molecular_function	0.91138	1	1	526	102	22454	ENSDARG00000035891
GO:0015085	calcium ion transmembrane transporter activity	molecular_function	0.91138	1	1	526	102	22454	ENSDARG00000007788
GO:0031300	intrinsic component of organelle membrane	cellular_component	0.91138	1	1	526	102	22454	ENSDARG00000095623
GO:0031301	integral component of organelle membrane	cellular_component	0.91138	1	1	526	102	22454	ENSDARG00000095623
GO:0019068	virion assembly	biological_process	0.91346	1	1	526	103	22454	ENSDARG00000061611
GO:0022843	voltage-gated cation channel activity	molecular_function	0.91346	1	1	526	103	22454	ENSDARG00000023546
GO:0004386	helicase activity	molecular_function	0.9135	1	4	526	292	22454	ENSDARG00000007175,ENSDARG00000002293,ENSDARG00000020235,ENSDARG00000029063
GO:0008855	exodeoxyribonuclease VII activity	molecular_function	0.91391	1	2	526	172	22454	ENSDARG00000020131,ENSDARG00000042116
GO:0016757	transferase activity, transferring glycosyl groups	molecular_function	0.9154	1	7	526	459	22454	ENSDARG00000060471,ENSDARG00000042925,ENSDARG00000077650,ENSDARG00000038414,ENSDARG00000020647,ENSDARG00000112644,ENSDARG00000037879
GO:0006664	glycolipid metabolic process	biological_process	0.9155	1	1	526	104	22454	ENSDARG00000038585
GO:0017038	protein import	biological_process	0.91554	1	2	526	173	22454	ENSDARG00000008098,ENSDARG00000038066
GO:0032446	protein modification by small protein conjugation	biological_process	0.91699	1	3	526	236	22454	ENSDARG00000042116,ENSDARG00000101829,ENSDARG00000056678
GO:0042175	nuclear outer membrane-endoplasmic reticulum membrane network	cellular_component	0.91838	1	3	526	237	22454	ENSDARG00000056059,ENSDARG00000095623,ENSDARG00000114695
GO:0006413	translational initiation	biological_process	0.91943	1	1	526	106	22454	ENSDARG00000038585
GO:0004529	exodeoxyribonuclease activity	molecular_function	0.9218	1	2	526	177	22454	ENSDARG00000020131,ENSDARG00000042116
GO:0016895	exodeoxyribonuclease activity, producing 5'-phosphomonoesters	molecular_function	0.9218	1	2	526	177	22454	ENSDARG00000042116,ENSDARG00000020131
GO:0070647	protein modification by small protein conjugation or removal	biological_process	0.92227	1	4	526	299	22454	ENSDARG00000093835,ENSDARG00000042116,ENSDARG00000101829,ENSDARG00000056678
GO:0000287	magnesium ion binding	molecular_function	0.92499	1	1	526	109	22454	ENSDARG00000034056
GO:0033365	protein localization to organelle	biological_process	0.92578	1	4	526	302	22454	ENSDARG00000008098,ENSDARG00000038066,ENSDARG00000087736,ENSDARG00000093645
GO:0055114	oxidation-reduction process	biological_process	0.92626	1	27	526	1471	22454	ENSDARG00000037144,ENSDARG00000026322,ENSDARG00000030981,ENSDARG00000056653,ENSDARG00000038900,ENSDARG00000080019,ENSDARG00000032553,ENSDARG00000114695,ENSDARG00000091679,ENSDARG00000018966,ENSDARG00000018000,ENSDARG00000075726,ENSDARG00000077228,ENSDARG00000012340,ENSDARG00000045262,ENSDARG00000041609,ENSDARG00000101425,ENSDARG00000027469,ENSDARG00000057853,ENSDARG00000005191,ENSDARG00000056346,…
GO:0008233	peptidase activity	molecular_function	0.92832	1	21	526	1184	22454	ENSDARG00000037144,ENSDARG00000093405,ENSDARG00000032866,ENSDARG00000060600,ENSDARG00000070571,ENSDARG00000056773,ENSDARG00000036755,ENSDARG00000098557,ENSDARG00000004325,ENSDARG00000105288,ENSDARG00000018966,ENSDARG00000011769,ENSDARG00000103117,ENSDARG00000045522,ENSDARG00000062363,ENSDARG00000002240,ENSDARG00000055591,ENSDARG00000001452,ENSDARG00000070272,ENSDARG00000044264,ENSDARG00000076862
GO:0030030	cell projection organization	biological_process	0.92848	1	1	526	111	22454	ENSDARG00000102367
GO:0005578	proteinaceous extracellular matrix	cellular_component	0.929	1	2	526	182	22454	ENSDARG00000099766,ENSDARG00000092659
GO:0030414	peptidase inhibitor activity	molecular_function	0.929	1	2	526	182	22454	ENSDARG00000077874,ENSDARG00000038113
GO:0061134	peptidase regulator activity	molecular_function	0.929	1	2	526	182	22454	ENSDARG00000038113,ENSDARG00000077874
GO:0016763	transferase activity, transferring pentosyl groups	molecular_function	0.93016	1	1	526	112	22454	ENSDARG00000077650
GO:0046488	phosphatidylinositol metabolic process	biological_process	0.9318	1	1	526	113	22454	ENSDARG00000038585
GO:0006643	membrane lipid metabolic process	biological_process	0.93341	1	1	526	114	22454	ENSDARG00000038585
GO:0044702	single organism reproductive process	biological_process	0.93341	1	1	526	114	22454	ENSDARG00000007863
GO:0071944	cell periphery	cellular_component	0.93493	1	10	526	640	22454	ENSDARG00000102367,ENSDARG00000006128,ENSDARG00000042440,ENSDARG00000086645,ENSDARG00000027423,ENSDARG00000007863,ENSDARG00000023546,ENSDARG00000099091,ENSDARG00000037925,ENSDARG00000018587
GO:0005102	receptor binding	molecular_function	0.93661	1	16	526	950	22454	ENSDARG00000113826,ENSDARG00000103762,ENSDARG00000007743,ENSDARG00000076958,ENSDARG00000090734,ENSDARG00000075301,ENSDARG00000059387,ENSDARG00000005162,ENSDARG00000101517,ENSDARG00000092283,ENSDARG00000101701,ENSDARG00000027461,ENSDARG00000078205,ENSDARG00000068126,ENSDARG00000076862,ENSDARG00000098390
GO:0016835	carbon-oxygen lyase activity	molecular_function	0.938	1	1	526	117	22454	ENSDARG00000099787
GO:0002376	immune system process	biological_process	0.93919	1	5	526	373	22454	ENSDARG00000007743,ENSDARG00000092283,ENSDARG00000078205,ENSDARG00000005162,ENSDARG00000006420
GO:0006955	immune response	biological_process	0.93939	1	4	526	315	22454	ENSDARG00000092283,ENSDARG00000078205,ENSDARG00000007743,ENSDARG00000006420
GO:0004175	endopeptidase activity	molecular_function	0.9398	1	14	526	854	22454	ENSDARG00000036755,ENSDARG00000056773,ENSDARG00000070571,ENSDARG00000060600,ENSDARG00000093405,ENSDARG00000062363,ENSDARG00000004325,ENSDARG00000001452,ENSDARG00000070272,ENSDARG00000055591,ENSDARG00000103117,ENSDARG00000018966,ENSDARG00000002240,ENSDARG00000044264
GO:0000902	cell morphogenesis	biological_process	0.94228	1	1	526	120	22454	ENSDARG00000102367
GO:0032989	cellular component morphogenesis	biological_process	0.94228	1	1	526	120	22454	ENSDARG00000102367
GO:1903509	liposaccharide metabolic process	biological_process	0.94228	1	1	526	120	22454	ENSDARG00000038585
GO:0051258	protein polymerization	biological_process	0.94271	1	2	526	193	22454	ENSDARG00000005162,ENSDARG00000079741
GO:0003774	motor activity	molecular_function	0.94382	1	2	526	194	22454	ENSDARG00000035569,ENSDARG00000062606
GO:0003887	DNA-directed DNA polymerase activity	molecular_function	0.94497	1	1	526	122	22454	ENSDARG00000055349
GO:0000226	microtubule cytoskeleton organization	biological_process	0.94598	1	2	526	196	22454	ENSDARG00000079741,ENSDARG00000097524
GO:0006606	protein import into nucleus	biological_process	0.94997	1	1	526	126	22454	ENSDARG00000038066
GO:0034504	protein localization to nucleus	biological_process	0.94997	1	1	526	126	22454	ENSDARG00000038066
GO:0044744	protein targeting to nucleus	biological_process	0.94997	1	1	526	126	22454	ENSDARG00000038066
GO:0051170	nuclear import	biological_process	0.94997	1	1	526	126	22454	ENSDARG00000038066
GO:1902593	single-organism nuclear import	biological_process	0.94997	1	1	526	126	22454	ENSDARG00000038066
GO:1902580	single-organism cellular localization	biological_process	0.95069	1	4	526	328	22454	ENSDARG00000008098,ENSDARG00000038066,ENSDARG00000093645,ENSDARG00000087736
GO:0005615	extracellular space	cellular_component	0.95212	1	3	526	268	22454	ENSDARG00000074066,ENSDARG00000005162,ENSDARG00000061274
GO:0005783	endoplasmic reticulum	cellular_component	0.95224	1	4	526	330	22454	ENSDARG00000114695,ENSDARG00000005547,ENSDARG00000056059,ENSDARG00000095623
GO:0031012	extracellular matrix	cellular_component	0.95296	1	3	526	269	22454	ENSDARG00000099766,ENSDARG00000001452,ENSDARG00000092659
GO:0005244	voltage-gated ion channel activity	molecular_function	0.95343	1	1	526	129	22454	ENSDARG00000023546
GO:0022832	voltage-gated channel activity	molecular_function	0.95343	1	1	526	129	22454	ENSDARG00000023546
GO:0003724	RNA helicase activity	molecular_function	0.95452	1	1	526	130	22454	ENSDARG00000020235
GO:0070011	peptidase activity, acting on L-amino acid peptides	molecular_function	0.95473	1	18	526	1086	22454	ENSDARG00000062363,ENSDARG00000044264,ENSDARG00000002240,ENSDARG00000070272,ENSDARG00000001452,ENSDARG00000055591,ENSDARG00000004325,ENSDARG00000098557,ENSDARG00000093405,ENSDARG00000060600,ENSDARG00000037144,ENSDARG00000036755,ENSDARG00000070571,ENSDARG00000056773,ENSDARG00000045522,ENSDARG00000018966,ENSDARG00000011769,ENSDARG00000103117
GO:0006457	protein folding	biological_process	0.95766	1	1	526	133	22454	ENSDARG00000023546
GO:0032268	regulation of cellular protein metabolic process	biological_process	0.95964	1	1	526	135	22454	ENSDARG00000075201
GO:0009057	macromolecule catabolic process	biological_process	0.96058	1	3	526	279	22454	ENSDARG00000007743,ENSDARG00000099593,ENSDARG00000002240
GO:0005886	plasma membrane	cellular_component	0.96306	1	6	526	465	22454	ENSDARG00000086645,ENSDARG00000102367,ENSDARG00000027423,ENSDARG00000006128,ENSDARG00000042440,ENSDARG00000037925
GO:0051246	regulation of protein metabolic process	biological_process	0.96331	1	1	526	139	22454	ENSDARG00000075201
GO:0034061	DNA polymerase activity	molecular_function	0.96417	1	1	526	140	22454	ENSDARG00000055349
GO:0006629	lipid metabolic process	biological_process	0.96429	1	8	526	581	22454	ENSDARG00000044279,ENSDARG00000038585,ENSDARG00000024546,ENSDARG00000025658,ENSDARG00000102114,ENSDARG00000053091,ENSDARG00000054794,ENSDARG00000115588
GO:0040011	locomotion	biological_process	0.96521	1	3	526	286	22454	ENSDARG00000096996,ENSDARG00000005162,ENSDARG00000102367
GO:0044265	cellular macromolecule catabolic process	biological_process	0.96648	1	2	526	220	22454	ENSDARG00000002240,ENSDARG00000099593
GO:0033043	regulation of organelle organization	biological_process	0.96665	1	1	526	143	22454	ENSDARG00000079741
GO:0061630	ubiquitin protein ligase activity	molecular_function	0.96743	1	1	526	144	22454	ENSDARG00000087330
GO:0061659	ubiquitin-like protein ligase activity	molecular_function	0.96743	1	1	526	144	22454	ENSDARG00000087330
GO:0044255	cellular lipid metabolic process	biological_process	0.96824	1	4	526	355	22454	ENSDARG00000024546,ENSDARG00000038585,ENSDARG00000054794,ENSDARG00000102114
GO:0019028	viral capsid	cellular_component	0.96912	1	5	526	418	22454	ENSDARG00000031817,ENSDARG00000063078,ENSDARG00000042116,ENSDARG00000033056,ENSDARG00000070571
GO:0005577	fibrinogen complex	cellular_component	0.96968	1	1	526	147	22454	ENSDARG00000005162
GO:0016616	oxidoreductase activity, acting on the CH-OH group of donors, NAD or NADP as acceptor	molecular_function	0.96968	1	1	526	147	22454	ENSDARG00000063588
GO:0030168	platelet activation	biological_process	0.96968	1	1	526	147	22454	ENSDARG00000005162
GO:0009056	catabolic process	biological_process	0.97017	1	12	526	814	22454	ENSDARG00000002240,ENSDARG00000054794,ENSDARG00000115588,ENSDARG00000103971,ENSDARG00000070131,ENSDARG00000012340,ENSDARG00000099593,ENSDARG00000024546,ENSDARG00000091607,ENSDARG00000043542,ENSDARG00000114695,ENSDARG00000007743
GO:0044423	virion part	cellular_component	0.97036	1	9	526	651	22454	ENSDARG00000063078,ENSDARG00000042116,ENSDARG00000100434,ENSDARG00000070437,ENSDARG00000031817,ENSDARG00000046054,ENSDARG00000070571,ENSDARG00000033056,ENSDARG00000077044
GO:0005882	intermediate filament	cellular_component	0.9704	1	1	526	148	22454	ENSDARG00000099091
GO:0045111	intermediate filament cytoskeleton	cellular_component	0.9704	1	1	526	148	22454	ENSDARG00000099091
GO:0032787	monocarboxylic acid metabolic process	biological_process	0.9711	1	1	526	149	22454	ENSDARG00000070131
GO:0008509	anion transmembrane transporter activity	molecular_function	0.97178	1	1	526	150	22454	ENSDARG00000099186
GO:0051726	regulation of cell cycle	biological_process	0.97178	1	1	526	150	22454	ENSDARG00000076236
GO:0044248	cellular catabolic process	biological_process	0.97185	1	9	526	655	22454	ENSDARG00000103971,ENSDARG00000002240,ENSDARG00000070131,ENSDARG00000012340,ENSDARG00000099593,ENSDARG00000024546,ENSDARG00000114695,ENSDARG00000043542,ENSDARG00000091607
GO:0048870	cell motility	biological_process	0.97244	1	1	526	151	22454	ENSDARG00000005162
GO:0051674	localization of cell	biological_process	0.97244	1	1	526	151	22454	ENSDARG00000005162
GO:0007596	blood coagulation	biological_process	0.97435	1	1	526	154	22454	ENSDARG00000005162
GO:0050790	regulation of catalytic activity	biological_process	0.97495	1	1	526	155	22454	ENSDARG00000078775
GO:0044257	cellular protein catabolic process	biological_process	0.97554	1	1	526	156	22454	ENSDARG00000002240
GO:0051603	proteolysis involved in cellular protein catabolic process	biological_process	0.97554	1	1	526	156	22454	ENSDARG00000002240
GO:0006914	autophagy	biological_process	0.97707	1	3	526	309	22454	ENSDARG00000043542,ENSDARG00000091607,ENSDARG00000103971
GO:0007599	hemostasis	biological_process	0.97777	1	1	526	160	22454	ENSDARG00000005162
GO:0016614	oxidoreductase activity, acting on CH-OH group of donors	molecular_function	0.97777	1	1	526	160	22454	ENSDARG00000063588
GO:0050817	coagulation	biological_process	0.97777	1	1	526	160	22454	ENSDARG00000005162
GO:0050878	regulation of body fluid levels	biological_process	0.97777	1	1	526	160	22454	ENSDARG00000005162
GO:0016043	cellular component organization	biological_process	0.97869	1	34	526	1966	22454	ENSDARG00000102367,ENSDARG00000034086,ENSDARG00000098004,ENSDARG00000105288,ENSDARG00000061611,ENSDARG00000030116,ENSDARG00000087736,ENSDARG00000008098,ENSDARG00000093645,ENSDARG00000045166,ENSDARG00000017744,ENSDARG00000007788,ENSDARG00000096904,ENSDARG00000102064,ENSDARG00000102081,ENSDARG00000090223,ENSDARG00000035559,ENSDARG00000054911,ENSDARG00000079741,ENSDARG00000089802,ENSDARG00000098689,…
GO:0001775	cell activation	biological_process	0.97881	1	1	526	162	22454	ENSDARG00000005162
GO:0044421	extracellular region part	cellular_component	0.98137	1	5	526	450	22454	ENSDARG00000092659,ENSDARG00000074066,ENSDARG00000005162,ENSDARG00000099766,ENSDARG00000061274
GO:0042157	lipoprotein metabolic process	biological_process	0.98164	1	1	526	168	22454	ENSDARG00000038585
GO:0071840	cellular component organization or biogenesis	biological_process	0.98166	1	36	526	2082	22454	ENSDARG00000104773,ENSDARG00000076644,ENSDARG00000005162,ENSDARG00000099091,ENSDARG00000104820,ENSDARG00000079741,ENSDARG00000089802,ENSDARG00000098689,ENSDARG00000043542,ENSDARG00000031495,ENSDARG00000023546,ENSDARG00000076364,ENSDARG00000038005,ENSDARG00000060697,ENSDARG00000097524,ENSDARG00000020102,ENSDARG00000056886,ENSDARG00000008098,ENSDARG00000093645,ENSDARG00000045166,ENSDARG00000017744,…
GO:0005856	cytoskeleton	cellular_component	0.98223	1	7	526	574	22454	ENSDARG00000079741,ENSDARG00000076364,ENSDARG00000023546,ENSDARG00000097524,ENSDARG00000099091,ENSDARG00000005162,ENSDARG00000038005
GO:0019012	virion	cellular_component	0.98227	1	9	526	690	22454	ENSDARG00000100434,ENSDARG00000070437,ENSDARG00000046054,ENSDARG00000031817,ENSDARG00000070571,ENSDARG00000033056,ENSDARG00000077044,ENSDARG00000063078,ENSDARG00000042116
GO:0030674	protein binding, bridging	molecular_function	0.98249	1	1	526	170	22454	ENSDARG00000005162
GO:0060090	binding, bridging	molecular_function	0.98249	1	1	526	170	22454	ENSDARG00000005162
GO:0004536	deoxyribonuclease activity	molecular_function	0.98354	1	2	526	255	22454	ENSDARG00000042116,ENSDARG00000020131
GO:0042060	wound healing	biological_process	0.98717	1	1	526	183	22454	ENSDARG00000005162
GO:0042995	cell projection	cellular_component	0.98717	1	1	526	183	22454	ENSDARG00000077877
GO:0009611	response to wounding	biological_process	0.98747	1	1	526	184	22454	ENSDARG00000005162
GO:0005515	protein binding	molecular_function	0.98794	1	161	526	7884	22454	ENSDARG00000098702,ENSDARG00000001452,ENSDARG00000102452,ENSDARG00000041691,ENSDARG00000023546,ENSDARG00000061451,ENSDARG00000068274,ENSDARG00000095533,ENSDARG00000027423,ENSDARG00000077228,ENSDARG00000078731,ENSDARG00000063078,ENSDARG00000018383,ENSDARG00000006719,ENSDARG00000037122,ENSDARG00000061459,ENSDARG00000036755,ENSDARG00000017798,ENSDARG00000024785,ENSDARG00000092892,ENSDARG00000057017,…
GO:0046983	protein dimerization activity	molecular_function	0.99027	1	4	526	424	22454	ENSDARG00000092398,ENSDARG00000045166,ENSDARG00000006128,ENSDARG00000041691
GO:0044430	cytoskeletal part	cellular_component	0.99308	1	5	526	510	22454	ENSDARG00000023546,ENSDARG00000079741,ENSDARG00000038005,ENSDARG00000099091,ENSDARG00000005162
GO:0004252	serine-type endopeptidase activity	molecular_function	0.99355	1	2	526	300	22454	ENSDARG00000056773,ENSDARG00000103117
GO:0008236	serine-type peptidase activity	molecular_function	0.99495	1	3	526	389	22454	ENSDARG00000056773,ENSDARG00000103117,ENSDARG00000045522
GO:0017171	serine hydrolase activity	molecular_function	0.99495	1	3	526	389	22454	ENSDARG00000045522,ENSDARG00000103117,ENSDARG00000056773
GO:0051128	regulation of cellular component organization	biological_process	0.99621	1	1	526	234	22454	ENSDARG00000079741

## Sheet: HybH_vs_DoH.CG.Hypo_DMR_promote
GO_accession	Description	Term_type	Over_represented_pValue	Corrected_pValue	Number of DMP reference genes with GO anntation	Number of all DMP related genes with GO annotation	Number of background genes related to this GO	Number of all the background genes with GO annotation	DMP genes
GO:0006464	cellular protein modification process	biological_process	1.6472e-06	0.002446	75	382	2559	22454	ENSDARG00000092583,ENSDARG00000036281,ENSDARG00000055585,ENSDARG00000036893,ENSDARG00000091994,ENSDARG00000055683,ENSDARG00000110769,ENSDARG00000111824,ENSDARG00000105038,ENSDARG00000114532,ENSDARG00000037958,ENSDARG00000060729,ENSDARG00000054814,ENSDARG00000013841,ENSDARG00000063726,ENSDARG00000103341,ENSDARG00000077047,ENSDARG00000059738,ENSDARG00000110915,ENSDARG00000077804,ENSDARG00000107385,…
GO:0036211	protein modification process	biological_process	1.6472e-06	0.002446	75	382	2559	22454	ENSDARG00000052512,ENSDARG00000008592,ENSDARG00000013965,ENSDARG00000092561,ENSDARG00000004132,ENSDARG00000096840,ENSDARG00000104103,ENSDARG00000012196,ENSDARG00000016794,ENSDARG00000037551,ENSDARG00000102730,ENSDARG00000013667,ENSDARG00000114099,ENSDARG00000110637,ENSDARG00000101661,ENSDARG00000011941,ENSDARG00000089875,ENSDARG00000100421,ENSDARG00000011652,ENSDARG00000033380,ENSDARG00000061024,…
GO:0043412	macromolecule modification	biological_process	1.6947e-06	0.002446	80	382	2794	22454	ENSDARG00000090472,ENSDARG00000073841,ENSDARG00000099639,ENSDARG00000015337,ENSDARG00000092436,ENSDARG00000109251,ENSDARG00000100421,ENSDARG00000012275,ENSDARG00000011941,ENSDARG00000079656,ENSDARG00000089875,ENSDARG00000061024,ENSDARG00000093254,ENSDARG00000011652,ENSDARG00000033380,ENSDARG00000037551,ENSDARG00000102730,ENSDARG00000098196,ENSDARG00000101661,ENSDARG00000114099,ENSDARG00000013667,…
GO:0019201	nucleotide kinase activity	molecular_function	2.0525e-06	0.002446	31	382	714	22454	ENSDARG00000088616,ENSDARG00000033916,ENSDARG00000112874,ENSDARG00000089875,ENSDARG00000100421,ENSDARG00000103341,ENSDARG00000096012,ENSDARG00000078728,ENSDARG00000103636,ENSDARG00000105038,ENSDARG00000111824,ENSDARG00000093254,ENSDARG00000098196,ENSDARG00000113005,ENSDARG00000095149,ENSDARG00000110769,ENSDARG00000091994,ENSDARG00000110658,ENSDARG00000099173,ENSDARG00000103310,ENSDARG00000098281,…
GO:0044267	cellular protein metabolic process	biological_process	3.2763e-06	0.0024676	91	382	3370	22454	ENSDARG00000112874,ENSDARG00000094127,ENSDARG00000103467,ENSDARG00000039682,ENSDARG00000053731,ENSDARG00000020871,ENSDARG00000103636,ENSDARG00000104436,ENSDARG00000095149,ENSDARG00000113005,ENSDARG00000027639,ENSDARG00000017211,ENSDARG00000075821,ENSDARG00000053728,ENSDARG00000099173,ENSDARG00000086670,ENSDARG00000062954,ENSDARG00000114558,ENSDARG00000025073,ENSDARG00000098281,ENSDARG00000077029,…
GO:0004017	adenylate kinase activity	molecular_function	3.289e-06	0.0024676	30	382	694	22454	ENSDARG00000100421,ENSDARG00000103341,ENSDARG00000088616,ENSDARG00000112874,ENSDARG00000089875,ENSDARG00000078728,ENSDARG00000103636,ENSDARG00000105038,ENSDARG00000111824,ENSDARG00000093254,ENSDARG00000096012,ENSDARG00000110658,ENSDARG00000091994,ENSDARG00000099173,ENSDARG00000098196,ENSDARG00000095149,ENSDARG00000113005,ENSDARG00000110769,ENSDARG00000100112,ENSDARG00000112725,ENSDARG00000096189,…
GO:0016740	transferase activity	molecular_function	4.0099e-06	0.0024676	110	382	4331	22454	ENSDARG00000112874,ENSDARG00000033916,ENSDARG00000053731,ENSDARG00000094127,ENSDARG00000103467,ENSDARG00000087933,ENSDARG00000039682,ENSDARG00000105583,ENSDARG00000103636,ENSDARG00000058158,ENSDARG00000095149,ENSDARG00000113005,ENSDARG00000027639,ENSDARG00000062954,ENSDARG00000099173,ENSDARG00000077029,ENSDARG00000103310,ENSDARG00000114558,ENSDARG00000101694,ENSDARG00000098281,ENSDARG00000102106,…
GO:0019205	nucleobase-containing compound kinase activity	molecular_function	4.1411e-06	0.0024676	31	382	739	22454	ENSDARG00000100421,ENSDARG00000103341,ENSDARG00000088616,ENSDARG00000089875,ENSDARG00000112874,ENSDARG00000033916,ENSDARG00000103636,ENSDARG00000078728,ENSDARG00000093254,ENSDARG00000111824,ENSDARG00000105038,ENSDARG00000096012,ENSDARG00000091994,ENSDARG00000110658,ENSDARG00000099173,ENSDARG00000098196,ENSDARG00000095149,ENSDARG00000113005,ENSDARG00000110769,ENSDARG00000100112,ENSDARG00000092583,…
GO:0016776	phosphotransferase activity, phosphate group as acceptor	molecular_function	5.0183e-06	0.0026581	30	382	709	22454	ENSDARG00000096012,ENSDARG00000111824,ENSDARG00000105038,ENSDARG00000093254,ENSDARG00000103636,ENSDARG00000078728,ENSDARG00000089875,ENSDARG00000112874,ENSDARG00000088616,ENSDARG00000103341,ENSDARG00000100421,ENSDARG00000114558,ENSDARG00000011932,ENSDARG00000098281,ENSDARG00000110637,ENSDARG00000109251,ENSDARG00000101694,ENSDARG00000103310,ENSDARG00000096189,ENSDARG00000092583,ENSDARG00000092436,…
GO:0016151	nickel cation binding	molecular_function	1.1094e-05	0.0052886	26	382	591	22454	ENSDARG00000112874,ENSDARG00000088616,ENSDARG00000103341,ENSDARG00000100421,ENSDARG00000111824,ENSDARG00000093254,ENSDARG00000105038,ENSDARG00000007526,ENSDARG00000103636,ENSDARG00000110769,ENSDARG00000113005,ENSDARG00000095149,ENSDARG00000027813,ENSDARG00000099173,ENSDARG00000091994,ENSDARG00000114558,ENSDARG00000110637,ENSDARG00000109251,ENSDARG00000098281,ENSDARG00000103310,ENSDARG00000096189,…
GO:0016772	transferase activity, transferring phosphorus-containing groups	molecular_function	7.6102e-05	0.03298	73	382	2758	22454	ENSDARG00000088616,ENSDARG00000103341,ENSDARG00000110915,ENSDARG00000063726,ENSDARG00000013841,ENSDARG00000111824,ENSDARG00000105038,ENSDARG00000114532,ENSDARG00000110769,ENSDARG00000110658,ENSDARG00000091994,ENSDARG00000055683,ENSDARG00000020345,ENSDARG00000036028,ENSDARG00000016260,ENSDARG00000092583,ENSDARG00000036281,ENSDARG00000024598,ENSDARG00000000103,ENSDARG00000033916,ENSDARG00000112874,…
GO:0003824	catalytic activity	molecular_function	9.1859e-05	0.036491	199	382	9549	22454	ENSDARG00000061472,ENSDARG00000063899,ENSDARG00000109251,ENSDARG00000063921,ENSDARG00000089567,ENSDARG00000092436,ENSDARG00000104639,ENSDARG00000062447,ENSDARG00000089636,ENSDARG00000099639,ENSDARG00000088444,ENSDARG00000073841,ENSDARG00000036878,ENSDARG00000011652,ENSDARG00000096411,ENSDARG00000101670,ENSDARG00000033380,ENSDARG00000039684,ENSDARG00000061024,ENSDARG00000100388,ENSDARG00000099080,…
GO:0016301	kinase activity	molecular_function	0.00038852	0.14247	58	382	2175	22454	ENSDARG00000012196,ENSDARG00000096840,ENSDARG00000103636,ENSDARG00000104103,ENSDARG00000078728,ENSDARG00000029729,ENSDARG00000100440,ENSDARG00000096012,ENSDARG00000092561,ENSDARG00000103467,ENSDARG00000094127,ENSDARG00000052512,ENSDARG00000053731,ENSDARG00000013965,ENSDARG00000112874,ENSDARG00000033916,ENSDARG00000101661,ENSDARG00000096189,ENSDARG00000112725,ENSDARG00000104153,ENSDARG00000100112,…
GO:0046914	transition metal ion binding	molecular_function	0.00047319	0.14787	73	382	2929	22454	ENSDARG00000098788,ENSDARG00000078728,ENSDARG00000096012,ENSDARG00000044718,ENSDARG00000104820,ENSDARG00000117011,ENSDARG00000003527,ENSDARG00000042816,ENSDARG00000055349,ENSDARG00000110637,ENSDARG00000114099,ENSDARG00000090716,ENSDARG00000011240,ENSDARG00000012848,ENSDARG00000098196,ENSDARG00000093254,ENSDARG00000061024,ENSDARG00000011652,ENSDARG00000051768,ENSDARG00000037675,ENSDARG00000100421,…
GO:0008270	zinc ion binding	molecular_function	0.00048481	0.14787	65	382	2535	22454	ENSDARG00000104639,ENSDARG00000092881,ENSDARG00000089636,ENSDARG00000099639,ENSDARG00000073841,ENSDARG00000079068,ENSDARG00000109251,ENSDARG00000092436,ENSDARG00000000796,ENSDARG00000089875,ENSDARG00000105607,ENSDARG00000100421,ENSDARG00000037675,ENSDARG00000051768,ENSDARG00000011652,ENSDARG00000061024,ENSDARG00000093254,ENSDARG00000098196,ENSDARG00000012848,ENSDARG00000011240,ENSDARG00000114099,…
GO:0019538	protein metabolic process	biological_process	0.00049632	0.14787	97	382	4161	22454	ENSDARG00000102730,ENSDARG00000037551,ENSDARG00000101661,ENSDARG00000019228,ENSDARG00000110637,ENSDARG00000114099,ENSDARG00000013667,ENSDARG00000013965,ENSDARG00000052512,ENSDARG00000008592,ENSDARG00000042816,ENSDARG00000098788,ENSDARG00000016794,ENSDARG00000012196,ENSDARG00000104103,ENSDARG00000096840,ENSDARG00000004132,ENSDARG00000092561,ENSDARG00000058579,ENSDARG00000111969,ENSDARG00000079068,…
GO:0044260	cellular macromolecule metabolic process	biological_process	0.0006041	0.16502	153	382	7214	22454	ENSDARG00000100112,ENSDARG00000090454,ENSDARG00000075891,ENSDARG00000069733,ENSDARG00000096189,ENSDARG00000104153,ENSDARG00000077029,ENSDARG00000103310,ENSDARG00000098281,ENSDARG00000053728,ENSDARG00000086670,ENSDARG00000115167,ENSDARG00000099173,ENSDARG00000113896,ENSDARG00000095149,ENSDARG00000017211,ENSDARG00000052917,ENSDARG00000053569,ENSDARG00000103467,ENSDARG00000076290,ENSDARG00000061952,…
GO:0044237	cellular metabolic process	biological_process	0.00062312	0.16502	178	382	8628	22454	ENSDARG00000103937,ENSDARG00000036791,ENSDARG00000035634,ENSDARG00000000476,ENSDARG00000056723,ENSDARG00000015337,ENSDARG00000079068,ENSDARG00000090160,ENSDARG00000096262,ENSDARG00000033965,ENSDARG00000093254,ENSDARG00000070485,ENSDARG00000012275,ENSDARG00000011941,ENSDARG00000089875,ENSDARG00000074401,ENSDARG00000105607,ENSDARG00000079972,ENSDARG00000092022,ENSDARG00000103415,ENSDARG00000013667,…
GO:0006888	ER to Golgi vesicle-mediated transport	biological_process	0.0011816	0.27148	14	382	318	22454	ENSDARG00000113005,ENSDARG00000099173,ENSDARG00000100421,ENSDARG00000073841,ENSDARG00000110658,ENSDARG00000096012,ENSDARG00000114558,ENSDARG00000110637,ENSDARG00000109251,ENSDARG00000105038,ENSDARG00000111824,ENSDARG00000092436,ENSDARG00000100112,ENSDARG00000063917
GO:0006470	protein dephosphorylation	biological_process	0.0012627	0.27148	9	382	153	22454	ENSDARG00000016794,ENSDARG00000054814,ENSDARG00000020871,ENSDARG00000039682,ENSDARG00000086670,ENSDARG00000077047,ENSDARG00000008592,ENSDARG00000059738,ENSDARG00000075821
GO:0030658	transport vesicle membrane	cellular_component	0.0013296	0.27148	14	382	322	22454	ENSDARG00000092436,ENSDARG00000111824,ENSDARG00000105038,ENSDARG00000100112,ENSDARG00000109251,ENSDARG00000110637,ENSDARG00000096012,ENSDARG00000114558,ENSDARG00000090716,ENSDARG00000099173,ENSDARG00000110658,ENSDARG00000073841,ENSDARG00000100421,ENSDARG00000113005
GO:0098796	membrane protein complex	cellular_component	0.0013373	0.27148	34	382	1152	22454	ENSDARG00000111969,ENSDARG00000096012,ENSDARG00000055739,ENSDARG00000056018,ENSDARG00000092022,ENSDARG00000090716,ENSDARG00000103415,ENSDARG00000110637,ENSDARG00000001014,ENSDARG00000114558,ENSDARG00000056473,ENSDARG00000074337,ENSDARG00000100112,ENSDARG00000075821,ENSDARG00000113005,ENSDARG00000099173,ENSDARG00000086670,ENSDARG00000013655,ENSDARG00000111824,ENSDARG00000105038,ENSDARG00000100388,…
GO:0030117	membrane coat	cellular_component	0.0013668	0.27148	17	382	435	22454	ENSDARG00000113005,ENSDARG00000110658,ENSDARG00000073841,ENSDARG00000099173,ENSDARG00000090716,ENSDARG00000110637,ENSDARG00000109251,ENSDARG00000114558,ENSDARG00000020345,ENSDARG00000056473,ENSDARG00000100112,ENSDARG00000092436,ENSDARG00000061952,ENSDARG00000100421,ENSDARG00000096012,ENSDARG00000105038,ENSDARG00000111824
GO:0048475	coated membrane	cellular_component	0.0013668	0.27148	17	382	435	22454	ENSDARG00000099173,ENSDARG00000110658,ENSDARG00000073841,ENSDARG00000113005,ENSDARG00000061952,ENSDARG00000092436,ENSDARG00000100112,ENSDARG00000056473,ENSDARG00000110637,ENSDARG00000109251,ENSDARG00000114558,ENSDARG00000020345,ENSDARG00000090716,ENSDARG00000100421,ENSDARG00000111824,ENSDARG00000105038,ENSDARG00000096012
GO:0030120	vesicle coat	cellular_component	0.0017686	0.31226	14	382	332	22454	ENSDARG00000099173,ENSDARG00000100421,ENSDARG00000073841,ENSDARG00000110658,ENSDARG00000113005,ENSDARG00000111824,ENSDARG00000105038,ENSDARG00000092436,ENSDARG00000100112,ENSDARG00000114558,ENSDARG00000096012,ENSDARG00000109251,ENSDARG00000110637,ENSDARG00000090716
GO:0030135	coated vesicle	cellular_component	0.0017686	0.31226	14	382	332	22454	ENSDARG00000099173,ENSDARG00000110658,ENSDARG00000100421,ENSDARG00000073841,ENSDARG00000113005,ENSDARG00000111824,ENSDARG00000092436,ENSDARG00000105038,ENSDARG00000100112,ENSDARG00000110637,ENSDARG00000109251,ENSDARG00000114558,ENSDARG00000096012,ENSDARG00000090716
GO:0030662	coated vesicle membrane	cellular_component	0.0017686	0.31226	14	382	332	22454	ENSDARG00000099173,ENSDARG00000100421,ENSDARG00000073841,ENSDARG00000110658,ENSDARG00000113005,ENSDARG00000105038,ENSDARG00000111824,ENSDARG00000092436,ENSDARG00000100112,ENSDARG00000114558,ENSDARG00000096012,ENSDARG00000109251,ENSDARG00000110637,ENSDARG00000090716
GO:0016311	dephosphorylation	biological_process	0.0019554	0.3329	9	382	163	22454	ENSDARG00000020871,ENSDARG00000054814,ENSDARG00000016794,ENSDARG00000075821,ENSDARG00000086670,ENSDARG00000077047,ENSDARG00000039682,ENSDARG00000059738,ENSDARG00000008592
GO:0030659	cytoplasmic vesicle membrane	cellular_component	0.0020856	0.34283	14	382	338	22454	ENSDARG00000099173,ENSDARG00000100421,ENSDARG00000073841,ENSDARG00000110658,ENSDARG00000113005,ENSDARG00000092436,ENSDARG00000111824,ENSDARG00000105038,ENSDARG00000100112,ENSDARG00000114558,ENSDARG00000096012,ENSDARG00000110637,ENSDARG00000109251,ENSDARG00000090716
GO:0012506	vesicle membrane	cellular_component	0.002322	0.35004	14	382	342	22454	ENSDARG00000113005,ENSDARG00000099173,ENSDARG00000073841,ENSDARG00000100421,ENSDARG00000110658,ENSDARG00000114558,ENSDARG00000096012,ENSDARG00000109251,ENSDARG00000110637,ENSDARG00000090716,ENSDARG00000111824,ENSDARG00000105038,ENSDARG00000092436,ENSDARG00000100112
GO:0030133	transport vesicle	cellular_component	0.002322	0.35004	14	382	342	22454	ENSDARG00000109251,ENSDARG00000110637,ENSDARG00000096012,ENSDARG00000114558,ENSDARG00000090716,ENSDARG00000092436,ENSDARG00000111824,ENSDARG00000105038,ENSDARG00000100112,ENSDARG00000113005,ENSDARG00000099173,ENSDARG00000110658,ENSDARG00000100421,ENSDARG00000073841
GO:0012507	ER to Golgi transport vesicle membrane	cellular_component	0.002671	0.35004	13	382	310	22454	ENSDARG00000105038,ENSDARG00000111824,ENSDARG00000092436,ENSDARG00000100112,ENSDARG00000114558,ENSDARG00000096012,ENSDARG00000109251,ENSDARG00000110637,ENSDARG00000099173,ENSDARG00000073841,ENSDARG00000100421,ENSDARG00000110658,ENSDARG00000113005
GO:0030127	COPII vesicle coat	cellular_component	0.002671	0.35004	13	382	310	22454	ENSDARG00000113005,ENSDARG00000110658,ENSDARG00000073841,ENSDARG00000100421,ENSDARG00000099173,ENSDARG00000110637,ENSDARG00000109251,ENSDARG00000096012,ENSDARG00000114558,ENSDARG00000100112,ENSDARG00000111824,ENSDARG00000092436,ENSDARG00000105038
GO:0030134	ER to Golgi transport vesicle	cellular_component	0.002671	0.35004	13	382	310	22454	ENSDARG00000100112,ENSDARG00000105038,ENSDARG00000111824,ENSDARG00000092436,ENSDARG00000110637,ENSDARG00000109251,ENSDARG00000114558,ENSDARG00000096012,ENSDARG00000110658,ENSDARG00000073841,ENSDARG00000100421,ENSDARG00000099173,ENSDARG00000113005
GO:0048193	Golgi vesicle transport	biological_process	0.002682	0.35004	17	382	464	22454	ENSDARG00000078182,ENSDARG00000099173,ENSDARG00000073841,ENSDARG00000110658,ENSDARG00000113005,ENSDARG00000017211,ENSDARG00000092436,ENSDARG00000100112,ENSDARG00000114558,ENSDARG00000109251,ENSDARG00000110637,ENSDARG00000100421,ENSDARG00000008212,ENSDARG00000111824,ENSDARG00000105038,ENSDARG00000063917,ENSDARG00000096012
GO:0044433	cytoplasmic vesicle part	cellular_component	0.0027177	0.35004	14	382	348	22454	ENSDARG00000100421,ENSDARG00000073841,ENSDARG00000110658,ENSDARG00000099173,ENSDARG00000113005,ENSDARG00000100112,ENSDARG00000092436,ENSDARG00000111824,ENSDARG00000105038,ENSDARG00000090716,ENSDARG00000114558,ENSDARG00000096012,ENSDARG00000110637,ENSDARG00000109251
GO:0016023	cytoplasmic membrane-bounded vesicle	cellular_component	0.0027734	0.35004	15	382	387	22454	ENSDARG00000100112,ENSDARG00000098950,ENSDARG00000105038,ENSDARG00000111824,ENSDARG00000092436,ENSDARG00000090716,ENSDARG00000096012,ENSDARG00000114558,ENSDARG00000109251,ENSDARG00000110637,ENSDARG00000100421,ENSDARG00000073841,ENSDARG00000110658,ENSDARG00000099173,ENSDARG00000113005
GO:0004715	non-membrane spanning protein tyrosine kinase activity	molecular_function	0.0027903	0.35004	2	382	5	22454	ENSDARG00000013841,ENSDARG00000036281
GO:0031988	membrane-bounded vesicle	cellular_component	0.003054	0.37329	15	382	391	22454	ENSDARG00000109251,ENSDARG00000110637,ENSDARG00000114558,ENSDARG00000096012,ENSDARG00000090716,ENSDARG00000111824,ENSDARG00000092436,ENSDARG00000105038,ENSDARG00000098950,ENSDARG00000100112,ENSDARG00000113005,ENSDARG00000099173,ENSDARG00000110658,ENSDARG00000100421,ENSDARG00000073841
GO:0008152	metabolic process	biological_process	0.003277	0.39054	210	382	10767	22454	ENSDARG00000055585,ENSDARG00000091994,ENSDARG00000110658,ENSDARG00000055683,ENSDARG00000056615,ENSDARG00000061348,ENSDARG00000092583,ENSDARG00000093691,ENSDARG00000063731,ENSDARG00000024598,ENSDARG00000103433,ENSDARG00000063895,ENSDARG00000005775,ENSDARG00000077047,ENSDARG00000110915,ENSDARG00000059738,ENSDARG00000077804,ENSDARG00000088616,ENSDARG00000114532,ENSDARG00000104144,ENSDARG00000061810,…
GO:0031410	cytoplasmic vesicle	cellular_component	0.0035184	0.40908	15	382	397	22454	ENSDARG00000111824,ENSDARG00000105038,ENSDARG00000092436,ENSDARG00000100112,ENSDARG00000098950,ENSDARG00000096012,ENSDARG00000114558,ENSDARG00000110637,ENSDARG00000109251,ENSDARG00000090716,ENSDARG00000099173,ENSDARG00000073841,ENSDARG00000100421,ENSDARG00000110658,ENSDARG00000113005
GO:0016741	transferase activity, transferring one-carbon groups	molecular_function	0.0036763	0.41726	14	382	360	22454	ENSDARG00000011932,ENSDARG00000089904,ENSDARG00000062142,ENSDARG00000056018,ENSDARG00000011941,ENSDARG00000094988,ENSDARG00000036893,ENSDARG00000100864,ENSDARG00000015337,ENSDARG00000039682,ENSDARG00000073841,ENSDARG00000104820,ENSDARG00000029510,ENSDARG00000105607
GO:0031982	vesicle	cellular_component	0.0038591	0.42782	15	382	401	22454	ENSDARG00000110658,ENSDARG00000100421,ENSDARG00000073841,ENSDARG00000099173,ENSDARG00000113005,ENSDARG00000098950,ENSDARG00000100112,ENSDARG00000111824,ENSDARG00000105038,ENSDARG00000092436,ENSDARG00000090716,ENSDARG00000109251,ENSDARG00000110637,ENSDARG00000096012,ENSDARG00000114558
GO:0044238	primary metabolic process	biological_process	0.0040555	0.43938	179	382	9005	22454	ENSDARG00000053456,ENSDARG00000088805,ENSDARG00000101661,ENSDARG00000114099,ENSDARG00000086421,ENSDARG00000011240,ENSDARG00000104103,ENSDARG00000014506,ENSDARG00000016794,ENSDARG00000012196,ENSDARG00000058579,ENSDARG00000092561,ENSDARG00000111969,ENSDARG00000012467,ENSDARG00000057863,ENSDARG00000030758,ENSDARG00000042396,ENSDARG00000095885,ENSDARG00000063921,ENSDARG00000092436,ENSDARG00000061472,…
GO:0046907	intracellular transport	biological_process	0.0052918	0.55141	32	382	1163	22454	ENSDARG00000100421,ENSDARG00000008212,ENSDARG00000105038,ENSDARG00000111824,ENSDARG00000079780,ENSDARG00000054814,ENSDARG00000011652,ENSDARG00000068103,ENSDARG00000073841,ENSDARG00000110658,ENSDARG00000104639,ENSDARG00000061952,ENSDARG00000092436,ENSDARG00000020345,ENSDARG00000109251,ENSDARG00000016527,ENSDARG00000063186,ENSDARG00000035751,ENSDARG00000015065,ENSDARG00000063917,ENSDARG00000096012,…
GO:0016192	vesicle-mediated transport	biological_process	0.0053209	0.55141	23	382	754	22454	ENSDARG00000094127,ENSDARG00000100421,ENSDARG00000008212,ENSDARG00000096012,ENSDARG00000054814,ENSDARG00000105038,ENSDARG00000111824,ENSDARG00000063917,ENSDARG00000017211,ENSDARG00000113005,ENSDARG00000099173,ENSDARG00000078182,ENSDARG00000110658,ENSDARG00000073841,ENSDARG00000109251,ENSDARG00000110637,ENSDARG00000020345,ENSDARG00000114558,ENSDARG00000090716,ENSDARG00000092436,ENSDARG00000061952,…
GO:0008138	protein tyrosine/serine/threonine phosphatase activity	molecular_function	0.006106	0.6193	7	382	127	22454	ENSDARG00000008592,ENSDARG00000059738,ENSDARG00000077047,ENSDARG00000039682,ENSDARG00000016794,ENSDARG00000054814,ENSDARG00000020871
GO:0008168	methyltransferase activity	molecular_function	0.006356	0.62822	13	382	344	22454	ENSDARG00000062142,ENSDARG00000094988,ENSDARG00000056018,ENSDARG00000036893,ENSDARG00000100864,ENSDARG00000015337,ENSDARG00000039682,ENSDARG00000105607,ENSDARG00000029510,ENSDARG00000073841,ENSDARG00000104820,ENSDARG00000011932,ENSDARG00000089904
GO:0034613	cellular protein localization	biological_process	0.0073027	0.62822	29	382	1049	22454	ENSDARG00000035751,ENSDARG00000015065,ENSDARG00000030758,ENSDARG00000008212,ENSDARG00000100421,ENSDARG00000105607,ENSDARG00000079780,ENSDARG00000096012,ENSDARG00000054814,ENSDARG00000101999,ENSDARG00000111824,ENSDARG00000105038,ENSDARG00000113005,ENSDARG00000017211,ENSDARG00000104639,ENSDARG00000078182,ENSDARG00000099173,ENSDARG00000073841,ENSDARG00000110658,ENSDARG00000114558,ENSDARG00000020345,…
GO:0070727	cellular macromolecule localization	biological_process	0.0073027	0.62822	29	382	1049	22454	ENSDARG00000111824,ENSDARG00000105038,ENSDARG00000101999,ENSDARG00000054814,ENSDARG00000096012,ENSDARG00000079780,ENSDARG00000105607,ENSDARG00000100421,ENSDARG00000008212,ENSDARG00000030758,ENSDARG00000035751,ENSDARG00000015065,ENSDARG00000100112,ENSDARG00000056473,ENSDARG00000061952,ENSDARG00000092436,ENSDARG00000090716,ENSDARG00000110637,ENSDARG00000016527,ENSDARG00000109251,ENSDARG00000020345,…
GO:0008219	cell death	biological_process	0.0074699	0.62822	9	382	200	22454	ENSDARG00000056018,ENSDARG00000088844,ENSDARG00000087247,ENSDARG00000102578,ENSDARG00000010434,ENSDARG00000088069,ENSDARG00000099292,ENSDARG00000091926,ENSDARG00000069733
GO:0016265	death	biological_process	0.0074699	0.62822	9	382	200	22454	ENSDARG00000069733,ENSDARG00000091926,ENSDARG00000010434,ENSDARG00000099292,ENSDARG00000088069,ENSDARG00000087247,ENSDARG00000102578,ENSDARG00000088844,ENSDARG00000056018
GO:0035306	positive regulation of dephosphorylation	biological_process	0.0075529	0.62822	2	382	8	22454	ENSDARG00000086670,ENSDARG00000075821
GO:0035307	positive regulation of protein dephosphorylation	biological_process	0.0075529	0.62822	2	382	8	22454	ENSDARG00000086670,ENSDARG00000075821
GO:0071595	Nem1-Spo7 phosphatase complex	cellular_component	0.0075529	0.62822	2	382	8	22454	ENSDARG00000075821,ENSDARG00000086670
GO:0016482	cytoplasmic transport	biological_process	0.0076212	0.62822	20	382	645	22454	ENSDARG00000113005,ENSDARG00000073841,ENSDARG00000110658,ENSDARG00000078182,ENSDARG00000068103,ENSDARG00000099173,ENSDARG00000063186,ENSDARG00000114558,ENSDARG00000110637,ENSDARG00000109251,ENSDARG00000016527,ENSDARG00000100112,ENSDARG00000092436,ENSDARG00000008212,ENSDARG00000100421,ENSDARG00000079780,ENSDARG00000096012,ENSDARG00000063917,ENSDARG00000111824,ENSDARG00000105038
GO:0048522	positive regulation of cellular process	biological_process	0.0076407	0.62822	13	382	352	22454	ENSDARG00000087247,ENSDARG00000102578,ENSDARG00000033965,ENSDARG00000019743,ENSDARG00000056018,ENSDARG00000075821,ENSDARG00000011240,ENSDARG00000089636,ENSDARG00000056723,ENSDARG00000097804,ENSDARG00000008212,ENSDARG00000086670,ENSDARG00000088844
GO:0071704	organic substance metabolic process	biological_process	0.0076435	0.62822	183	382	9359	22454	ENSDARG00000058656,ENSDARG00000103636,ENSDARG00000104436,ENSDARG00000019743,ENSDARG00000020871,ENSDARG00000036415,ENSDARG00000105583,ENSDARG00000053731,ENSDARG00000094127,ENSDARG00000039682,ENSDARG00000112874,ENSDARG00000033916,ENSDARG00000102106,ENSDARG00000074337,ENSDARG00000005251,ENSDARG00000089904,ENSDARG00000112725,ENSDARG00000096103,ENSDARG00000114558,ENSDARG00000025073,ENSDARG00000087247,…
GO:0016846	carbon-sulfur lyase activity	molecular_function	0.0085116	0.68105	3	382	25	22454	ENSDARG00000079488,ENSDARG00000099358,ENSDARG00000020871
GO:0022904	respiratory electron transport chain	biological_process	0.008572	0.68105	5	382	74	22454	ENSDARG00000063899,ENSDARG00000063917,ENSDARG00000063921,ENSDARG00000063916,ENSDARG00000029581
GO:0004725	protein tyrosine phosphatase activity	molecular_function	0.0087698	0.68534	7	382	136	22454	ENSDARG00000054814,ENSDARG00000020871,ENSDARG00000008592,ENSDARG00000059738,ENSDARG00000016794,ENSDARG00000077047,ENSDARG00000039682
GO:0006886	intracellular protein transport	biological_process	0.0089294	0.68655	27	382	972	22454	ENSDARG00000100112,ENSDARG00000056473,ENSDARG00000092436,ENSDARG00000061952,ENSDARG00000090716,ENSDARG00000114558,ENSDARG00000020345,ENSDARG00000110637,ENSDARG00000016527,ENSDARG00000109251,ENSDARG00000073841,ENSDARG00000110658,ENSDARG00000078182,ENSDARG00000099173,ENSDARG00000104639,ENSDARG00000113005,ENSDARG00000017211,ENSDARG00000111824,ENSDARG00000105038,ENSDARG00000054814,ENSDARG00000101999,…
GO:0046870	cadmium ion binding	molecular_function	0.0096022	0.72657	2	382	9	22454	ENSDARG00000003527,ENSDARG00000078728
GO:0043170	macromolecule metabolic process	biological_process	0.0098606	0.73446	158	382	7976	22454	ENSDARG00000112725,ENSDARG00000089904,ENSDARG00000102106,ENSDARG00000074337,ENSDARG00000101694,ENSDARG00000087247,ENSDARG00000025073,ENSDARG00000114558,ENSDARG00000096103,ENSDARG00000027658,ENSDARG00000062954,ENSDARG00000075821,ENSDARG00000113005,ENSDARG00000027639,ENSDARG00000019743,ENSDARG00000104436,ENSDARG00000058656,ENSDARG00000103636,ENSDARG00000105583,ENSDARG00000020871,ENSDARG00000094127,…
GO:0010941	regulation of cell death	biological_process	0.011779	0.83203	7	382	144	22454	ENSDARG00000056018,ENSDARG00000088069,ENSDARG00000102578,ENSDARG00000087247,ENSDARG00000069733,ENSDARG00000091926,ENSDARG00000088844
GO:0042981	regulation of apoptotic process	biological_process	0.011779	0.83203	7	382	144	22454	ENSDARG00000088069,ENSDARG00000056018,ENSDARG00000102578,ENSDARG00000087247,ENSDARG00000091926,ENSDARG00000069733,ENSDARG00000088844
GO:0043067	regulation of programmed cell death	biological_process	0.011779	0.83203	7	382	144	22454	ENSDARG00000102578,ENSDARG00000087247,ENSDARG00000056018,ENSDARG00000088069,ENSDARG00000088844,ENSDARG00000069733,ENSDARG00000091926
GO:0015934	large ribosomal subunit	cellular_component	0.011869	0.83203	2	382	10	22454	ENSDARG00000019228,ENSDARG00000104436
GO:0044444	cytoplasmic part	cellular_component	0.012271	0.84775	50	382	2130	22454	ENSDARG00000005775,ENSDARG00000008212,ENSDARG00000100421,ENSDARG00000077804,ENSDARG00000030270,ENSDARG00000011941,ENSDARG00000097652,ENSDARG00000046157,ENSDARG00000105038,ENSDARG00000111824,ENSDARG00000100388,ENSDARG00000096411,ENSDARG00000036893,ENSDARG00000082753,ENSDARG00000056723,ENSDARG00000110658,ENSDARG00000073841,ENSDARG00000079488,ENSDARG00000089567,ENSDARG00000092436,ENSDARG00000061952,…
GO:0012505	endomembrane system	cellular_component	0.013276	0.90409	24	382	864	22454	ENSDARG00000076290,ENSDARG00000100112,ENSDARG00000036281,ENSDARG00000092436,ENSDARG00000090716,ENSDARG00000110637,ENSDARG00000109251,ENSDARG00000114558,ENSDARG00000110658,ENSDARG00000073841,ENSDARG00000086670,ENSDARG00000099173,ENSDARG00000075821,ENSDARG00000017211,ENSDARG00000113005,ENSDARG00000111824,ENSDARG00000100388,ENSDARG00000105038,ENSDARG00000058579,ENSDARG00000111969,ENSDARG00000096012,…
GO:0001836	release of cytochrome c from mitochondria	biological_process	0.014344	0.91172	2	382	11	22454	ENSDARG00000102578,ENSDARG00000087247
GO:0008637	apoptotic mitochondrial changes	biological_process	0.014344	0.91172	2	382	11	22454	ENSDARG00000087247,ENSDARG00000102578
GO:0035303	regulation of dephosphorylation	biological_process	0.014344	0.91172	2	382	11	22454	ENSDARG00000075821,ENSDARG00000086670
GO:0035304	regulation of protein dephosphorylation	biological_process	0.014344	0.91172	2	382	11	22454	ENSDARG00000086670,ENSDARG00000075821
GO:0097190	apoptotic signaling pathway	biological_process	0.014344	0.91172	2	382	11	22454	ENSDARG00000102578,ENSDARG00000087247
GO:0006974	cellular response to DNA damage stimulus	biological_process	0.014993	0.92399	22	382	781	22454	ENSDARG00000095149,ENSDARG00000000476,ENSDARG00000035634,ENSDARG00000091994,ENSDARG00000102578,ENSDARG00000098281,ENSDARG00000101694,ENSDARG00000071065,ENSDARG00000103310,ENSDARG00000096189,ENSDARG00000088805,ENSDARG00000112725,ENSDARG00000089875,ENSDARG00000012275,ENSDARG00000044718,ENSDARG00000100421,ENSDARG00000114370,ENSDARG00000033965,ENSDARG00000105038,ENSDARG00000093254,ENSDARG00000103636,…
GO:0006119	oxidative phosphorylation	biological_process	0.015119	0.92399	4	382	56	22454	ENSDARG00000063899,ENSDARG00000063916,ENSDARG00000063921,ENSDARG00000063917
GO:0042773	ATP synthesis coupled electron transport	biological_process	0.015119	0.92399	4	382	56	22454	ENSDARG00000063917,ENSDARG00000063921,ENSDARG00000063916,ENSDARG00000063899
GO:0051641	cellular localization	biological_process	0.015856	0.93467	34	382	1358	22454	ENSDARG00000015065,ENSDARG00000035751,ENSDARG00000030758,ENSDARG00000101999,ENSDARG00000096012,ENSDARG00000063917,ENSDARG00000011240,ENSDARG00000113005,ENSDARG00000017211,ENSDARG00000099173,ENSDARG00000078182,ENSDARG00000090716,ENSDARG00000110637,ENSDARG00000114558,ENSDARG00000056473,ENSDARG00000100112,ENSDARG00000105607,ENSDARG00000100421,ENSDARG00000008212,ENSDARG00000054814,ENSDARG00000011652,…
GO:0005622	intracellular	cellular_component	0.015974	0.93467	115	382	5654	22454	ENSDARG00000037675,ENSDARG00000100421,ENSDARG00000105607,ENSDARG00000011941,ENSDARG00000070485,ENSDARG00000027992,ENSDARG00000030270,ENSDARG00000000796,ENSDARG00000033965,ENSDARG00000100388,ENSDARG00000090160,ENSDARG00000011652,ENSDARG00000096411,ENSDARG00000082753,ENSDARG00000073841,ENSDARG00000097804,ENSDARG00000056723,ENSDARG00000099639,ENSDARG00000003167,ENSDARG00000104639,ENSDARG00000061579,…
GO:0006281	DNA repair	biological_process	0.016373	0.93467	20	382	696	22454	ENSDARG00000033965,ENSDARG00000105038,ENSDARG00000093254,ENSDARG00000103636,ENSDARG00000078728,ENSDARG00000044718,ENSDARG00000100421,ENSDARG00000089875,ENSDARG00000012275,ENSDARG00000096189,ENSDARG00000088805,ENSDARG00000112725,ENSDARG00000101694,ENSDARG00000098281,ENSDARG00000071065,ENSDARG00000103310,ENSDARG00000091994,ENSDARG00000095149,ENSDARG00000000476,ENSDARG00000035634
GO:0046872	metal ion binding	molecular_function	0.016621	0.93467	96	382	4615	22454	ENSDARG00000027813,ENSDARG00000110769,ENSDARG00000079488,ENSDARG00000040179,ENSDARG00000039338,ENSDARG00000017834,ENSDARG00000091994,ENSDARG00000110658,ENSDARG00000097017,ENSDARG00000014963,ENSDARG00000096625,ENSDARG00000063731,ENSDARG00000004111,ENSDARG00000092583,ENSDARG00000036281,ENSDARG00000076290,ENSDARG00000000103,ENSDARG00000088616,ENSDARG00000103341,ENSDARG00000059738,ENSDARG00000062794,…
GO:0003877	ATP adenylyltransferase activity	molecular_function	0.017013	0.93467	1	382	1	22454	ENSDARG00000000103
GO:0019645	anaerobic electron transport chain	biological_process	0.017013	0.93467	1	382	1	22454	ENSDARG00000029581
GO:0004565	beta-galactosidase activity	molecular_function	0.017021	0.93467	2	382	12	22454	ENSDARG00000036415,ENSDARG00000029510
GO:0032266	phosphatidylinositol-3-phosphate binding	molecular_function	0.017021	0.93467	2	382	12	22454	ENSDARG00000016794,ENSDARG00000008592
GO:0006915	apoptotic process	biological_process	0.017335	0.93467	8	382	192	22454	ENSDARG00000069733,ENSDARG00000091926,ENSDARG00000088069,ENSDARG00000099292,ENSDARG00000087247,ENSDARG00000102578,ENSDARG00000088844,ENSDARG00000056018
GO:0012501	programmed cell death	biological_process	0.017335	0.93467	8	382	192	22454	ENSDARG00000056018,ENSDARG00000088844,ENSDARG00000087247,ENSDARG00000102578,ENSDARG00000088069,ENSDARG00000099292,ENSDARG00000091926,ENSDARG00000069733
GO:0043229	intracellular organelle	cellular_component	0.01745	0.93467	93	382	4460	22454	ENSDARG00000100440,ENSDARG00000096012,ENSDARG00000101999,ENSDARG00000058579,ENSDARG00000111969,ENSDARG00000012467,ENSDARG00000063917,ENSDARG00000098950,ENSDARG00000099358,ENSDARG00000094554,ENSDARG00000110637,ENSDARG00000092022,ENSDARG00000090716,ENSDARG00000114099,ENSDARG00000103415,ENSDARG00000095400,ENSDARG00000088805,ENSDARG00000055349,ENSDARG00000019228,ENSDARG00000011240,ENSDARG00000096411,…
GO:0098805	whole membrane	cellular_component	0.017648	0.93475	16	382	522	22454	ENSDARG00000100421,ENSDARG00000011941,ENSDARG00000105038,ENSDARG00000111824,ENSDARG00000096012,ENSDARG00000099173,ENSDARG00000073841,ENSDARG00000110658,ENSDARG00000113005,ENSDARG00000092436,ENSDARG00000100112,ENSDARG00000114558,ENSDARG00000110637,ENSDARG00000001014,ENSDARG00000109251,ENSDARG00000090716
GO:0005737	cytoplasm	cellular_component	0.018268	0.95094	60	382	2700	22454	ENSDARG00000105038,ENSDARG00000111824,ENSDARG00000100388,ENSDARG00000046157,ENSDARG00000097652,ENSDARG00000044524,ENSDARG00000096411,ENSDARG00000005775,ENSDARG00000100421,ENSDARG00000008212,ENSDARG00000105607,ENSDARG00000077804,ENSDARG00000027992,ENSDARG00000030270,ENSDARG00000011941,ENSDARG00000092436,ENSDARG00000061952,ENSDARG00000063731,ENSDARG00000089567,ENSDARG00000103937,ENSDARG00000103433,…
GO:0043169	cation binding	molecular_function	0.018353	0.95094	96	382	4633	22454	ENSDARG00000114558,ENSDARG00000098281,ENSDARG00000101694,ENSDARG00000013804,ENSDARG00000103310,ENSDARG00000056961,ENSDARG00000096189,ENSDARG00000112725,ENSDARG00000111245,ENSDARG00000100112,ENSDARG00000089904,ENSDARG00000075891,ENSDARG00000095149,ENSDARG00000113005,ENSDARG00000099173,ENSDARG00000115167,ENSDARG00000097052,ENSDARG00000105583,ENSDARG00000052917,ENSDARG00000007526,ENSDARG00000103636,…
GO:0008137	NADH dehydrogenase (ubiquinone) activity	molecular_function	0.019045	0.95922	4	382	60	22454	ENSDARG00000063899,ENSDARG00000063922,ENSDARG00000063921,ENSDARG00000063914
GO:0050136	NADH dehydrogenase (quinone) activity	molecular_function	0.019045	0.95922	4	382	60	22454	ENSDARG00000063899,ENSDARG00000063921,ENSDARG00000063922,ENSDARG00000063914
GO:0051649	establishment of localization in cell	biological_process	0.019516	0.95922	32	382	1281	22454	ENSDARG00000068103,ENSDARG00000073841,ENSDARG00000110658,ENSDARG00000104639,ENSDARG00000061952,ENSDARG00000092436,ENSDARG00000020345,ENSDARG00000109251,ENSDARG00000016527,ENSDARG00000063186,ENSDARG00000008212,ENSDARG00000100421,ENSDARG00000105038,ENSDARG00000111824,ENSDARG00000079780,ENSDARG00000011652,ENSDARG00000054814,ENSDARG00000078182,ENSDARG00000099173,ENSDARG00000017211,ENSDARG00000113005,…
GO:0010942	positive regulation of cell death	biological_process	0.019796	0.95922	3	382	34	22454	ENSDARG00000088844,ENSDARG00000102578,ENSDARG00000087247
GO:0043065	positive regulation of apoptotic process	biological_process	0.019796	0.95922	3	382	34	22454	ENSDARG00000087247,ENSDARG00000102578,ENSDARG00000088844
GO:0043068	positive regulation of programmed cell death	biological_process	0.019796	0.95922	3	382	34	22454	ENSDARG00000087247,ENSDARG00000102578,ENSDARG00000088844
GO:0004721	phosphoprotein phosphatase activity	molecular_function	0.019921	0.95922	7	382	160	22454	ENSDARG00000059738,ENSDARG00000008592,ENSDARG00000077047,ENSDARG00000016794,ENSDARG00000039682,ENSDARG00000020871,ENSDARG00000054814
GO:0010604	positive regulation of macromolecule metabolic process	biological_process	0.020185	0.96223	6	382	125	22454	ENSDARG00000019743,ENSDARG00000086670,ENSDARG00000097804,ENSDARG00000102578,ENSDARG00000011240,ENSDARG00000075821
GO:0043226	organelle	cellular_component	0.020508	0.96795	94	382	4544	22454	ENSDARG00000096411,ENSDARG00000090160,ENSDARG00000033965,ENSDARG00000100388,ENSDARG00000070485,ENSDARG00000030270,ENSDARG00000011941,ENSDARG00000000796,ENSDARG00000100421,ENSDARG00000037675,ENSDARG00000063186,ENSDARG00000070490,ENSDARG00000109251,ENSDARG00000103937,ENSDARG00000092436,ENSDARG00000089567,ENSDARG00000061579,ENSDARG00000003167,ENSDARG00000073841,ENSDARG00000097804,ENSDARG00000056723,…
GO:0071702	organic substance transport	biological_process	0.023111	1	38	382	1598	22454	ENSDARG00000104153,ENSDARG00000056473,ENSDARG00000100112,ENSDARG00000114558,ENSDARG00000110637,ENSDARG00000001014,ENSDARG00000090716,ENSDARG00000103310,ENSDARG00000026109,ENSDARG00000078182,ENSDARG00000099173,ENSDARG00000113005,ENSDARG00000017211,ENSDARG00000096012,ENSDARG00000101999,ENSDARG00000030758,ENSDARG00000104820,ENSDARG00000015065,ENSDARG00000003527,ENSDARG00000035751,ENSDARG00000061952,…
GO:0005244	voltage-gated ion channel activity	molecular_function	0.023155	1	6	382	129	22454	ENSDARG00000005775,ENSDARG00000024598,ENSDARG00000099045,ENSDARG00000088484,ENSDARG00000022560,ENSDARG00000015065
GO:0022832	voltage-gated channel activity	molecular_function	0.023155	1	6	382	129	22454	ENSDARG00000005775,ENSDARG00000099045,ENSDARG00000024598,ENSDARG00000088484,ENSDARG00000022560,ENSDARG00000015065
GO:0000975	regulatory region DNA binding	molecular_function	0.024767	1	3	382	37	22454	ENSDARG00000077029,ENSDARG00000036893,ENSDARG00000027658
GO:0001067	regulatory region nucleic acid binding	molecular_function	0.024767	1	3	382	37	22454	ENSDARG00000077029,ENSDARG00000036893,ENSDARG00000027658
GO:0005623	cell	cellular_component	0.026018	1	121	382	6088	22454	ENSDARG00000092533,ENSDARG00000104144,ENSDARG00000061810,ENSDARG00000044524,ENSDARG00000105038,ENSDARG00000111824,ENSDARG00000097652,ENSDARG00000046157,ENSDARG00000038635,ENSDARG00000077804,ENSDARG00000008212,ENSDARG00000110550,ENSDARG00000062794,ENSDARG00000005775,ENSDARG00000071065,ENSDARG00000014963,ENSDARG00000097017,ENSDARG00000020345,ENSDARG00000000103,ENSDARG00000076290,ENSDARG00000103433,…
GO:0044464	cell part	cellular_component	0.026018	1	121	382	6088	22454	ENSDARG00000055754,ENSDARG00000035751,ENSDARG00000069673,ENSDARG00000053569,ENSDARG00000088069,ENSDARG00000052917,ENSDARG00000105583,ENSDARG00000104436,ENSDARG00000058656,ENSDARG00000058158,ENSDARG00000019743,ENSDARG00000075821,ENSDARG00000113005,ENSDARG00000027639,ENSDARG00000017211,ENSDARG00000099173,ENSDARG00000115167,ENSDARG00000086670,ENSDARG00000096103,ENSDARG00000024828,ENSDARG00000099292,…
GO:0000976	transcription regulatory region sequence-specific DNA binding	molecular_function	0.026187	1	2	382	15	22454	ENSDARG00000077029,ENSDARG00000036893
GO:1901981	phosphatidylinositol phosphate binding	molecular_function	0.026187	1	2	382	15	22454	ENSDARG00000016794,ENSDARG00000008592
GO:0032270	positive regulation of cellular protein metabolic process	biological_process	0.026559	1	3	382	38	22454	ENSDARG00000086670,ENSDARG00000102578,ENSDARG00000075821
GO:0051247	positive regulation of protein metabolic process	biological_process	0.026559	1	3	382	38	22454	ENSDARG00000086670,ENSDARG00000075821,ENSDARG00000102578
GO:0032991	macromolecular complex	cellular_component	0.026608	1	65	382	3022	22454	ENSDARG00000055739,ENSDARG00000096012,ENSDARG00000111969,ENSDARG00000094554,ENSDARG00000003527,ENSDARG00000056018,ENSDARG00000088805,ENSDARG00000056473,ENSDARG00000055349,ENSDARG00000019228,ENSDARG00000110637,ENSDARG00000092022,ENSDARG00000090716,ENSDARG00000103415,ENSDARG00000114099,ENSDARG00000011240,ENSDARG00000100388,ENSDARG00000033965,ENSDARG00000096411,ENSDARG00000100421,ENSDARG00000099080,…
GO:0003954	NADH dehydrogenase activity	molecular_function	0.027314	1	4	382	67	22454	ENSDARG00000063899,ENSDARG00000063921,ENSDARG00000063922,ENSDARG00000063914
GO:0044424	intracellular part	cellular_component	0.027653	1	108	382	5375	22454	ENSDARG00000011240,ENSDARG00000088805,ENSDARG00000095400,ENSDARG00000019228,ENSDARG00000055349,ENSDARG00000056473,ENSDARG00000110637,ENSDARG00000092022,ENSDARG00000114099,ENSDARG00000103415,ENSDARG00000090716,ENSDARG00000052512,ENSDARG00000094554,ENSDARG00000003527,ENSDARG00000099358,ENSDARG00000056018,ENSDARG00000063917,ENSDARG00000098950,ENSDARG00000100440,ENSDARG00000096012,ENSDARG00000058579,…
GO:0015925	galactosidase activity	molecular_function	0.029597	1	2	382	16	22454	ENSDARG00000036415,ENSDARG00000029510
GO:0000105	histidine biosynthetic process	biological_process	0.030347	1	3	382	40	22454	ENSDARG00000027992,ENSDARG00000099639,ENSDARG00000045857
GO:0006547	histidine metabolic process	biological_process	0.030347	1	3	382	40	22454	ENSDARG00000027992,ENSDARG00000099639,ENSDARG00000045857
GO:0052803	imidazole-containing compound metabolic process	biological_process	0.030347	1	3	382	40	22454	ENSDARG00000027992,ENSDARG00000045857,ENSDARG00000099639
GO:0048518	positive regulation of biological process	biological_process	0.030465	1	13	382	424	22454	ENSDARG00000075821,ENSDARG00000011240,ENSDARG00000056018,ENSDARG00000086670,ENSDARG00000088844,ENSDARG00000089636,ENSDARG00000056723,ENSDARG00000008212,ENSDARG00000097804,ENSDARG00000087247,ENSDARG00000102578,ENSDARG00000033965,ENSDARG00000019743
GO:0003727	single-stranded RNA binding	molecular_function	0.033736	1	1	382	2	22454	ENSDARG00000113005
GO:0004483	mRNA (nucleoside-2'-O-)-methyltransferase activity	molecular_function	0.033736	1	1	382	2	22454	ENSDARG00000039682
GO:0004859	phospholipase inhibitor activity	molecular_function	0.033736	1	1	382	2	22454	ENSDARG00000019228
GO:0008115	sarcosine oxidase activity	molecular_function	0.033736	1	1	382	2	22454	ENSDARG00000096262
GO:0008811	chloramphenicol O-acetyltransferase activity	molecular_function	0.033736	1	1	382	2	22454	ENSDARG00000011723
GO:0008818	cobalamin 5'-phosphate synthase activity	molecular_function	0.033736	1	1	382	2	22454	ENSDARG00000087933
GO:0010970	microtubule-based transport	biological_process	0.033736	1	1	382	2	22454	ENSDARG00000011240
GO:0016647	oxidoreductase activity, acting on the CH-NH group of donors, oxygen as acceptor	molecular_function	0.033736	1	1	382	2	22454	ENSDARG00000096262
GO:0030705	cytoskeleton-dependent intracellular transport	biological_process	0.033736	1	1	382	2	22454	ENSDARG00000011240
GO:0042073	intraciliary transport	biological_process	0.033736	1	1	382	2	22454	ENSDARG00000011240
GO:0046653	tetrahydrofolate metabolic process	biological_process	0.033736	1	1	382	2	22454	ENSDARG00000096262
GO:0051073	adenosylcobinamide-GDP ribazoletransferase activity	molecular_function	0.033736	1	1	382	2	22454	ENSDARG00000087933
GO:0055102	lipase inhibitor activity	molecular_function	0.033736	1	1	382	2	22454	ENSDARG00000019228
GO:0034702	ion channel complex	cellular_component	0.034402	1	3	382	42	22454	ENSDARG00000099045,ENSDARG00000024598,ENSDARG00000005775
GO:0034703	cation channel complex	cellular_component	0.034402	1	3	382	42	22454	ENSDARG00000005775,ENSDARG00000099045,ENSDARG00000024598
GO:0033036	macromolecule localization	biological_process	0.034463	1	35	382	1494	22454	ENSDARG00000100421,ENSDARG00000008212,ENSDARG00000105607,ENSDARG00000079780,ENSDARG00000054814,ENSDARG00000105038,ENSDARG00000111824,ENSDARG00000093254,ENSDARG00000104639,ENSDARG00000073841,ENSDARG00000099639,ENSDARG00000110658,ENSDARG00000020345,ENSDARG00000109251,ENSDARG00000016527,ENSDARG00000063186,ENSDARG00000061952,ENSDARG00000092436,ENSDARG00000099045,ENSDARG00000015065,ENSDARG00000035751,…
GO:0022900	electron transport chain	biological_process	0.035812	1	6	382	143	22454	ENSDARG00000063916,ENSDARG00000029581,ENSDARG00000063917,ENSDARG00000063921,ENSDARG00000063899,ENSDARG00000063908
GO:0016651	oxidoreductase activity, acting on NAD(P)H	molecular_function	0.035971	1	8	382	221	22454	ENSDARG00000063916,ENSDARG00000044718,ENSDARG00000063899,ENSDARG00000007526,ENSDARG00000039684,ENSDARG00000063914,ENSDARG00000063922,ENSDARG00000063921
GO:0033554	cellular response to stress	biological_process	0.036792	1	22	382	856	22454	ENSDARG00000096189,ENSDARG00000088805,ENSDARG00000112725,ENSDARG00000071065,ENSDARG00000103310,ENSDARG00000102578,ENSDARG00000098281,ENSDARG00000101694,ENSDARG00000091994,ENSDARG00000000476,ENSDARG00000035634,ENSDARG00000095149,ENSDARG00000103636,ENSDARG00000078728,ENSDARG00000033965,ENSDARG00000105038,ENSDARG00000093254,ENSDARG00000114370,ENSDARG00000100421,ENSDARG00000044718,ENSDARG00000012275,…
GO:0008287	protein serine/threonine phosphatase complex	cellular_component	0.036906	1	2	382	18	22454	ENSDARG00000086670,ENSDARG00000075821
GO:1903293	phosphatase complex	cellular_component	0.036906	1	2	382	18	22454	ENSDARG00000075821,ENSDARG00000086670
GO:0019835	cytolysis	biological_process	0.038724	1	3	382	44	22454	ENSDARG00000073841,ENSDARG00000035751,ENSDARG00000098196
GO:0044391	ribosomal subunit	cellular_component	0.040793	1	2	382	19	22454	ENSDARG00000019228,ENSDARG00000104436
GO:0070566	adenylyltransferase activity	molecular_function	0.040793	1	2	382	19	22454	ENSDARG00000016260,ENSDARG00000000103
GO:0032040	small-subunit processome	cellular_component	0.04234	1	4	382	77	22454	ENSDARG00000035751,ENSDARG00000003527,ENSDARG00000105583,ENSDARG00000011240
GO:0016567	protein ubiquitination	biological_process	0.042857	1	8	382	229	22454	ENSDARG00000089875,ENSDARG00000099639,ENSDARG00000037551,ENSDARG00000073841,ENSDARG00000098281,ENSDARG00000060729,ENSDARG00000114099,ENSDARG00000037958
GO:0016491	oxidoreductase activity	molecular_function	0.044046	1	36	382	1576	22454	ENSDARG00000063912,ENSDARG00000011932,ENSDARG00000056122,ENSDARG00000031814,ENSDARG00000036776,ENSDARG00000103636,ENSDARG00000016038,ENSDARG00000063914,ENSDARG00000014506,ENSDARG00000007526,ENSDARG00000063916,ENSDARG00000044718,ENSDARG00000103467,ENSDARG00000071065,ENSDARG00000014963,ENSDARG00000061472,ENSDARG00000097017,ENSDARG00000063899,ENSDARG00000063921,ENSDARG00000105060,ENSDARG00000038845,…
GO:0001518	voltage-gated sodium channel complex	cellular_component	0.044827	1	2	382	20	22454	ENSDARG00000024598,ENSDARG00000005775
GO:0003910	DNA ligase (ATP) activity	molecular_function	0.044827	1	2	382	20	22454	ENSDARG00000044718,ENSDARG00000071065
GO:0005248	voltage-gated sodium channel activity	molecular_function	0.044827	1	2	382	20	22454	ENSDARG00000024598,ENSDARG00000005775
GO:0034706	sodium channel complex	cellular_component	0.044827	1	2	382	20	22454	ENSDARG00000024598,ENSDARG00000005775
GO:0043167	ion binding	molecular_function	0.04722	1	141	382	7359	22454	ENSDARG00000096012,ENSDARG00000039521,ENSDARG00000098788,ENSDARG00000096840,ENSDARG00000078728,ENSDARG00000042816,ENSDARG00000044718,ENSDARG00000104820,ENSDARG00000008592,ENSDARG00000013965,ENSDARG00000117011,ENSDARG00000110637,ENSDARG00000103415,ENSDARG00000090716,ENSDARG00000013667,ENSDARG00000055349,ENSDARG00000033738,ENSDARG00000098196,ENSDARG00000102730,ENSDARG00000093254,ENSDARG00000089875,…
GO:0098588	bounding membrane of organelle	cellular_component	0.047443	1	20	382	783	22454	ENSDARG00000111824,ENSDARG00000100388,ENSDARG00000105038,ENSDARG00000096012,ENSDARG00000111969,ENSDARG00000100421,ENSDARG00000077804,ENSDARG00000011941,ENSDARG00000092436,ENSDARG00000100112,ENSDARG00000114558,ENSDARG00000001014,ENSDARG00000110637,ENSDARG00000109251,ENSDARG00000090716,ENSDARG00000099173,ENSDARG00000073841,ENSDARG00000110658,ENSDARG00000113005,ENSDARG00000017211
GO:0000921	septin ring assembly	biological_process	0.04815	1	3	382	48	22454	ENSDARG00000005775,ENSDARG00000097652,ENSDARG00000056723
GO:0005940	septin ring	cellular_component	0.04815	1	3	382	48	22454	ENSDARG00000056723,ENSDARG00000005775,ENSDARG00000097652
GO:0031106	septin ring organization	biological_process	0.04815	1	3	382	48	22454	ENSDARG00000097652,ENSDARG00000005775,ENSDARG00000056723
GO:0032156	septin cytoskeleton	cellular_component	0.04815	1	3	382	48	22454	ENSDARG00000097652,ENSDARG00000005775,ENSDARG00000056723
GO:0032185	septin cytoskeleton organization	biological_process	0.04815	1	3	382	48	22454	ENSDARG00000097652,ENSDARG00000005775,ENSDARG00000056723
GO:0006796	phosphate-containing compound metabolic process	biological_process	0.048782	1	41	382	1849	22454	ENSDARG00000055683,ENSDARG00000063899,ENSDARG00000063921,ENSDARG00000036281,ENSDARG00000011941,ENSDARG00000077804,ENSDARG00000110915,ENSDARG00000059738,ENSDARG00000005775,ENSDARG00000077047,ENSDARG00000013841,ENSDARG00000054814,ENSDARG00000063726,ENSDARG00000114532,ENSDARG00000075821,ENSDARG00000062954,ENSDARG00000102730,ENSDARG00000086670,ENSDARG00000077029,ENSDARG00000103415,ENSDARG00000013667,…
GO:0032786	positive regulation of DNA-templated transcription, elongation	biological_process	0.049001	1	2	382	21	22454	ENSDARG00000097804,ENSDARG00000011240
GO:0032968	positive regulation of transcription elongation from RNA polymerase II promoter	biological_process	0.049001	1	2	382	21	22454	ENSDARG00000011240,ENSDARG00000097804
GO:0034243	regulation of transcription elongation from RNA polymerase II promoter	biological_process	0.049001	1	2	382	21	22454	ENSDARG00000097804,ENSDARG00000011240
GO:0032446	protein modification by small protein conjugation	biological_process	0.049555	1	8	382	236	22454	ENSDARG00000114099,ENSDARG00000098281,ENSDARG00000060729,ENSDARG00000037958,ENSDARG00000089875,ENSDARG00000099639,ENSDARG00000037551,ENSDARG00000073841
GO:0045184	establishment of protein localization	biological_process	0.049821	1	28	382	1184	22454	ENSDARG00000100112,ENSDARG00000056473,ENSDARG00000061952,ENSDARG00000092436,ENSDARG00000090716,ENSDARG00000114558,ENSDARG00000020345,ENSDARG00000110637,ENSDARG00000109251,ENSDARG00000016527,ENSDARG00000073841,ENSDARG00000110658,ENSDARG00000078182,ENSDARG00000099173,ENSDARG00000104639,ENSDARG00000113005,ENSDARG00000017211,ENSDARG00000105038,ENSDARG00000111824,ENSDARG00000054814,ENSDARG00000101999,…
GO:0008104	protein localization	biological_process	0.050034	1	29	382	1235	22454	ENSDARG00000105038,ENSDARG00000111824,ENSDARG00000101999,ENSDARG00000054814,ENSDARG00000096012,ENSDARG00000079780,ENSDARG00000105607,ENSDARG00000008212,ENSDARG00000100421,ENSDARG00000030758,ENSDARG00000015065,ENSDARG00000035751,ENSDARG00000100112,ENSDARG00000056473,ENSDARG00000061952,ENSDARG00000092436,ENSDARG00000090716,ENSDARG00000110637,ENSDARG00000016527,ENSDARG00000109251,ENSDARG00000114558,…
GO:0000122	negative regulation of transcription from RNA polymerase II promoter	biological_process	0.050177	1	1	382	3	22454	ENSDARG00000052917
GO:0001671	ATPase activator activity	molecular_function	0.050177	1	1	382	3	22454	ENSDARG00000028664
GO:0004348	glucosylceramidase activity	molecular_function	0.050177	1	1	382	3	22454	ENSDARG00000061472
GO:0004408	holocytochrome-c synthase activity	molecular_function	0.050177	1	1	382	3	22454	ENSDARG00000099358
GO:0004514	nicotinate-nucleotide diphosphorylase (carboxylating) activity	molecular_function	0.050177	1	1	382	3	22454	ENSDARG00000005251
GO:0004661	protein geranylgeranyltransferase activity	molecular_function	0.050177	1	1	382	3	22454	ENSDARG00000061024
GO:0004663	Rab geranylgeranyltransferase activity	molecular_function	0.050177	1	1	382	3	22454	ENSDARG00000061024
GO:0007213	G-protein coupled acetylcholine receptor signaling pathway	biological_process	0.050177	1	1	382	3	22454	ENSDARG00000030758
GO:0008297	single-stranded DNA exodeoxyribonuclease activity	molecular_function	0.050177	1	1	382	3	22454	ENSDARG00000107385
GO:0008409	5'-3' exonuclease activity	molecular_function	0.050177	1	1	382	3	22454	ENSDARG00000107385
GO:0008990	rRNA (guanine-N2-)-methyltransferase activity	molecular_function	0.050177	1	1	382	3	22454	ENSDARG00000104820
GO:0009435	NAD biosynthetic process	biological_process	0.050177	1	1	382	3	22454	ENSDARG00000005251
GO:0016435	rRNA (guanine) methyltransferase activity	molecular_function	0.050177	1	1	382	3	22454	ENSDARG00000104820
GO:0016989	sigma factor antagonist activity	molecular_function	0.050177	1	1	382	3	22454	ENSDARG00000039684
GO:0019030	icosahedral viral capsid	cellular_component	0.050177	1	1	382	3	22454	ENSDARG00000001014
GO:0019674	NAD metabolic process	biological_process	0.050177	1	1	382	3	22454	ENSDARG00000005251
GO:0035312	5'-3' exodeoxyribonuclease activity	molecular_function	0.050177	1	1	382	3	22454	ENSDARG00000107385
GO:0043113	receptor clustering	biological_process	0.050177	1	1	382	3	22454	ENSDARG00000030758
GO:0043236	laminin binding	molecular_function	0.050177	1	1	382	3	22454	ENSDARG00000030758
GO:0045145	single-stranded DNA 5'-3' exodeoxyribonuclease activity	molecular_function	0.050177	1	1	382	3	22454	ENSDARG00000107385
GO:0005681	spliceosomal complex	cellular_component	0.050667	1	3	382	49	22454	ENSDARG00000105583,ENSDARG00000011240,ENSDARG00000055349
GO:0006793	phosphorus metabolic process	biological_process	0.051888	1	41	382	1858	22454	ENSDARG00000101661,ENSDARG00000104153,ENSDARG00000005251,ENSDARG00000103415,ENSDARG00000077029,ENSDARG00000013667,ENSDARG00000092022,ENSDARG00000102730,ENSDARG00000086670,ENSDARG00000062954,ENSDARG00000075821,ENSDARG00000012196,ENSDARG00000016794,ENSDARG00000096840,ENSDARG00000104103,ENSDARG00000063917,ENSDARG00000092561,ENSDARG00000020871,ENSDARG00000063916,ENSDARG00000094127,ENSDARG00000103467,…
GO:1902582	single-organism intracellular transport	biological_process	0.052263	1	21	382	841	22454	ENSDARG00000110658,ENSDARG00000073841,ENSDARG00000099173,ENSDARG00000078182,ENSDARG00000113005,ENSDARG00000011240,ENSDARG00000017211,ENSDARG00000100112,ENSDARG00000092436,ENSDARG00000063186,ENSDARG00000016527,ENSDARG00000110637,ENSDARG00000109251,ENSDARG00000114558,ENSDARG00000008212,ENSDARG00000100421,ENSDARG00000063917,ENSDARG00000111824,ENSDARG00000105038,ENSDARG00000096012,ENSDARG00000079780
GO:0016655	oxidoreductase activity, acting on NAD(P)H, quinone or similar compound as acceptor	molecular_function	0.053198	1	4	382	83	22454	ENSDARG00000063899,ENSDARG00000063922,ENSDARG00000063921,ENSDARG00000063914
GO:0035091	phosphatidylinositol binding	molecular_function	0.053198	1	4	382	83	22454	ENSDARG00000008592,ENSDARG00000104103,ENSDARG00000075334,ENSDARG00000016794
GO:0001907	killing by symbiont of host cells	biological_process	0.053309	1	2	382	22	22454	ENSDARG00000088844,ENSDARG00000035751
GO:0008199	ferric iron binding	molecular_function	0.053309	1	2	382	22	22454	ENSDARG00000036281,ENSDARG00000044718
GO:0044004	disruption by symbiont of host cell	biological_process	0.053309	1	2	382	22	22454	ENSDARG00000035751,ENSDARG00000088844
GO:0044212	transcription regulatory region DNA binding	molecular_function	0.053309	1	2	382	22	22454	ENSDARG00000036893,ENSDARG00000077029
GO:0016746	transferase activity, transferring acyl groups	molecular_function	0.055088	1	10	382	328	22454	ENSDARG00000011723,ENSDARG00000039521,ENSDARG00000079647,ENSDARG00000019228,ENSDARG00000102106,ENSDARG00000053575,ENSDARG00000074401,ENSDARG00000027639,ENSDARG00000077804,ENSDARG00000036893
GO:0030684	preribosome	cellular_component	0.055141	1	4	382	84	22454	ENSDARG00000035751,ENSDARG00000003527,ENSDARG00000011240,ENSDARG00000105583
GO:0009116	nucleoside metabolic process	biological_process	0.055872	1	9	382	285	22454	ENSDARG00000063921,ENSDARG00000063917,ENSDARG00000092022,ENSDARG00000103415,ENSDARG00000063895,ENSDARG00000063899,ENSDARG00000005775,ENSDARG00000063916,ENSDARG00000033916
GO:0016814	hydrolase activity, acting on carbon-nitrogen (but not peptide) bonds, in cyclic amidines	molecular_function	0.055887	1	3	382	51	22454	ENSDARG00000045857,ENSDARG00000061348,ENSDARG00000109251
GO:0051130	positive regulation of cellular component organization	biological_process	0.055887	1	3	382	51	22454	ENSDARG00000087247,ENSDARG00000033965,ENSDARG00000008212
GO:0016779	nucleotidyltransferase activity	molecular_function	0.056452	1	15	382	559	22454	ENSDARG00000055349,ENSDARG00000103937,ENSDARG00000000103,ENSDARG00000098788,ENSDARG00000016260,ENSDARG00000096411,ENSDARG00000011932,ENSDARG00000105583,ENSDARG00000110658,ENSDARG00000037675,ENSDARG00000039682,ENSDARG00000086421,ENSDARG00000035634,ENSDARG00000113005,ENSDARG00000011240
GO:1901657	glycosyl compound metabolic process	biological_process	0.056868	1	9	382	286	22454	ENSDARG00000063917,ENSDARG00000063921,ENSDARG00000092022,ENSDARG00000103415,ENSDARG00000063895,ENSDARG00000063899,ENSDARG00000063916,ENSDARG00000005775,ENSDARG00000033916
GO:0003887	DNA-directed DNA polymerase activity	molecular_function	0.057616	1	5	382	122	22454	ENSDARG00000105583,ENSDARG00000011240,ENSDARG00000035634,ENSDARG00000037675,ENSDARG00000055349
GO:0031647	regulation of protein stability	biological_process	0.057746	1	2	382	23	22454	ENSDARG00000056018,ENSDARG00000114099
GO:0050821	protein stabilization	biological_process	0.057746	1	2	382	23	22454	ENSDARG00000114099,ENSDARG00000056018
GO:0060627	regulation of vesicle-mediated transport	biological_process	0.057746	1	2	382	23	22454	ENSDARG00000008212,ENSDARG00000094127
GO:0042278	purine nucleoside metabolic process	biological_process	0.057999	1	8	382	244	22454	ENSDARG00000063899,ENSDARG00000103415,ENSDARG00000092022,ENSDARG00000063921,ENSDARG00000063917,ENSDARG00000033916,ENSDARG00000063916,ENSDARG00000005775
GO:0046128	purine ribonucleoside metabolic process	biological_process	0.057999	1	8	382	244	22454	ENSDARG00000063916,ENSDARG00000005775,ENSDARG00000033916,ENSDARG00000063917,ENSDARG00000063921,ENSDARG00000103415,ENSDARG00000092022,ENSDARG00000063899
GO:0046034	ATP metabolic process	biological_process	0.058043	1	7	382	202	22454	ENSDARG00000092022,ENSDARG00000103415,ENSDARG00000063899,ENSDARG00000063921,ENSDARG00000063917,ENSDARG00000063916,ENSDARG00000005775
GO:0015031	protein transport	biological_process	0.061281	1	27	382	1158	22454	ENSDARG00000016527,ENSDARG00000110637,ENSDARG00000109251,ENSDARG00000114558,ENSDARG00000020345,ENSDARG00000090716,ENSDARG00000092436,ENSDARG00000061952,ENSDARG00000056473,ENSDARG00000100112,ENSDARG00000113005,ENSDARG00000017211,ENSDARG00000104639,ENSDARG00000099173,ENSDARG00000078182,ENSDARG00000110658,ENSDARG00000073841,ENSDARG00000096012,ENSDARG00000079780,ENSDARG00000101999,ENSDARG00000054814,…
GO:0006120	mitochondrial electron transport, NADH to ubiquinone	biological_process	0.062306	1	2	382	24	22454	ENSDARG00000063899,ENSDARG00000063917
GO:0017080	sodium channel regulator activity	molecular_function	0.062306	1	2	382	24	22454	ENSDARG00000056122,ENSDARG00000082753
GO:0019871	sodium channel inhibitor activity	molecular_function	0.062306	1	2	382	24	22454	ENSDARG00000056122,ENSDARG00000082753
GO:0032784	regulation of DNA-templated transcription, elongation	biological_process	0.062306	1	2	382	24	22454	ENSDARG00000011240,ENSDARG00000097804
GO:0043232	intracellular non-membrane-bounded organelle	cellular_component	0.06233	1	29	382	1262	22454	ENSDARG00000058656,ENSDARG00000104436,ENSDARG00000033965,ENSDARG00000046157,ENSDARG00000097652,ENSDARG00000096411,ENSDARG00000105583,ENSDARG00000053569,ENSDARG00000094554,ENSDARG00000005775,ENSDARG00000030270,ENSDARG00000055754,ENSDARG00000055349,ENSDARG00000103937,ENSDARG00000000103,ENSDARG00000019228,ENSDARG00000103433,ENSDARG00000088805,ENSDARG00000078401,ENSDARG00000089567,ENSDARG00000114099,…
GO:0008171	O-methyltransferase activity	molecular_function	0.064175	1	3	382	54	22454	ENSDARG00000015337,ENSDARG00000039682,ENSDARG00000105607
GO:0015002	heme-copper terminal oxidase activity	molecular_function	0.064354	1	5	382	126	22454	ENSDARG00000014963,ENSDARG00000063912,ENSDARG00000016038,ENSDARG00000103467,ENSDARG00000022509
GO:0030529	ribonucleoprotein complex	cellular_component	0.06482	1	14	382	523	22454	ENSDARG00000094554,ENSDARG00000035751,ENSDARG00000003527,ENSDARG00000011240,ENSDARG00000079488,ENSDARG00000019228,ENSDARG00000103937,ENSDARG00000055349,ENSDARG00000103433,ENSDARG00000104436,ENSDARG00000046157,ENSDARG00000096411,ENSDARG00000105583,ENSDARG00000025073
GO:0000977	RNA polymerase II regulatory region sequence-specific DNA binding	molecular_function	0.066338	1	1	382	4	22454	ENSDARG00000036893
GO:0000978	RNA polymerase II core promoter proximal region sequence-specific DNA binding	molecular_function	0.066338	1	1	382	4	22454	ENSDARG00000036893
GO:0000982	transcription factor activity, RNA polymerase II core promoter proximal region sequence-specific binding	molecular_function	0.066338	1	1	382	4	22454	ENSDARG00000036893
GO:0000987	core promoter proximal region sequence-specific DNA binding	molecular_function	0.066338	1	1	382	4	22454	ENSDARG00000036893
GO:0001012	RNA polymerase II regulatory region DNA binding	molecular_function	0.066338	1	1	382	4	22454	ENSDARG00000036893
GO:0001159	core promoter proximal region DNA binding	molecular_function	0.066338	1	1	382	4	22454	ENSDARG00000036893
GO:0004623	phospholipase A2 activity	molecular_function	0.066338	1	1	382	4	22454	ENSDARG00000042396
GO:0008813	chorismate lyase activity	molecular_function	0.066338	1	1	382	4	22454	ENSDARG00000089567
GO:0010821	regulation of mitochondrion organization	biological_process	0.066338	1	1	382	4	22454	ENSDARG00000087247
GO:0010822	positive regulation of mitochondrion organization	biological_process	0.066338	1	1	382	4	22454	ENSDARG00000087247
GO:0012502	induction of programmed cell death	biological_process	0.066338	1	1	382	4	22454	ENSDARG00000088844
GO:0019051	induction by virus of host apoptotic process	biological_process	0.066338	1	1	382	4	22454	ENSDARG00000088844
GO:0030284	estrogen receptor activity	molecular_function	0.066338	1	1	382	4	22454	ENSDARG00000004111
GO:0031343	positive regulation of cell killing	biological_process	0.066338	1	1	382	4	22454	ENSDARG00000088844
GO:0033925	mannosyl-glycoprotein endo-beta-N-acetylglucosaminidase activity	molecular_function	0.066338	1	1	382	4	22454	ENSDARG00000069673
GO:0043902	positive regulation of multi-organism process	biological_process	0.066338	1	1	382	4	22454	ENSDARG00000088844
GO:0044533	positive regulation of apoptotic process in other organism	biological_process	0.066338	1	1	382	4	22454	ENSDARG00000088844
GO:0051709	regulation of killing of cells of other organism	biological_process	0.066338	1	1	382	4	22454	ENSDARG00000088844
GO:0051712	positive regulation of killing of cells of other organism	biological_process	0.066338	1	1	382	4	22454	ENSDARG00000088844
GO:0052042	positive regulation by symbiont of host programmed cell death	biological_process	0.066338	1	1	382	4	22454	ENSDARG00000088844
GO:0052151	positive regulation by symbiont of host apoptotic process	biological_process	0.066338	1	1	382	4	22454	ENSDARG00000088844
GO:0052330	positive regulation by organism of programmed cell death in other organism involved in symbiotic interaction	biological_process	0.066338	1	1	382	4	22454	ENSDARG00000088844
GO:0052501	positive regulation by organism of apoptotic process in other organism involved in symbiotic interaction	biological_process	0.066338	1	1	382	4	22454	ENSDARG00000088844
GO:0060139	positive regulation of apoptotic process by virus	biological_process	0.066338	1	1	382	4	22454	ENSDARG00000088844
GO:0090199	regulation of release of cytochrome c from mitochondria	biological_process	0.066338	1	1	382	4	22454	ENSDARG00000087247
GO:0090200	positive regulation of release of cytochrome c from mitochondria	biological_process	0.066338	1	1	382	4	22454	ENSDARG00000087247
GO:0097193	intrinsic apoptotic signaling pathway	biological_process	0.066338	1	1	382	4	22454	ENSDARG00000087247
GO:2001233	regulation of apoptotic signaling pathway	biological_process	0.066338	1	1	382	4	22454	ENSDARG00000087247
GO:2001235	positive regulation of apoptotic signaling pathway	biological_process	0.066338	1	1	382	4	22454	ENSDARG00000087247
GO:0005198	structural molecule activity	molecular_function	0.066727	1	23	382	966	22454	ENSDARG00000096411,ENSDARG00000058656,ENSDARG00000104436,ENSDARG00000019743,ENSDARG00000046157,ENSDARG00000093068,ENSDARG00000103467,ENSDARG00000044718,ENSDARG00000090716,ENSDARG00000053831,ENSDARG00000025073,ENSDARG00000011932,ENSDARG00000019228,ENSDARG00000103937,ENSDARG00000056473,ENSDARG00000103433,ENSDARG00000088805,ENSDARG00000089567,ENSDARG00000036791,ENSDARG00000051896,ENSDARG00000026892,…
GO:0003810	protein-glutamine gamma-glutamyltransferase activity	molecular_function	0.066984	1	2	382	25	22454	ENSDARG00000036893,ENSDARG00000102106
GO:0019238	cyclohydrolase activity	molecular_function	0.066984	1	2	382	25	22454	ENSDARG00000045857,ENSDARG00000109251
[truncated: 1,552 more rows]

## Sheet: HybS_vs_DoS.CG.Hyper_DMR_promot
GO_accession	Description	Term_type	Over_represented_pValue	Corrected_pValue	Number of DMP reference genes with GO anntation	Number of all DMP related genes with GO annotation	Number of background genes related to this GO	Number of all the background genes with GO annotation	DMP genes
[truncated: 1,771 more rows]

[truncated: 9 more sheets: HybS_vs_DoS.CG.Hypo_DMR_promote, MOH_vs_DoH.CG.Hyper_DMR_promote, MOH_vs_DoH.CG.Hypo_DMR_promoter, MOS_vs_DoS.CG.Hyper_DMR_promote, MOS_vs_DoS.CG.Hypo_DMR_promoter, MOH_vs_HybH.CG.Hyper_DMR_promot, MOH_vs_HybH.CG.Hypo_DMR_promote, MOS_vs_HybS.CG.Hyper_DMR_promot, MOS_vs_HybS.CG.Hypo_DMR_promote]
