# Supplementary material for: Genome-wide comparative methylation analysis reveals the fate of germ stem cells after surrogate production in teleost
Source: BMC Biol. 2024 Feb 16;22:39. doi: 10.1186/s12915-024-01842-z (PMC10870548; doi:10.1186/s12915-024-01842-z)
Supplement: Supplementary file 9 — Additional file 9. KEGG signaling pathway analysis of DMPs. File containing KEGG signaling pathway enrichment analysis of observed DMPs between all the compared groups. [file 12915_2024_1842_MOESM9_ESM.xls]

## Sheet: HybH_vs_DoH.CG.Hyper_DMR_promot
##Databases: KEGG PATHWAY
##Statistical test method: hypergeometric test / Fisher's exact test
##FDR correction method: Benjamini and Hochberg
#Term	Database	ID	Number of DMP related genes	Number of all reference genes with pathway annotation	P-Value	Corrected P-Value	Gene IDs	Hyperlink (the URL, refers to KEGG database)
MAPK signaling pathway	KEGG PATHWAY	dre04010	20	373	0.000140128	0.0165352	ENSDARG00000115627|ENSDARG00000035559|ENSDARG00000097948|ENSDARG00000058460|ENSDARG00000003326|ENSDARG00000031888|ENSDARG00000078775|ENSDARG00000001234|ENSDARG00000042021|ENSDARG00000017905|ENSDARG00000068177|ENSDARG00000042811|ENSDARG00000000796|ENSDARG00000013847|ENSDARG00000098108|ENSDARG00000024546|ENSDARG00000005416|ENSDARG00000010231|ENSDARG00000055635|ENSDARG00000071524	http://www.genome.jp/kegg-bin/show_pathway?dre04010/dre:30681%09red/dre:445234%09red/dre:445057%09red/dre:140621%09red/dre:567438%09red/dre:266749%09red/dre:245700%09red/dre:503589%09red/dre:797409%09red/dre:393614%09red/dre:562720%09red/dre:431720%09red/dre:405817%09red/dre:378478%09red/dre:30554%09red/dre:555703%09red/dre:30590%09red/dre:100005049%09red/dre:678610%09red/dre:100331895%09red
p53 signaling pathway	KEGG PATHWAY	dre04115	7	79	0.00165259	0.0690964	ENSDARG00000035559|ENSDARG00000004325|ENSDARG00000020693|ENSDARG00000070272|ENSDARG00000008434|ENSDARG00000009273|ENSDARG00000017905	http://www.genome.jp/kegg-bin/show_pathway?dre04115/dre:140621%09red/dre:492763%09red/dre:557302%09red/dre:394065%09red/dre:436933%09red/dre:114401%09red/dre:30590%09red
ABC transporters	KEGG PATHWAY	dre02010	5	39	0.00175669	0.0690964	ENSDARG00000063078|ENSDARG00000063475|ENSDARG00000063059|ENSDARG00000100524|ENSDARG00000014031	http://www.genome.jp/kegg-bin/show_pathway?dre02010/dre:556979%09red/dre:100136850%09red/dre:564344%09red/dre:557317%09red/dre:393561%09red
Apoptosis	KEGG PATHWAY	dre04210	10	167	0.00300672	0.0886982	ENSDARG00000035559|ENSDARG00000004325|ENSDARG00000070272|ENSDARG00000031888|ENSDARG00000008434|ENSDARG00000017905|ENSDARG00000007751|ENSDARG00000093405|ENSDARG00000062052|ENSDARG00000005416	http://www.genome.jp/kegg-bin/show_pathway?dre04210/dre:140621%09red/dre:492763%09red/dre:552927%09red/dre:373118%09red/dre:557302%09red/dre:114401%09red/dre:562720%09red/dre:195817%09red/dre:555703%09red/dre:30590%09red
Arginine and proline metabolism	KEGG PATHWAY	dre00330	5	61	0.0101261	0.238975	ENSDARG00000105349|ENSDARG00000095908|ENSDARG00000003931|ENSDARG00000018426|ENSDARG00000103692	http://www.genome.jp/kegg-bin/show_pathway?dre00330/dre:334197%09red/dre:431716%09red/dre:563281%09red/dre:327288%09red
Metabolic pathways	KEGG PATHWAY	dre01100	43	1507	0.0183699	0.325386	ENSDARG00000054534|ENSDARG00000057853|ENSDARG00000013430|ENSDARG00000018953|ENSDARG00000055591|ENSDARG00000037815|ENSDARG00000101198|ENSDARG00000025012|ENSDARG00000095908|ENSDARG00000036438|ENSDARG00000095623|ENSDARG00000103692|ENSDARG00000053456|ENSDARG00000012192|ENSDARG00000093176|ENSDARG00000052700|ENSDARG00000024546|ENSDARG00000100185|ENSDARG00000105349|ENSDARG00000096900|ENSDARG00000060522|…	http://www.genome.jp/kegg-bin/show_pathway?dre01100/dre:327288%09red/dre:100136866%09red/dre:560915%09red/dre:100331179%09red/dre:561338%09red/dre:192309%09red/dre:641570%09red/dre:405845%09red/dre:402880%09red/dre:393845%09red/dre:445291%09red/dre:322228%09red/dre:563281%09red/dre:558601%09red/dre:436652%09red/dre:406306%09red/dre:492773%09red/dre:406558%09red/dre:100002875%09red/dre:100536873%0…
Synthesis and degradation of ketone bodies	KEGG PATHWAY	dre00072	2	9	0.0193026	0.325386	ENSDARG00000052696|ENSDARG00000052700	http://www.genome.jp/kegg-bin/show_pathway?dre00072/dre:550507%09red
Cardiac muscle contraction	KEGG PATHWAY	dre04260	6	117	0.0366791	0.541016	ENSDARG00000058460|ENSDARG00000003326|ENSDARG00000012388|ENSDARG00000055618|ENSDARG00000078703|ENSDARG00000097948	http://www.genome.jp/kegg-bin/show_pathway?dre04260/dre:402880%09red/dre:567438%09red/dre:559236%09red/dre:393614%09red/dre:408256%09red/dre:797409%09red
Glycine, serine and threonine metabolism	KEGG PATHWAY	dre00260	3	45	0.0702335	0.684054	ENSDARG00000055591|ENSDARG00000018426|ENSDARG00000013430	http://www.genome.jp/kegg-bin/show_pathway?dre00260/dre:322228%09red/dre:558601%09red/dre:334197%09red
Ferroptosis	KEGG PATHWAY	dre04216	3	45	0.0702335	0.684054	ENSDARG00000035559|ENSDARG00000018953|ENSDARG00000095908	http://www.genome.jp/kegg-bin/show_pathway?dre04216/dre:30590%09red/dre:333974%09red/dre:431716%09red
VEGF signaling pathway	KEGG PATHWAY	dre04370	4	76	0.0755028	0.684054	ENSDARG00000024546|ENSDARG00000004325|ENSDARG00000004539|ENSDARG00000042021	http://www.genome.jp/kegg-bin/show_pathway?dre04370/dre:30681%09red/dre:30554%09red/dre:246227%09red/dre:492763%09red
Mannose type O-glycan biosynthesis	KEGG PATHWAY	dre00515	2	24	0.0939225	0.684054	ENSDARG00000003208|ENSDARG00000010941	http://www.genome.jp/kegg-bin/show_pathway?dre00515/dre:492773%09red/dre:497644%09red
Butanoate metabolism	KEGG PATHWAY	dre00650	2	24	0.0939225	0.684054	ENSDARG00000052696|ENSDARG00000052700	http://www.genome.jp/kegg-bin/show_pathway?dre00650/dre:550507%09red
Mitophagy - animal	KEGG PATHWAY	dre04137	4	83	0.0956659	0.684054	ENSDARG00000035559|ENSDARG00000031888|ENSDARG00000008434|ENSDARG00000067717	http://www.genome.jp/kegg-bin/show_pathway?dre04137/dre:30590%09red/dre:751649%09red/dre:114401%09red/dre:562720%09red
Herpes simplex virus 1 infection	KEGG PATHWAY	dre05168	7	188	0.0958298	0.684054	ENSDARG00000035559|ENSDARG00000004325|ENSDARG00000059360|ENSDARG00000070272|ENSDARG00000008434|ENSDARG00000017905|ENSDARG00000021004	http://www.genome.jp/kegg-bin/show_pathway?dre05168/dre:140621%09red/dre:492763%09red/dre:557302%09red/dre:114401%09red/dre:100145909%09red/dre:30590%09red/dre:565774%09red
Histidine metabolism	KEGG PATHWAY	dre00340	2	25	0.10015	0.684054	ENSDARG00000003931|ENSDARG00000018426	http://www.genome.jp/kegg-bin/show_pathway?dre00340/dre:334197%09red/dre:327288%09red
Cysteine and methionine metabolism	KEGG PATHWAY	dre00270	3	53	0.100483	0.684054	ENSDARG00000003132|ENSDARG00000018953|ENSDARG00000013430	http://www.genome.jp/kegg-bin/show_pathway?dre00270/dre:322228%09red/dre:447941%09red/dre:333974%09red
Regulation of actin cytoskeleton	KEGG PATHWAY	dre04810	9	271	0.108717	0.684054	ENSDARG00000115627|ENSDARG00000068177|ENSDARG00000015149|ENSDARG00000055412|ENSDARG00000042811|ENSDARG00000103467|ENSDARG00000052423|ENSDARG00000013847|ENSDARG00000055635	http://www.genome.jp/kegg-bin/show_pathway?dre04810/dre:571256%09red/dre:445234%09red/dre:266749%09red/dre:735292%09red/dre:570218%09red/dre:449707%09red/dre:503589%09red/dre:100005049%09red/dre:378478%09red
RNA transport	KEGG PATHWAY	dre03013	6	158	0.110144	0.684054	ENSDARG00000038585|ENSDARG00000021140|ENSDARG00000036394|ENSDARG00000104889|ENSDARG00000008292|ENSDARG00000044298	http://www.genome.jp/kegg-bin/show_pathway?dre03013/dre:393856%09red/dre:570700%09red/dre:445490%09red/dre:541523%09red/dre:327341%09red/dre:100004610%09red
Sphingolipid metabolism	KEGG PATHWAY	dre00600	3	60	0.130459	0.709494	ENSDARG00000053525|ENSDARG00000077782|ENSDARG00000016474	http://www.genome.jp/kegg-bin/show_pathway?dre00600/dre:406385%09red/dre:557817%09red/dre:100331179%09red
FoxO signaling pathway	KEGG PATHWAY	dre04068	6	167	0.132279	0.709494	ENSDARG00000019130|ENSDARG00000031888|ENSDARG00000042021|ENSDARG00000071524|ENSDARG00000013847|ENSDARG00000025522	http://www.genome.jp/kegg-bin/show_pathway?dre04068/dre:30681%09red/dre:324140%09red/dre:565576%09red/dre:562720%09red/dre:245700%09red/dre:378478%09red
Insulin signaling pathway	KEGG PATHWAY	dre04910	6	167	0.132279	0.709494	ENSDARG00000038585|ENSDARG00000015657|ENSDARG00000031888|ENSDARG00000071524|ENSDARG00000055635|ENSDARG00000038095	http://www.genome.jp/kegg-bin/show_pathway?dre04910/dre:445234%09red/dre:406459%09red/dre:562720%09red/dre:541523%09red/dre:245700%09red/dre:445073%09red
RIG-I-like receptor signaling pathway	KEGG PATHWAY	dre04622	3	62	0.139542	0.711077	ENSDARG00000070272|ENSDARG00000031888|ENSDARG00000042021	http://www.genome.jp/kegg-bin/show_pathway?dre04622/dre:30681%09red/dre:557302%09red/dre:562720%09red
Fatty acid elongation	KEGG PATHWAY	dre00062	2	34	0.160417	0.711077	ENSDARG00000093176|ENSDARG00000100185	http://www.genome.jp/kegg-bin/show_pathway?dre00062/dre:327274%09red/dre:405845%09red
Glycosphingolipid biosynthesis - globo and isoglobo series	KEGG PATHWAY	dre00603	1	8	0.165488	0.711077	ENSDARG00000099313	http://www.genome.jp/kegg-bin/show_pathway?dre00603/dre:560778%09red
Starch and sucrose metabolism	KEGG PATHWAY	dre00500	2	36	0.17458	0.711077	ENSDARG00000013561|ENSDARG00000096900	http://www.genome.jp/kegg-bin/show_pathway?dre00500/dre:393400%09red/dre:394000%09red
ErbB signaling pathway	KEGG PATHWAY	dre04012	4	106	0.176546	0.711077	ENSDARG00000013847|ENSDARG00000031888|ENSDARG00000068177|ENSDARG00000055635	http://www.genome.jp/kegg-bin/show_pathway?dre04012/dre:445234%09red/dre:266749%09red/dre:378478%09red/dre:562720%09red
beta-Alanine metabolism	KEGG PATHWAY	dre00410	2	37	0.181735	0.711077	ENSDARG00000003931|ENSDARG00000018426	http://www.genome.jp/kegg-bin/show_pathway?dre00410/dre:334197%09red/dre:327288%09red
Riboflavin metabolism	KEGG PATHWAY	dre00740	1	9	0.182097	0.711077	ENSDARG00000060522	http://www.genome.jp/kegg-bin/show_pathway?dre00740/dre:560915%09red
Lysosome	KEGG PATHWAY	dre04142	5	146	0.183399	0.711077	ENSDARG00000093176|ENSDARG00000099313|ENSDARG00000016474|ENSDARG00000057853|ENSDARG00000099824	http://www.genome.jp/kegg-bin/show_pathway?dre04142/dre:406385%09red/dre:192336%09red/dre:114367%09red/dre:560778%09red/dre:405845%09red
DNA replication	KEGG PATHWAY	dre03030	2	38	0.188932	0.711077	ENSDARG00000037532|ENSDARG00000078759	http://www.genome.jp/kegg-bin/show_pathway?dre03030/dre:100147915%09red/dre:559535%09red
Sulfur metabolism	KEGG PATHWAY	dre00920	1	10	0.198377	0.711077	ENSDARG00000097447	http://www.genome.jp/kegg-bin/show_pathway?dre00920/dre:641570%09red
Basal transcription factors	KEGG PATHWAY	dre03022	2	40	0.203435	0.711077	ENSDARG00000007657|ENSDARG00000011000	http://www.genome.jp/kegg-bin/show_pathway?dre03022/dre:323974%09red/dre:541325%09red
Purine metabolism	KEGG PATHWAY	dre00230	5	154	0.211084	0.711077	ENSDARG00000013561|ENSDARG00000063732|ENSDARG00000012192|ENSDARG00000100397|ENSDARG00000005565	http://www.genome.jp/kegg-bin/show_pathway?dre00230/dre:393845%09red/dre:436652%09red/dre:561338%09red/dre:394000%09red/dre:406558%09red
Glycolysis / Gluconeogenesis	KEGG PATHWAY	dre00010	3	77	0.213316	0.711077	ENSDARG00000013561|ENSDARG00000018426|ENSDARG00000025012	http://www.genome.jp/kegg-bin/show_pathway?dre00010/dre:334197%09red/dre:394000%09red/dre:192309%09red
NOD-like receptor signaling pathway	KEGG PATHWAY	dre04621	5	156	0.218207	0.711077	ENSDARG00000070272|ENSDARG00000031888|ENSDARG00000008434|ENSDARG00000095197|ENSDARG00000042021	http://www.genome.jp/kegg-bin/show_pathway?dre04621/dre:30681%09red/dre:494131%09red/dre:557302%09red/dre:114401%09red/dre:562720%09red
Vascular smooth muscle contraction	KEGG PATHWAY	dre04270	5	160	0.232669	0.711077	ENSDARG00000052423|ENSDARG00000115627|ENSDARG00000079840|ENSDARG00000024546|ENSDARG00000055412	http://www.genome.jp/kegg-bin/show_pathway?dre04270/dre:570218%09red/dre:30554%09red/dre:568554%09red/dre:449707%09red/dre:503589%09red
Nucleotide excision repair	KEGG PATHWAY	dre03420	2	44	0.232764	0.711077	ENSDARG00000007657|ENSDARG00000075612	http://www.genome.jp/kegg-bin/show_pathway?dre03420/dre:541325%09red/dre:560477%09red
C-type lectin receptor signaling pathway	KEGG PATHWAY	dre04625	4	122	0.242653	0.711077	ENSDARG00000070272|ENSDARG00000031888|ENSDARG00000004539|ENSDARG00000042021	http://www.genome.jp/kegg-bin/show_pathway?dre04625/dre:30681%09red/dre:246227%09red/dre:557302%09red/dre:562720%09red
Pyruvate metabolism	KEGG PATHWAY	dre00620	2	46	0.247528	0.711077	ENSDARG00000054534|ENSDARG00000018426	http://www.genome.jp/kegg-bin/show_pathway?dre00620/dre:334197%09red/dre:100536873%09red
Arachidonic acid metabolism	KEGG PATHWAY	dre00590	2	47	0.254922	0.711077	ENSDARG00000024546|ENSDARG00000004539	http://www.genome.jp/kegg-bin/show_pathway?dre00590/dre:30554%09red/dre:246227%09red
GnRH signaling pathway	KEGG PATHWAY	dre04912	4	126	0.26	0.711077	ENSDARG00000013847|ENSDARG00000031888|ENSDARG00000024546|ENSDARG00000042021	http://www.genome.jp/kegg-bin/show_pathway?dre04912/dre:30681%09red/dre:30554%09red/dre:378478%09red/dre:562720%09red
AGE-RAGE signaling pathway in diabetic complications	KEGG PATHWAY	dre04933	4	127	0.264375	0.711077	ENSDARG00000031888|ENSDARG00000092470|ENSDARG00000017905|ENSDARG00000042021	http://www.genome.jp/kegg-bin/show_pathway?dre04933/dre:30681%09red/dre:140621%09red/dre:108180329%09red/dre:562720%09red
Thiamine metabolism	KEGG PATHWAY	dre00730	1	15	0.275048	0.711077	ENSDARG00000101198	http://www.genome.jp/kegg-bin/show_pathway?dre00730/dre:574009%09red
mRNA surveillance pathway	KEGG PATHWAY	dre03015	3	89	0.27704	0.711077	ENSDARG00000021140|ENSDARG00000054931|ENSDARG00000018904	http://www.genome.jp/kegg-bin/show_pathway?dre03015/dre:393856%09red/dre:562282%09red/dre:406326%09red
Adrenergic signaling in cardiomyocytes	KEGG PATHWAY	dre04261	6	219	0.291907	0.711077	ENSDARG00000058460|ENSDARG00000003326|ENSDARG00000042021|ENSDARG00000055618|ENSDARG00000054931|ENSDARG00000097948	http://www.genome.jp/kegg-bin/show_pathway?dre04261/dre:30681%09red/dre:562282%09red/dre:567438%09red/dre:393614%09red/dre:408256%09red/dre:797409%09red
Linoleic acid metabolism	KEGG PATHWAY	dre00591	1	17	0.303625	0.711077	ENSDARG00000024546	http://www.genome.jp/kegg-bin/show_pathway?dre00591/dre:30554%09red
Protein processing in endoplasmic reticulum	KEGG PATHWAY	dre04141	5	179	0.304431	0.711077	ENSDARG00000008542|ENSDARG00000031888|ENSDARG00000005416|ENSDARG00000094712|ENSDARG00000103516	http://www.genome.jp/kegg-bin/show_pathway?dre04141/dre:555703%09red/dre:571870%09red/dre:550411%09red/dre:567029%09red/dre:562720%09red
alpha-Linolenic acid metabolism	KEGG PATHWAY	dre00592	1	18	0.317489	0.711077	ENSDARG00000024546	http://www.genome.jp/kegg-bin/show_pathway?dre00592/dre:30554%09red
Toll-like receptor signaling pathway	KEGG PATHWAY	dre04620	3	97	0.320505	0.711077	ENSDARG00000070272|ENSDARG00000031888|ENSDARG00000042021	http://www.genome.jp/kegg-bin/show_pathway?dre04620/dre:30681%09red/dre:557302%09red/dre:562720%09red
Salmonella infection	KEGG PATHWAY	dre05132	3	97	0.320505	0.711077	ENSDARG00000031888|ENSDARG00000015149|ENSDARG00000042021	http://www.genome.jp/kegg-bin/show_pathway?dre05132/dre:30681%09red/dre:571256%09red/dre:562720%09red
Oxidative phosphorylation	KEGG PATHWAY	dre00190	4	140	0.322223	0.711077	ENSDARG00000012388|ENSDARG00000019332|ENSDARG00000036438|ENSDARG00000057853	http://www.genome.jp/kegg-bin/show_pathway?dre00190/dre:192336%09red/dre:406306%09red/dre:402880%09red/dre:445291%09red
Adherens junction	KEGG PATHWAY	dre04520	3	98	0.325953	0.711077	ENSDARG00000013847|ENSDARG00000015149|ENSDARG00000071524	http://www.genome.jp/kegg-bin/show_pathway?dre04520/dre:571256%09red/dre:378478%09red/dre:245700%09red
Ascorbate and aldarate metabolism	KEGG PATHWAY	dre00053	1	19	0.331077	0.711077	ENSDARG00000018426	http://www.genome.jp/kegg-bin/show_pathway?dre00053/dre:334197%09red
mTOR signaling pathway	KEGG PATHWAY	dre04150	5	186	0.331718	0.711077	ENSDARG00000038585|ENSDARG00000025522|ENSDARG00000056184|ENSDARG00000071524|ENSDARG00000036658	http://www.genome.jp/kegg-bin/show_pathway?dre04150/dre:323630%09red/dre:492361%09red/dre:324140%09red/dre:541523%09red/dre:245700%09red
Glutathione metabolism	KEGG PATHWAY	dre00480	2	59	0.343176	0.711077	ENSDARG00000039832|ENSDARG00000018953	http://www.genome.jp/kegg-bin/show_pathway?dre00480/dre:333974%09red/dre:100124622%09red
Wnt signaling pathway	KEGG PATHWAY	dre04310	5	189	0.343486	0.711077	ENSDARG00000098308|ENSDARG00000035559|ENSDARG00000031888|ENSDARG00000056184|ENSDARG00000037593	http://www.genome.jp/kegg-bin/show_pathway?dre04310/dre:323630%09red/dre:30590%09red/dre:368250%09red/dre:100330212%09red/dre:562720%09red
Notch signaling pathway	KEGG PATHWAY	dre04330	2	61	0.357627	0.727206	ENSDARG00000056184|ENSDARG00000112977	http://www.genome.jp/kegg-bin/show_pathway?dre04330/dre:100329328%09red/dre:323630%09red
Glycosylphosphatidylinositol (GPI)-anchor biosynthesis	KEGG PATHWAY	dre00563	1	22	0.370243	0.727206	ENSDARG00000095623	http://www.genome.jp/kegg-bin/show_pathway?dre00563/dre:796295%09red
Pyrimidine metabolism	KEGG PATHWAY	dre00240	2	63	0.37196	0.727206	ENSDARG00000012192|ENSDARG00000005565	http://www.genome.jp/kegg-bin/show_pathway?dre00240/dre:436652%09red/dre:406558%09red
Focal adhesion	KEGG PATHWAY	dre04510	6	243	0.375928	0.727206	ENSDARG00000068177|ENSDARG00000055412|ENSDARG00000031888|ENSDARG00000052423|ENSDARG00000013847|ENSDARG00000055635	http://www.genome.jp/kegg-bin/show_pathway?dre04510/dre:445234%09red/dre:266749%09red/dre:562720%09red/dre:570218%09red/dre:449707%09red/dre:378478%09red
Glycerolipid metabolism	KEGG PATHWAY	dre00561	2	66	0.393212	0.748372	ENSDARG00000018426|ENSDARG00000053456	http://www.genome.jp/kegg-bin/show_pathway?dre00561/dre:334197%09red/dre:100136866%09red
Fatty acid metabolism	KEGG PATHWAY	dre01212	2	67	0.400224	0.749627	ENSDARG00000093176|ENSDARG00000100185	http://www.genome.jp/kegg-bin/show_pathway?dre01212/dre:327274%09red/dre:405845%09red
Autophagy - animal	KEGG PATHWAY	dre04140	4	162	0.421161	0.770907	ENSDARG00000031888|ENSDARG00000008434|ENSDARG00000074447|ENSDARG00000078752	http://www.genome.jp/kegg-bin/show_pathway?dre04140/dre:562194%09red/dre:100000896%09red/dre:114401%09red/dre:562720%09red
Lysine degradation	KEGG PATHWAY	dre00310	2	73	0.44145	0.770907	ENSDARG00000055591|ENSDARG00000018426	http://www.genome.jp/kegg-bin/show_pathway?dre00310/dre:558601%09red/dre:334197%09red
Endocytosis	KEGG PATHWAY	dre04144	7	311	0.446912	0.770907	ENSDARG00000015149|ENSDARG00000031836|ENSDARG00000058820|ENSDARG00000056346|ENSDARG00000013847|ENSDARG00000060006|ENSDARG00000034240	http://www.genome.jp/kegg-bin/show_pathway?dre04144/dre:571256%09red/dre:559634%09red/dre:561771%09red/dre:777738%09red/dre:563561%09red/dre:327029%09red/dre:378478%09red
RNA polymerase	KEGG PATHWAY	dre03020	1	29	0.452956	0.770907	ENSDARG00000026183	http://www.genome.jp/kegg-bin/show_pathway?dre03020/dre:445170%09red
Biosynthesis of unsaturated fatty acids	KEGG PATHWAY	dre01040	1	29	0.452956	0.770907	ENSDARG00000100185	http://www.genome.jp/kegg-bin/show_pathway?dre01040/dre:327274%09red
Tight junction	KEGG PATHWAY	dre04530	5	217	0.453196	0.770907	ENSDARG00000015149|ENSDARG00000060006|ENSDARG00000005416|ENSDARG00000031888|ENSDARG00000037528	http://www.genome.jp/kegg-bin/show_pathway?dre04530/dre:555703%09red/dre:571256%09red/dre:559634%09red/dre:100150331%09red/dre:562720%09red
Mucin type O-glycan biosynthesis	KEGG PATHWAY	dre00512	1	30	0.463851	0.770907	ENSDARG00000037815	http://www.genome.jp/kegg-bin/show_pathway?dre00512/dre:724080%09red
Folate biosynthesis	KEGG PATHWAY	dre00790	1	30	0.463851	0.770907	ENSDARG00000101198	http://www.genome.jp/kegg-bin/show_pathway?dre00790/dre:574009%09red
Porphyrin and chlorophyll metabolism	KEGG PATHWAY	dre00860	1	31	0.474529	0.774367	ENSDARG00000114695	http://www.genome.jp/kegg-bin/show_pathway?dre00860/dre:100002875%09red
Pentose phosphate pathway	KEGG PATHWAY	dre00030	1	33	0.495253	0.774367	ENSDARG00000013561	http://www.genome.jp/kegg-bin/show_pathway?dre00030/dre:394000%09red
Galactose metabolism	KEGG PATHWAY	dre00052	1	33	0.495253	0.774367	ENSDARG00000013561	http://www.genome.jp/kegg-bin/show_pathway?dre00052/dre:394000%09red
Drug metabolism - cytochrome P450	KEGG PATHWAY	dre00982	1	34	0.505307	0.774367	ENSDARG00000039832	http://www.genome.jp/kegg-bin/show_pathway?dre00982/dre:100124622%09red
Citrate cycle (TCA cycle)	KEGG PATHWAY	dre00020	1	34	0.505307	0.774367	ENSDARG00000052712	http://www.genome.jp/kegg-bin/show_pathway?dre00020/dre:436850%09red
Propanoate metabolism	KEGG PATHWAY	dre00640	1	34	0.505307	0.774367	ENSDARG00000052712	http://www.genome.jp/kegg-bin/show_pathway?dre00640/dre:436850%09red
Phototransduction	KEGG PATHWAY	dre04744	1	37	0.534285	0.77635	ENSDARG00000037925	http://www.genome.jp/kegg-bin/show_pathway?dre04744/dre:767636%09red
Metabolism of xenobiotics by cytochrome P450	KEGG PATHWAY	dre00980	1	37	0.534285	0.77635	ENSDARG00000039832	http://www.genome.jp/kegg-bin/show_pathway?dre00980/dre:100124622%09red
Peroxisome	KEGG PATHWAY	dre04146	2	88	0.53712	0.77635	ENSDARG00000055591|ENSDARG00000058202	http://www.genome.jp/kegg-bin/show_pathway?dre04146/dre:558601%09red/dre:573990%09red
Cell cycle	KEGG PATHWAY	dre04110	3	139	0.538988	0.77635	ENSDARG00000035559|ENSDARG00000037532|ENSDARG00000007657	http://www.genome.jp/kegg-bin/show_pathway?dre04110/dre:100147915%09red/dre:30590%09red/dre:541325%09red
Steroid hormone biosynthesis	KEGG PATHWAY	dre00140	1	38	0.543563	0.77635	ENSDARG00000027469	http://www.genome.jp/kegg-bin/show_pathway?dre00140/dre:402842%09red
Inositol phosphate metabolism	KEGG PATHWAY	dre00562	2	90	0.548998	0.77635	ENSDARG00000097447|ENSDARG00000025012	http://www.genome.jp/kegg-bin/show_pathway?dre00562/dre:641570%09red/dre:192309%09red
Intestinal immune network for IgA production	KEGG PATHWAY	dre04672	1	39	0.552656	0.77635	ENSDARG00000101890	http://www.genome.jp/kegg-bin/show_pathway?dre04672/dre:566471%09red
Neuroactive ligand-receptor interaction	KEGG PATHWAY	dre04080	10	499	0.560478	0.778075	ENSDARG00000102096|ENSDARG00000018228|ENSDARG00000036670|ENSDARG00000039970|ENSDARG00000021004|ENSDARG00000037427|ENSDARG00000032737|ENSDARG00000103762|ENSDARG00000037496|ENSDARG00000053724	http://www.genome.jp/kegg-bin/show_pathway?dre04080/dre:100000981%09red/dre:795246%09red/dre:565492%09red/dre:170452%09red/dre:555473%09red/dre:100996239%09red/dre:407735%09red/dre:266751%09red/dre:565774%09red/dre:566141%09red
Cytosolic DNA-sensing pathway	KEGG PATHWAY	dre04623	1	42	0.578864	0.794256	ENSDARG00000026183	http://www.genome.jp/kegg-bin/show_pathway?dre04623/dre:445170%09red
Fructose and mannose metabolism	KEGG PATHWAY	dre00051	1	43	0.587255	0.796507	ENSDARG00000025012	http://www.genome.jp/kegg-bin/show_pathway?dre00051/dre:192309%09red
Ether lipid metabolism	KEGG PATHWAY	dre00565	1	45	0.60354	0.809292	ENSDARG00000024546	http://www.genome.jp/kegg-bin/show_pathway?dre00565/dre:30554%09red
Fatty acid degradation	KEGG PATHWAY	dre00071	1	46	0.61144	0.810673	ENSDARG00000018426	http://www.genome.jp/kegg-bin/show_pathway?dre00071/dre:334197%09red
Tryptophan metabolism	KEGG PATHWAY	dre00380	1	50	0.641499	0.837805	ENSDARG00000018426	http://www.genome.jp/kegg-bin/show_pathway?dre00380/dre:334197%09red
Progesterone-mediated oocyte maturation	KEGG PATHWAY	dre04914	2	108	0.646104	0.837805	ENSDARG00000031888|ENSDARG00000042021	http://www.genome.jp/kegg-bin/show_pathway?dre04914/dre:30681%09red/dre:562720%09red
Valine, leucine and isoleucine degradation	KEGG PATHWAY	dre00280	1	55	0.675829	0.848495	ENSDARG00000018426	http://www.genome.jp/kegg-bin/show_pathway?dre00280/dre:334197%09red
N-Glycan biosynthesis	KEGG PATHWAY	dre00510	1	55	0.675829	0.848495	ENSDARG00000095623	http://www.genome.jp/kegg-bin/show_pathway?dre00510/dre:796295%09red
Hedgehog signaling pathway	KEGG PATHWAY	dre04340	1	56	0.68229	0.848495	ENSDARG00000034056	http://www.genome.jp/kegg-bin/show_pathway?dre04340/dre:561724%09red
Amino sugar and nucleotide sugar metabolism	KEGG PATHWAY	dre00520	1	58	0.69483	0.848495	ENSDARG00000013561	http://www.genome.jp/kegg-bin/show_pathway?dre00520/dre:394000%09red
Calcium signaling pathway	KEGG PATHWAY	dre04020	5	288	0.695334	0.848495	ENSDARG00000078703|ENSDARG00000018228|ENSDARG00000013847|ENSDARG00000055412|ENSDARG00000037427	http://www.genome.jp/kegg-bin/show_pathway?dre04020/dre:378478%09red/dre:100000981%09red/dre:566141%09red/dre:559236%09red/dre:449707%09red
Apelin signaling pathway	KEGG PATHWAY	dre04371	3	178	0.70116	0.848495	ENSDARG00000036670|ENSDARG00000004358|ENSDARG00000055412	http://www.genome.jp/kegg-bin/show_pathway?dre04371/dre:436710%09red/dre:565492%09red/dre:449707%09red
Necroptosis	KEGG PATHWAY	dre04217	3	179	0.704682	0.848495	ENSDARG00000070272|ENSDARG00000031888|ENSDARG00000024546	http://www.genome.jp/kegg-bin/show_pathway?dre04217/dre:30554%09red/dre:557302%09red/dre:562720%09red
Gap junction	KEGG PATHWAY	dre04540	2	129	0.737615	0.873481	ENSDARG00000013847|ENSDARG00000018228	http://www.genome.jp/kegg-bin/show_pathway?dre04540/dre:100000981%09red/dre:378478%09red
Drug metabolism - other enzymes	KEGG PATHWAY	dre00983	1	66	0.740238	0.873481	ENSDARG00000039832	http://www.genome.jp/kegg-bin/show_pathway?dre00983/dre:100124622%09red
Carbon metabolism	KEGG PATHWAY	dre01200	2	132	0.748897	0.87495	ENSDARG00000052712|ENSDARG00000025012	http://www.genome.jp/kegg-bin/show_pathway?dre01200/dre:436850%09red/dre:192309%09red
Cytokine-cytokine receptor interaction	KEGG PATHWAY	dre04060	3	195	0.756775	0.875485	ENSDARG00000024759|ENSDARG00000041869|ENSDARG00000090834	http://www.genome.jp/kegg-bin/show_pathway?dre04060/dre:559725%09red/dre:751109%09red/dre:553816%09red
PPAR signaling pathway	KEGG PATHWAY	dre03320	1	73	0.774399	0.878023	ENSDARG00000053456	http://www.genome.jp/kegg-bin/show_pathway?dre03320/dre:100136866%09red
Cell adhesion molecules (CAMs)	KEGG PATHWAY	dre04514	2	140	0.776962	0.878023	ENSDARG00000104023|ENSDARG00000074524	http://www.genome.jp/kegg-bin/show_pathway?dre04514/dre:566220%09red/dre:474346%09red
Ubiquitin mediated proteolysis	KEGG PATHWAY	dre04120	2	143	0.786758	0.878023	ENSDARG00000060006|ENSDARG00000038095	http://www.genome.jp/kegg-bin/show_pathway?dre04120/dre:559634%09red/dre:445073%09red
Ribosome biogenesis in eukaryotes	KEGG PATHWAY	dre03008	1	77	0.791866	0.878023	ENSDARG00000036394	http://www.genome.jp/kegg-bin/show_pathway?dre03008/dre:100004610%09red
Oocyte meiosis	KEGG PATHWAY	dre04114	2	146	0.796174	0.878023	ENSDARG00000054931|ENSDARG00000042021	http://www.genome.jp/kegg-bin/show_pathway?dre04114/dre:30681%09red/dre:562282%09red
Phagosome	KEGG PATHWAY	dre04145	2	155	0.822246	0.893846	ENSDARG00000057853|ENSDARG00000040812	http://www.genome.jp/kegg-bin/show_pathway?dre04145/dre:192336%09red/dre:403014%09red
RNA degradation	KEGG PATHWAY	dre03018	1	87	0.829851	0.893846	ENSDARG00000021140	http://www.genome.jp/kegg-bin/show_pathway?dre03018/dre:393856%09red
Biosynthesis of amino acids	KEGG PATHWAY	dre01230	1	88	0.833246	0.893846	ENSDARG00000025012	http://www.genome.jp/kegg-bin/show_pathway?dre01230/dre:192309%09red
Adipocytokine signaling pathway	KEGG PATHWAY	dre04920	1	91	0.84303	0.896194	ENSDARG00000031888	http://www.genome.jp/kegg-bin/show_pathway?dre04920/dre:562720%09red
Glycerophospholipid metabolism	KEGG PATHWAY	dre00564	1	101	0.871689	0.918387	ENSDARG00000024546	http://www.genome.jp/kegg-bin/show_pathway?dre00564/dre:30554%09red
Cellular senescence	KEGG PATHWAY	dre04218	2	185	0.88885	0.928179	ENSDARG00000035559|ENSDARG00000042021	http://www.genome.jp/kegg-bin/show_pathway?dre04218/dre:30681%09red/dre:30590%09red
Phosphatidylinositol signaling system	KEGG PATHWAY	dre04070	1	113	0.899269	0.930822	ENSDARG00000097447	http://www.genome.jp/kegg-bin/show_pathway?dre04070/dre:641570%09red
TGF-beta signaling pathway	KEGG PATHWAY	dre04350	1	119	0.910752	0.93451	ENSDARG00000024759	http://www.genome.jp/kegg-bin/show_pathway?dre04350/dre:553816%09red
Spliceosome	KEGG PATHWAY	dre03040	1	134	0.934061	0.940391	ENSDARG00000059360	http://www.genome.jp/kegg-bin/show_pathway?dre03040/dre:100145909%09red
Ribosome	KEGG PATHWAY	dre03010	1	134	0.934061	0.940391	ENSDARG00000099104	http://www.genome.jp/kegg-bin/show_pathway?dre03010/dre:192301%09red
Melanogenesis	KEGG PATHWAY	dre04916	1	139	0.940391	0.940391	ENSDARG00000056184	http://www.genome.jp/kegg-bin/show_pathway?dre04916/dre:323630%09red
--------------------
#Term	Database	ID	Input number	Background number	P-Value	Corrected P-Value	Input	Hyperlink
--------------------
#Term	Database	ID	Input number	Background number	P-Value	Corrected P-Value	Input	Hyperlink
--------------------

## Sheet: HybH_vs_DoH.CG.Hypo_DMR_promote
##Databases: KEGG PATHWAY
##Statistical test method: hypergeometric test / Fisher's exact test
##FDR correction method: Benjamini and Hochberg
#Term	Database	ID	Number of DMP related genes	Number of all reference genes with pathway annotation	P-Value	Corrected P-Value	Gene IDs	Hyperlink (the URL, refers to KEGG database)
Oxidative phosphorylation	KEGG PATHWAY	dre00190	18	140	1.97274e-11	2.09111e-09	ENSDARG00000006290|ENSDARG00000022509|ENSDARG00000037153|ENSDARG00000063895|ENSDARG00000007526|ENSDARG00000063899|ENSDARG00000063922|ENSDARG00000063921|ENSDARG00000063917|ENSDARG00000063916|ENSDARG00000063914|ENSDARG00000063905|ENSDARG00000063911|ENSDARG00000063910|ENSDARG00000063908|ENSDARG00000070824|ENSDARG00000063924|ENSDARG00000063912	http://www.genome.jp/kegg-bin/show_pathway?dre00190/dre:393776%09red/dre:140519%09red/dre:553672%09red/dre:140512%09red/dre:140540%09red/dre:140541%09red/dre:797063%09red/dre:140536%09red/dre:140534%09red/dre:140535%09red/dre:140532%09red/dre:140533%09red/dre:140531%09red/dre:140538%09red/dre:140539%09red/dre:553660%09red/dre:195824%09red/dre:140520%09red
Metabolic pathways	KEGG PATHWAY	dre01100	45	1507	9.37383e-06	0.000496813	ENSDARG00000053575|ENSDARG00000036776|ENSDARG00000016038|ENSDARG00000071065|ENSDARG00000007526|ENSDARG00000036791|ENSDARG00000008592|ENSDARG00000053456|ENSDARG00000063917|ENSDARG00000022509|ENSDARG00000061472|ENSDARG00000033380|ENSDARG00000063924|ENSDARG00000063922|ENSDARG00000063921|ENSDARG00000006290|ENSDARG00000063905|ENSDARG00000063908|ENSDARG00000045066|ENSDARG00000070824|ENSDARG00000027992|…	http://www.genome.jp/kegg-bin/show_pathway?dre01100/dre:140519%09red/dre:559240%09red/dre:100136866%09red/dre:557675%09red/dre:140512%09red/dre:558437%09red/dre:571388%09red/dre:140536%09red/dre:140534%09red/dre:393441%09red/dre:140532%09red/dre:140533%09red/dre:140531%09red/dre:100329505%09red/dre:393753%09red/dre:563597%09red/dre:140538%09red/dre:140539%09red/dre:393776%09red/dre:548343%09red/d…
Cardiac muscle contraction	KEGG PATHWAY	dre04260	6	117	0.0092756	0.327738	ENSDARG00000022509|ENSDARG00000063924|ENSDARG00000099045|ENSDARG00000063905|ENSDARG00000063908|ENSDARG00000063912	http://www.genome.jp/kegg-bin/show_pathway?dre04260/dre:393776%09red/dre:140512%09red/dre:795492%09red/dre:140541%09red/dre:140540%09red/dre:140539%09red
Glycosaminoglycan degradation	KEGG PATHWAY	dre00531	2	22	0.0470446	0.745285	ENSDARG00000077804|ENSDARG00000036415	http://www.genome.jp/kegg-bin/show_pathway?dre00531/dre:100329505%09red/dre:548343%09red
Other glycan degradation	KEGG PATHWAY	dre00511	2	24	0.054363	0.745285	ENSDARG00000061472|ENSDARG00000036415	http://www.genome.jp/kegg-bin/show_pathway?dre00511/dre:548343%09red/dre:559240%09red
Glutathione metabolism	KEGG PATHWAY	dre00480	3	59	0.0613794	0.745285	ENSDARG00000039832|ENSDARG00000055760|ENSDARG00000071065	http://www.genome.jp/kegg-bin/show_pathway?dre00480/dre:570579%09red/dre:100124622%09red/dre:394009%09red
Lysosome	KEGG PATHWAY	dre04142	5	146	0.069792	0.745285	ENSDARG00000077804|ENSDARG00000036415|ENSDARG00000039512|ENSDARG00000037153|ENSDARG00000090716	http://www.genome.jp/kegg-bin/show_pathway?dre04142/dre:445244%09red/dre:100329505%09red/dre:548343%09red/dre:503600%09red/dre:195824%09red
Mucin type O-glycan biosynthesis	KEGG PATHWAY	dre00512	2	30	0.078431	0.745285	ENSDARG00000063636|ENSDARG00000055585	http://www.genome.jp/kegg-bin/show_pathway?dre00512/dre:557675%09red/dre:558716%09red
Glycerolipid metabolism	KEGG PATHWAY	dre00561	3	66	0.0790822	0.745285	ENSDARG00000019228|ENSDARG00000053575|ENSDARG00000053456	http://www.genome.jp/kegg-bin/show_pathway?dre00561/dre:450063%09red/dre:558437%09red/dre:100136866%09red
Phagosome	KEGG PATHWAY	dre04145	5	155	0.0845048	0.745285	ENSDARG00000076290|ENSDARG00000104436|ENSDARG00000035763|ENSDARG00000037153|ENSDARG00000056615	http://www.genome.jp/kegg-bin/show_pathway?dre04145/dre:393386%09red/dre:767746%09red/dre:554130%09red/dre:325317%09red/dre:195824%09red
RNA transport	KEGG PATHWAY	dre03013	5	158	0.0897451	0.745285	ENSDARG00000016260|ENSDARG00000038635|ENSDARG00000029911|ENSDARG00000033965|ENSDARG00000053452	http://www.genome.jp/kegg-bin/show_pathway?dre03013/dre:406510%09red/dre:541421%09red/dre:393180%09red/dre:100005893%09red/dre:403025%09red
Pentose phosphate pathway	KEGG PATHWAY	dre00030	2	33	0.0914929	0.745285	ENSDARG00000071065|ENSDARG00000005251	http://www.genome.jp/kegg-bin/show_pathway?dre00030/dre:570579%09red/dre:334897%09red
Tight junction	KEGG PATHWAY	dre04530	6	217	0.10753	0.745285	ENSDARG00000000103|ENSDARG00000102730|ENSDARG00000000369|ENSDARG00000017834|ENSDARG00000001014|ENSDARG00000033738	http://www.genome.jp/kegg-bin/show_pathway?dre04530/dre:561431%09red/dre:678619%09red/dre:556298%09red/dre:569698%09red/dre:337226%09red/dre:555454%09red
Synthesis and degradation of ketone bodies	KEGG PATHWAY	dre00072	1	9	0.136081	0.745285	ENSDARG00000088740	http://www.genome.jp/kegg-bin/show_pathway?dre00072/dre:571388%09red
Ribosome	KEGG PATHWAY	dre03010	4	134	0.141811	0.745285	ENSDARG00000099104|ENSDARG00000025073|ENSDARG00000103433|ENSDARG00000046157	http://www.genome.jp/kegg-bin/show_pathway?dre03010/dre:323365%09red/dre:394035%09red/dre:541327%09red/dre:192301%09red
Nucleotide excision repair	KEGG PATHWAY	dre03420	2	44	0.14379	0.745285	ENSDARG00000035634|ENSDARG00000110251	http://www.genome.jp/kegg-bin/show_pathway?dre03420/dre:541386%09red/dre:445385%09red
Peroxisome	KEGG PATHWAY	dre04146	3	88	0.146409	0.745285	ENSDARG00000088740|ENSDARG00000074401|ENSDARG00000027992	http://www.genome.jp/kegg-bin/show_pathway?dre04146/dre:572335%09red/dre:571388%09red/dre:393455%09red
Adipocytokine signaling pathway	KEGG PATHWAY	dre04920	3	91	0.156717	0.745285	ENSDARG00000102730|ENSDARG00000000369|ENSDARG00000001437	http://www.genome.jp/kegg-bin/show_pathway?dre04920/dre:678619%09red/dre:555778%09red/dre:569698%09red
Tryptophan metabolism	KEGG PATHWAY	dre00380	2	50	0.174407	0.745285	ENSDARG00000036776|ENSDARG00000011410	http://www.genome.jp/kegg-bin/show_pathway?dre00380/dre:447801%09red/dre:557979%09red
Cysteine and methionine metabolism	KEGG PATHWAY	dre00270	2	53	0.19008	0.745285	ENSDARG00000055760|ENSDARG00000036791	http://www.genome.jp/kegg-bin/show_pathway?dre00270/dre:394009%09red/dre:317744%09red
Pantothenate and CoA biosynthesis	KEGG PATHWAY	dre00770	1	14	0.197025	0.745285	ENSDARG00000033020	http://www.genome.jp/kegg-bin/show_pathway?dre00770/dre:393753%09red
Glycosphingolipid biosynthesis - ganglio series	KEGG PATHWAY	dre00604	1	14	0.197025	0.745285	ENSDARG00000036415	http://www.genome.jp/kegg-bin/show_pathway?dre00604/dre:548343%09red
Progesterone-mediated oocyte maturation	KEGG PATHWAY	dre04914	3	108	0.218721	0.745285	ENSDARG00000102730|ENSDARG00000077029|ENSDARG00000096584	http://www.genome.jp/kegg-bin/show_pathway?dre04914/dre:280649%09red/dre:100307076%09red/dre:569698%09red
Sphingolipid metabolism	KEGG PATHWAY	dre00600	2	60	0.227269	0.745285	ENSDARG00000061472|ENSDARG00000036415	http://www.genome.jp/kegg-bin/show_pathway?dre00600/dre:548343%09red/dre:559240%09red
RIG-I-like receptor signaling pathway	KEGG PATHWAY	dre04622	2	62	0.237997	0.745285	ENSDARG00000102730|ENSDARG00000069733	http://www.genome.jp/kegg-bin/show_pathway?dre04622/dre:569698%09red/dre:562867%09red
Pyrimidine metabolism	KEGG PATHWAY	dre00240	2	63	0.243371	0.745285	ENSDARG00000033916|ENSDARG00000045066	http://www.genome.jp/kegg-bin/show_pathway?dre00240/dre:445151%09red/dre:563597%09red
Drug metabolism - other enzymes	KEGG PATHWAY	dre00983	2	66	0.259517	0.745285	ENSDARG00000033916|ENSDARG00000039832	http://www.genome.jp/kegg-bin/show_pathway?dre00983/dre:100124622%09red/dre:563597%09red
2-Oxocarboxylic acid metabolism	KEGG PATHWAY	dre01210	1	20	0.264521	0.745285	ENSDARG00000011410	http://www.genome.jp/kegg-bin/show_pathway?dre01210/dre:557979%09red
Glycosaminoglycan biosynthesis - chondroitin sulfate / dermatan sulfate	KEGG PATHWAY	dre00532	1	21	0.275207	0.745285	ENSDARG00000043011	http://www.genome.jp/kegg-bin/show_pathway?dre00532/dre:404732%09red
Terpenoid backbone biosynthesis	KEGG PATHWAY	dre00900	1	22	0.285737	0.745285	ENSDARG00000027813	http://www.genome.jp/kegg-bin/show_pathway?dre00900/dre:436629%09red
Mismatch repair	KEGG PATHWAY	dre03430	1	22	0.285737	0.745285	ENSDARG00000035634	http://www.genome.jp/kegg-bin/show_pathway?dre03430/dre:445385%09red
Pentose and glucuronate interconversions	KEGG PATHWAY	dre00040	1	22	0.285737	0.745285	ENSDARG00000005251	http://www.genome.jp/kegg-bin/show_pathway?dre00040/dre:334897%09red
AGE-RAGE signaling pathway in diabetic complications	KEGG PATHWAY	dre04933	3	127	0.292603	0.745285	ENSDARG00000079972|ENSDARG00000102730|ENSDARG00000056615	http://www.genome.jp/kegg-bin/show_pathway?dre04933/dre:571865%09red/dre:569698%09red/dre:393386%09red
mTOR signaling pathway	KEGG PATHWAY	dre04150	4	186	0.298305	0.745285	ENSDARG00000094973|ENSDARG00000038283|ENSDARG00000029581|ENSDARG00000003167	http://www.genome.jp/kegg-bin/show_pathway?dre04150/dre:393750%09red/dre:792689%09red/dre:100332722%09red/dre:791563%09red
Herpes simplex virus 1 infection	KEGG PATHWAY	dre05168	4	188	0.304816	0.745285	ENSDARG00000053136|ENSDARG00000069733|ENSDARG00000076290|ENSDARG00000013729	http://www.genome.jp/kegg-bin/show_pathway?dre05168/dre:325317%09red/dre:30400%09red/dre:406775%09red/dre:562867%09red
Butanoate metabolism	KEGG PATHWAY	dre00650	1	24	0.306343	0.745285	ENSDARG00000088740	http://www.genome.jp/kegg-bin/show_pathway?dre00650/dre:571388%09red
Wnt signaling pathway	KEGG PATHWAY	dre04310	4	189	0.308077	0.745285	ENSDARG00000094973|ENSDARG00000079972|ENSDARG00000038283|ENSDARG00000102730	http://www.genome.jp/kegg-bin/show_pathway?dre04310/dre:571865%09red/dre:100332722%09red/dre:569698%09red/dre:791563%09red
Carbon metabolism	KEGG PATHWAY	dre01200	3	132	0.312404	0.745285	ENSDARG00000071065|ENSDARG00000027992|ENSDARG00000005251	http://www.genome.jp/kegg-bin/show_pathway?dre01200/dre:570579%09red/dre:393455%09red/dre:334897%09red
Cell cycle	KEGG PATHWAY	dre04110	3	139	0.340169	0.745285	ENSDARG00000055754|ENSDARG00000077029|ENSDARG00000096584	http://www.genome.jp/kegg-bin/show_pathway?dre04110/dre:559665%09red/dre:280649%09red/dre:100307076%09red
Biosynthesis of unsaturated fatty acids	KEGG PATHWAY	dre01040	1	29	0.355298	0.745285	ENSDARG00000016038	http://www.genome.jp/kegg-bin/show_pathway?dre01040/dre:393441%09red
Oocyte meiosis	KEGG PATHWAY	dre04114	3	146	0.367855	0.745285	ENSDARG00000055754|ENSDARG00000077029|ENSDARG00000096584	http://www.genome.jp/kegg-bin/show_pathway?dre04114/dre:559665%09red/dre:280649%09red/dre:100307076%09red
Porphyrin and chlorophyll metabolism	KEGG PATHWAY	dre00860	1	31	0.373901	0.745285	ENSDARG00000099358	http://www.genome.jp/kegg-bin/show_pathway?dre00860/dre:58016%09red
ECM-receptor interaction	KEGG PATHWAY	dre04512	2	89	0.381665	0.745285	ENSDARG00000112431|ENSDARG00000053831	http://www.genome.jp/kegg-bin/show_pathway?dre04512/dre:260303%09red/dre:403026%09red
mRNA surveillance pathway	KEGG PATHWAY	dre03015	2	89	0.381665	0.745285	ENSDARG00000038635|ENSDARG00000029911	http://www.genome.jp/kegg-bin/show_pathway?dre03015/dre:100005893%09red/dre:403025%09red
Autophagy - other	KEGG PATHWAY	dre04136	1	32	0.383001	0.745285	ENSDARG00000003167	http://www.genome.jp/kegg-bin/show_pathway?dre04136/dre:792689%09red
Inositol phosphate metabolism	KEGG PATHWAY	dre00562	2	90	0.386817	0.745285	ENSDARG00000008592|ENSDARG00000016794	http://www.genome.jp/kegg-bin/show_pathway?dre00562/dre:393365%09red/dre:327346%09red
Galactose metabolism	KEGG PATHWAY	dre00052	1	33	0.391968	0.745285	ENSDARG00000036415	http://www.genome.jp/kegg-bin/show_pathway?dre00052/dre:548343%09red
Fatty acid elongation	KEGG PATHWAY	dre00062	1	34	0.400806	0.745285	ENSDARG00000016038	http://www.genome.jp/kegg-bin/show_pathway?dre00062/dre:393441%09red
Drug metabolism - cytochrome P450	KEGG PATHWAY	dre00982	1	34	0.400806	0.745285	ENSDARG00000039832	http://www.genome.jp/kegg-bin/show_pathway?dre00982/dre:100124622%09red
Tyrosine metabolism	KEGG PATHWAY	dre00350	1	34	0.400806	0.745285	ENSDARG00000015337	http://www.genome.jp/kegg-bin/show_pathway?dre00350/dre:561372%09red
NOD-like receptor signaling pathway	KEGG PATHWAY	dre04621	3	156	0.407016	0.745285	ENSDARG00000102730|ENSDARG00000069733|ENSDARG00000056615	http://www.genome.jp/kegg-bin/show_pathway?dre04621/dre:393386%09red/dre:569698%09red/dre:562867%09red
Starch and sucrose metabolism	KEGG PATHWAY	dre00500	1	36	0.418098	0.745285	ENSDARG00000033380	http://www.genome.jp/kegg-bin/show_pathway?dre00500/dre:561803%09red
Vascular smooth muscle contraction	KEGG PATHWAY	dre04270	3	160	0.422486	0.745285	ENSDARG00000079840|ENSDARG00000056590|ENSDARG00000033738	http://www.genome.jp/kegg-bin/show_pathway?dre04270/dre:568554%09red/dre:337226%09red/dre:436744%09red
beta-Alanine metabolism	KEGG PATHWAY	dre00410	1	37	0.426556	0.745285	ENSDARG00000055760	http://www.genome.jp/kegg-bin/show_pathway?dre00410/dre:394009%09red
Phototransduction	KEGG PATHWAY	dre04744	1	37	0.426556	0.745285	ENSDARG00000090454	http://www.genome.jp/kegg-bin/show_pathway?dre04744/dre:322104%09red
Glyoxylate and dicarboxylate metabolism	KEGG PATHWAY	dre00630	1	37	0.426556	0.745285	ENSDARG00000027992	http://www.genome.jp/kegg-bin/show_pathway?dre00630/dre:393455%09red
Metabolism of xenobiotics by cytochrome P450	KEGG PATHWAY	dre00980	1	37	0.426556	0.745285	ENSDARG00000039832	http://www.genome.jp/kegg-bin/show_pathway?dre00980/dre:100124622%09red
Steroid hormone biosynthesis	KEGG PATHWAY	dre00140	1	38	0.434892	0.745285	ENSDARG00000015337	http://www.genome.jp/kegg-bin/show_pathway?dre00140/dre:561372%09red
DNA replication	KEGG PATHWAY	dre03030	1	38	0.434892	0.745285	ENSDARG00000035634	http://www.genome.jp/kegg-bin/show_pathway?dre03030/dre:445385%09red
Glycerophospholipid metabolism	KEGG PATHWAY	dre00564	2	101	0.442134	0.745285	ENSDARG00000053575|ENSDARG00000074401	http://www.genome.jp/kegg-bin/show_pathway?dre00564/dre:572335%09red/dre:558437%09red
FoxO signaling pathway	KEGG PATHWAY	dre04068	3	167	0.449215	0.745285	ENSDARG00000102730|ENSDARG00000096584|ENSDARG00000000369	http://www.genome.jp/kegg-bin/show_pathway?dre04068/dre:678619%09red/dre:280649%09red/dre:569698%09red
Retinol metabolism	KEGG PATHWAY	dre00830	1	40	0.451203	0.745285	ENSDARG00000105060	http://www.genome.jp/kegg-bin/show_pathway?dre00830/dre:393761%09red
ErbB signaling pathway	KEGG PATHWAY	dre04012	2	106	0.466358	0.745285	ENSDARG00000102730|ENSDARG00000013841	http://www.genome.jp/kegg-bin/show_pathway?dre04012/dre:570636%09red/dre:569698%09red
Cytosolic DNA-sensing pathway	KEGG PATHWAY	dre04623	1	42	0.467044	0.745285	ENSDARG00000069733	http://www.genome.jp/kegg-bin/show_pathway?dre04623/dre:562867%09red
SNARE interactions in vesicular transport	KEGG PATHWAY	dre04130	1	42	0.467044	0.745285	ENSDARG00000035763	http://www.genome.jp/kegg-bin/show_pathway?dre04130/dre:554130%09red
Focal adhesion	KEGG PATHWAY	dre04510	4	243	0.483242	0.745285	ENSDARG00000102730|ENSDARG00000112431|ENSDARG00000044718|ENSDARG00000053831	http://www.genome.jp/kegg-bin/show_pathway?dre04510/dre:260303%09red/dre:403026%09red/dre:556413%09red/dre:569698%09red
Ferroptosis	KEGG PATHWAY	dre04216	1	45	0.489954	0.745285	ENSDARG00000056615	http://www.genome.jp/kegg-bin/show_pathway?dre04216/dre:393386%09red
Necroptosis	KEGG PATHWAY	dre04217	3	179	0.493799	0.745285	ENSDARG00000102730|ENSDARG00000052917|ENSDARG00000056615	http://www.genome.jp/kegg-bin/show_pathway?dre04217/dre:393386%09red/dre:569698%09red/dre:553353%09red
Protein processing in endoplasmic reticulum	KEGG PATHWAY	dre04141	3	179	0.493799	0.745285	ENSDARG00000102730|ENSDARG00000076290|ENSDARG00000052917	http://www.genome.jp/kegg-bin/show_pathway?dre04141/dre:553353%09red/dre:325317%09red/dre:569698%09red
Pyruvate metabolism	KEGG PATHWAY	dre00620	1	46	0.49737	0.745285	ENSDARG00000038845	http://www.genome.jp/kegg-bin/show_pathway?dre00620/dre:334208%09red
Phosphatidylinositol signaling system	KEGG PATHWAY	dre04070	2	113	0.4992	0.745285	ENSDARG00000008592|ENSDARG00000016794	http://www.genome.jp/kegg-bin/show_pathway?dre04070/dre:393365%09red/dre:327346%09red
TGF-beta signaling pathway	KEGG PATHWAY	dre04350	2	119	0.5263	0.77276	ENSDARG00000011941|ENSDARG00000029544	http://www.genome.jp/kegg-bin/show_pathway?dre04350/dre:321364%09red/dre:562822%09red
Fanconi anemia pathway	KEGG PATHWAY	dre03460	1	51	0.532867	0.77276	ENSDARG00000070485	http://www.genome.jp/kegg-bin/show_pathway?dre03460/dre:569270%09red
C-type lectin receptor signaling pathway	KEGG PATHWAY	dre04625	2	122	0.539474	0.77276	ENSDARG00000079972|ENSDARG00000102730	http://www.genome.jp/kegg-bin/show_pathway?dre04625/dre:571865%09red/dre:569698%09red
Cytokine-cytokine receptor interaction	KEGG PATHWAY	dre04060	3	195	0.550302	0.77776	ENSDARG00000011941|ENSDARG00000032571|ENSDARG00000026736	http://www.genome.jp/kegg-bin/show_pathway?dre04060/dre:334010%09red/dre:556728%09red/dre:562822%09red
Valine, leucine and isoleucine degradation	KEGG PATHWAY	dre00280	1	55	0.559455	0.780293	ENSDARG00000088740	http://www.genome.jp/kegg-bin/show_pathway?dre00280/dre:571388%09red
Spliceosome	KEGG PATHWAY	dre03040	2	134	0.589595	0.810672	ENSDARG00000038635|ENSDARG00000013729	http://www.genome.jp/kegg-bin/show_pathway?dre03040/dre:406775%09red/dre:100005893%09red
Arginine and proline metabolism	KEGG PATHWAY	dre00330	1	61	0.596532	0.810672	ENSDARG00000055760	http://www.genome.jp/kegg-bin/show_pathway?dre00330/dre:394009%09red
Melanogenesis	KEGG PATHWAY	dre04916	2	139	0.609251	0.813399	ENSDARG00000094973|ENSDARG00000038283	http://www.genome.jp/kegg-bin/show_pathway?dre04916/dre:100332722%09red/dre:791563%09red
Aminoacyl-tRNA biosynthesis	KEGG PATHWAY	dre00970	1	64	0.613886	0.813399	ENSDARG00000077299	http://www.genome.jp/kegg-bin/show_pathway?dre00970/dre:556702%09red
Ubiquitin mediated proteolysis	KEGG PATHWAY	dre04120	2	143	0.624453	0.81503	ENSDARG00000013965|ENSDARG00000073841	http://www.genome.jp/kegg-bin/show_pathway?dre04120/dre:336088%09red/dre:558479%09red
Fatty acid metabolism	KEGG PATHWAY	dre01212	1	67	0.630495	0.81503	ENSDARG00000016038	http://www.genome.jp/kegg-bin/show_pathway?dre01212/dre:393441%09red
Lysine degradation	KEGG PATHWAY	dre00310	1	73	0.661605	0.827911	ENSDARG00000011410	http://www.genome.jp/kegg-bin/show_pathway?dre00310/dre:557979%09red
PPAR signaling pathway	KEGG PATHWAY	dre03320	1	73	0.661605	0.827911	ENSDARG00000053456	http://www.genome.jp/kegg-bin/show_pathway?dre03320/dre:100136866%09red
Purine metabolism	KEGG PATHWAY	dre00230	2	154	0.663891	0.827911	ENSDARG00000045066|ENSDARG00000033953	http://www.genome.jp/kegg-bin/show_pathway?dre00230/dre:445151%09red/dre:559298%09red
Ribosome biogenesis in eukaryotes	KEGG PATHWAY	dre03008	1	77	0.680878	0.833577	ENSDARG00000053452	http://www.genome.jp/kegg-bin/show_pathway?dre03008/dre:541421%09red
Autophagy - animal	KEGG PATHWAY	dre04140	2	162	0.69043	0.833577	ENSDARG00000102730|ENSDARG00000003167	http://www.genome.jp/kegg-bin/show_pathway?dre04140/dre:792689%09red/dre:569698%09red
Apoptosis	KEGG PATHWAY	dre04210	2	167	0.706126	0.833577	ENSDARG00000102730|ENSDARG00000052917	http://www.genome.jp/kegg-bin/show_pathway?dre04210/dre:553353%09red/dre:569698%09red
Insulin signaling pathway	KEGG PATHWAY	dre04910	2	167	0.706126	0.833577	ENSDARG00000102730|ENSDARG00000000369	http://www.genome.jp/kegg-bin/show_pathway?dre04910/dre:678619%09red/dre:569698%09red
Mitophagy - animal	KEGG PATHWAY	dre04137	1	83	0.707754	0.833577	ENSDARG00000102730	http://www.genome.jp/kegg-bin/show_pathway?dre04137/dre:569698%09red
RNA degradation	KEGG PATHWAY	dre03018	1	87	0.724404	0.836494	ENSDARG00000089567	http://www.genome.jp/kegg-bin/show_pathway?dre03018/dre:556271%09red
Biosynthesis of amino acids	KEGG PATHWAY	dre01230	1	88	0.728417	0.836494	ENSDARG00000005251	http://www.genome.jp/kegg-bin/show_pathway?dre01230/dre:334897%09red
Apelin signaling pathway	KEGG PATHWAY	dre04371	2	178	0.738327	0.836494	ENSDARG00000090454|ENSDARG00000000369	http://www.genome.jp/kegg-bin/show_pathway?dre04371/dre:678619%09red/dre:322104%09red
Cellular senescence	KEGG PATHWAY	dre04218	2	185	0.757214	0.836494	ENSDARG00000079972|ENSDARG00000052917	http://www.genome.jp/kegg-bin/show_pathway?dre04218/dre:571865%09red/dre:553353%09red
Toll-like receptor signaling pathway	KEGG PATHWAY	dre04620	1	97	0.762005	0.836494	ENSDARG00000102730	http://www.genome.jp/kegg-bin/show_pathway?dre04620/dre:569698%09red
Salmonella infection	KEGG PATHWAY	dre05132	1	97	0.762005	0.836494	ENSDARG00000102730	http://www.genome.jp/kegg-bin/show_pathway?dre05132/dre:569698%09red
Adherens junction	KEGG PATHWAY	dre04520	1	98	0.765471	0.836494	ENSDARG00000039521	http://www.genome.jp/kegg-bin/show_pathway?dre04520/dre:393808%09red
MAPK signaling pathway	KEGG PATHWAY	dre04010	4	373	0.799054	0.864282	ENSDARG00000000796|ENSDARG00000079972|ENSDARG00000099045|ENSDARG00000102730	http://www.genome.jp/kegg-bin/show_pathway?dre04010/dre:431720%09red/dre:571865%09red/dre:569698%09red/dre:795492%09red
Endocytosis	KEGG PATHWAY	dre04144	3	311	0.83635	0.893347	ENSDARG00000090716|ENSDARG00000104300|ENSDARG00000104820	http://www.genome.jp/kegg-bin/show_pathway?dre04144/dre:559329%09red/dre:100005341%09red/dre:503600%09red
GnRH signaling pathway	KEGG PATHWAY	dre04912	1	126	0.844506	0.893347	ENSDARG00000102730	http://www.genome.jp/kegg-bin/show_pathway?dre04912/dre:569698%09red
Gap junction	KEGG PATHWAY	dre04540	1	129	0.851208	0.893347	ENSDARG00000104436	http://www.genome.jp/kegg-bin/show_pathway?dre04540/dre:767746%09red
Cell adhesion molecules (CAMs)	KEGG PATHWAY	dre04514	1	140	0.873407	0.907658	ENSDARG00000007149	http://www.genome.jp/kegg-bin/show_pathway?dre04514/dre:30634%09red
Regulation of actin cytoskeleton	KEGG PATHWAY	dre04810	2	271	0.908298	0.934753	ENSDARG00000103467|ENSDARG00000044718	http://www.genome.jp/kegg-bin/show_pathway?dre04810/dre:556413%09red/dre:735292%09red
Neuroactive ligand-receptor interaction	KEGG PATHWAY	dre04080	4	499	0.935566	0.953558	ENSDARG00000035533|ENSDARG00000056590|ENSDARG00000037496|ENSDARG00000079399	http://www.genome.jp/kegg-bin/show_pathway?dre04080/dre:793315%09red/dre:407735%09red/dre:100003539%09red/dre:436744%09red
Adrenergic signaling in cardiomyocytes	KEGG PATHWAY	dre04261	1	219	0.960395	0.969542	ENSDARG00000099045	http://www.genome.jp/kegg-bin/show_pathway?dre04261/dre:795492%09red
Calcium signaling pathway	KEGG PATHWAY	dre04020	1	288	0.98568	0.98568	ENSDARG00000035533	http://www.genome.jp/kegg-bin/show_pathway?dre04020/dre:100003539%09red
--------------------
#Term	Database	ID	Input number	Background number	P-Value	Corrected P-Value	Input	Hyperlink
--------------------
#Term	Database	ID	Input number	Background number	P-Value	Corrected P-Value	Input	Hyperlink
--------------------

## Sheet: HybS_vs_DoS.CG.Hyper_DMR_promot
##Databases: KEGG PATHWAY
##Statistical test method: hypergeometric test / Fisher's exact test
##FDR correction method: Benjamini and Hochberg
#Term	Database	ID	Number of DMP related genes	Number of all reference genes with pathway annotation	P-Value	Corrected P-Value	Gene IDs	Hyperlink (the URL, refers to KEGG database)
Apoptosis	KEGG PATHWAY	dre04210	14	167	1.96549e-05	0.00227996	ENSDARG00000035559|ENSDARG00000021239|ENSDARG00000014050|ENSDARG00000006609|ENSDARG00000070272|ENSDARG00000031888|ENSDARG00000008434|ENSDARG00000017905|ENSDARG00000055592|ENSDARG00000089109|ENSDARG00000007751|ENSDARG00000093405|ENSDARG00000062052|ENSDARG00000007693	http://www.genome.jp/kegg-bin/show_pathway?dre04210/dre:563181%09red/dre:140621%09red/dre:552927%09red/dre:58131%09red/dre:373118%09red/dre:557302%09red/dre:563053%09red/dre:114401%09red/dre:562720%09red/dre:100007048%09red/dre:58133%09red/dre:195817%09red/dre:323099%09red/dre:30590%09red
MAPK signaling pathway	KEGG PATHWAY	dre04010	21	373	5.83317e-05	0.00273826	ENSDARG00000078775|ENSDARG00000035559|ENSDARG00000088048|ENSDARG00000097948|ENSDARG00000014050|ENSDARG00000006609|ENSDARG00000003326|ENSDARG00000031888|ENSDARG00000059387|ENSDARG00000115627|ENSDARG00000075054|ENSDARG00000017905|ENSDARG00000012381|ENSDARG00000001234|ENSDARG00000069603|ENSDARG00000000796|ENSDARG00000013847|ENSDARG00000024546|ENSDARG00000027423|ENSDARG00000010231|ENSDARG00000055635	http://www.genome.jp/kegg-bin/show_pathway?dre04010/dre:563181%09red/dre:140621%09red/dre:378478%09red/dre:493181%09red/dre:445234%09red/dre:359829%09red/dre:503589%09red/dre:30590%09red/dre:405817%09red/dre:562720%09red/dre:431720%09red/dre:58133%09red/dre:393586%09red/dre:393614%09red/dre:245701%09red/dre:797409%09red/dre:30554%09red/dre:100004576%09red/dre:678610%09red/dre:100331895%09red/dre:…
p53 signaling pathway	KEGG PATHWAY	dre04115	9	79	7.0817e-05	0.00273826	ENSDARG00000035559|ENSDARG00000020693|ENSDARG00000021239|ENSDARG00000070272|ENSDARG00000008434|ENSDARG00000026070|ENSDARG00000089109|ENSDARG00000017905|ENSDARG00000115989	http://www.genome.jp/kegg-bin/show_pathway?dre04115/dre:324137%09red/dre:140621%09red/dre:557302%09red/dre:58131%09red/dre:114401%09red/dre:436933%09red/dre:100007048%09red/dre:494479%09red/dre:30590%09red
Regulation of actin cytoskeleton	KEGG PATHWAY	dre04810	13	271	0.00528675	0.153316	ENSDARG00000115627|ENSDARG00000088048|ENSDARG00000015149|ENSDARG00000056525|ENSDARG00000006609|ENSDARG00000059387|ENSDARG00000078888|ENSDARG00000075748|ENSDARG00000103467|ENSDARG00000013847|ENSDARG00000041720|ENSDARG00000055635|ENSDARG00000045262	http://www.genome.jp/kegg-bin/show_pathway?dre04810/dre:563181%09red/dre:336623%09red/dre:100002928%09red/dre:493181%09red/dre:568309%09red/dre:571256%09red/dre:556951%09red/dre:393550%09red/dre:735292%09red/dre:503589%09red/dre:445234%09red/dre:378478%09red/dre:359829%09red
ABC transporters	KEGG PATHWAY	dre02010	4	39	0.0107571	0.249564	ENSDARG00000063078|ENSDARG00000063475|ENSDARG00000100524|ENSDARG00000063059	http://www.genome.jp/kegg-bin/show_pathway?dre02010/dre:556979%09red/dre:100136850%09red/dre:564344%09red/dre:557317%09red
Glycine, serine and threonine metabolism	KEGG PATHWAY	dre00260	4	45	0.0168132	0.30301	ENSDARG00000055591|ENSDARG00000052099|ENSDARG00000018426|ENSDARG00000013430	http://www.genome.jp/kegg-bin/show_pathway?dre00260/dre:322228%09red/dre:558601%09red/dre:334197%09red/dre:436603%09red
NOD-like receptor signaling pathway	KEGG PATHWAY	dre04621	8	156	0.0182851	0.30301	ENSDARG00000076995|ENSDARG00000070272|ENSDARG00000031888|ENSDARG00000008434|ENSDARG00000031954|ENSDARG00000089109|ENSDARG00000010478|ENSDARG00000007693	http://www.genome.jp/kegg-bin/show_pathway?dre04621/dre:793673%09red/dre:557302%09red/dre:114401%09red/dre:562720%09red/dre:100007048%09red/dre:431715%09red/dre:323099%09red/dre:30591%09red
Galactose metabolism	KEGG PATHWAY	dre00052	3	33	0.0353858	0.386849	ENSDARG00000013561|ENSDARG00000045598|ENSDARG00000013721	http://www.genome.jp/kegg-bin/show_pathway?dre00052/dre:563180%09red/dre:394000%09red/dre:553452%09red
Necroptosis	KEGG PATHWAY	dre04217	8	179	0.0360916	0.386849	ENSDARG00000076995|ENSDARG00000070272|ENSDARG00000031888|ENSDARG00000031954|ENSDARG00000055592|ENSDARG00000089109|ENSDARG00000010478|ENSDARG00000024546	http://www.genome.jp/kegg-bin/show_pathway?dre04217/dre:793673%09red/dre:557302%09red/dre:563053%09red/dre:562720%09red/dre:100007048%09red/dre:431715%09red/dre:30591%09red/dre:30554%09red
Protein processing in endoplasmic reticulum	KEGG PATHWAY	dre04141	8	179	0.0360916	0.386849	ENSDARG00000012381|ENSDARG00000031888|ENSDARG00000099383|ENSDARG00000055592|ENSDARG00000089109|ENSDARG00000010478|ENSDARG00000094712|ENSDARG00000021669	http://www.genome.jp/kegg-bin/show_pathway?dre04141/dre:192298%09red/dre:445177%09red/dre:563053%09red/dre:567029%09red/dre:562720%09red/dre:100007048%09red/dre:30591%09red/dre:393586%09red
Arginine and proline metabolism	KEGG PATHWAY	dre00330	4	61	0.0419191	0.386849	ENSDARG00000105349|ENSDARG00000098639|ENSDARG00000103692|ENSDARG00000018426	http://www.genome.jp/kegg-bin/show_pathway?dre00330/dre:563281%09red/dre:100149838%09red/dre:334197%09red
Inositol phosphate metabolism	KEGG PATHWAY	dre00562	5	90	0.0429554	0.386849	ENSDARG00000075201|ENSDARG00000008592|ENSDARG00000003446|ENSDARG00000025012|ENSDARG00000097447	http://www.genome.jp/kegg-bin/show_pathway?dre00562/dre:641570%09red/dre:560006%09red/dre:393365%09red/dre:541511%09red/dre:192309%09red
Starch and sucrose metabolism	KEGG PATHWAY	dre00500	3	36	0.0433538	0.386849	ENSDARG00000013561|ENSDARG00000096900|ENSDARG00000013721	http://www.genome.jp/kegg-bin/show_pathway?dre00500/dre:563180%09red/dre:393400%09red/dre:394000%09red
RNA transport	KEGG PATHWAY	dre03013	7	158	0.0499103	0.413543	ENSDARG00000038585|ENSDARG00000007438|ENSDARG00000020527|ENSDARG00000044298|ENSDARG00000104889|ENSDARG00000021140|ENSDARG00000036394	http://www.genome.jp/kegg-bin/show_pathway?dre03013/dre:393856%09red/dre:570700%09red/dre:445490%09red/dre:563392%09red/dre:541523%09red/dre:100004610%09red/dre:30622%09red
Ascorbate and aldarate metabolism	KEGG PATHWAY	dre00053	2	19	0.0659351	0.509898	ENSDARG00000018426|ENSDARG00000069409	http://www.genome.jp/kegg-bin/show_pathway?dre00053/dre:334197%09red/dre:569254%09red
ErbB signaling pathway	KEGG PATHWAY	dre04012	5	106	0.0737073	0.527912	ENSDARG00000013847|ENSDARG00000031888|ENSDARG00000074262|ENSDARG00000055635|ENSDARG00000006609	http://www.genome.jp/kegg-bin/show_pathway?dre04012/dre:563181%09red/dre:564584%09red/dre:378478%09red/dre:445234%09red/dre:562720%09red
Glycolysis / Gluconeogenesis	KEGG PATHWAY	dre00010	4	77	0.0806428	0.527912	ENSDARG00000013561|ENSDARG00000018426|ENSDARG00000025012|ENSDARG00000013721	http://www.genome.jp/kegg-bin/show_pathway?dre00010/dre:563180%09red/dre:334197%09red/dre:394000%09red/dre:192309%09red
Pentose and glucuronate interconversions	KEGG PATHWAY	dre00040	2	22	0.0833448	0.527912	ENSDARG00000045598|ENSDARG00000069409	http://www.genome.jp/kegg-bin/show_pathway?dre00040/dre:569254%09red/dre:553452%09red
Metabolic pathways	KEGG PATHWAY	dre01100	39	1507	0.0876897	0.527912	ENSDARG00000104732|ENSDARG00000018426|ENSDARG00000057853|ENSDARG00000013430|ENSDARG00000045598|ENSDARG00000069409|ENSDARG00000008592|ENSDARG00000055591|ENSDARG00000086269|ENSDARG00000097939|ENSDARG00000031202|ENSDARG00000019332|ENSDARG00000025012|ENSDARG00000003132|ENSDARG00000036438|ENSDARG00000095623|ENSDARG00000103692|ENSDARG00000053456|ENSDARG00000052099|ENSDARG00000093176|ENSDARG00000024546|…	http://www.genome.jp/kegg-bin/show_pathway?dre01100/dre:402842%09red/dre:100136866%09red/dre:436603%09red/dre:793524%09red/dre:541511%09red/dre:192309%09red/dre:641570%09red/dre:405845%09red/dre:563180%09red/dre:402880%09red/dre:393845%09red/dre:445291%09red/dre:322228%09red/dre:563281%09red/dre:556744%09red/dre:558601%09red/dre:436652%09red/dre:553452%09red/dre:560006%09red/dre:406306%09red/dre:…
Herpes simplex virus 1 infection	KEGG PATHWAY	dre05168	7	188	0.0999275	0.527912	ENSDARG00000035559|ENSDARG00000021239|ENSDARG00000070272|ENSDARG00000008434|ENSDARG00000089109|ENSDARG00000017905|ENSDARG00000007693	http://www.genome.jp/kegg-bin/show_pathway?dre05168/dre:58131%09red/dre:140621%09red/dre:557302%09red/dre:114401%09red/dre:100007048%09red/dre:323099%09red/dre:30590%09red
Histidine metabolism	KEGG PATHWAY	dre00340	2	25	0.101963	0.527912	ENSDARG00000018426|ENSDARG00000097939	http://www.genome.jp/kegg-bin/show_pathway?dre00340/dre:334197%09red/dre:556744%09red
Phagosome	KEGG PATHWAY	dre04145	6	155	0.107171	0.527912	ENSDARG00000057853|ENSDARG00000030108|ENSDARG00000020072|ENSDARG00000040812|ENSDARG00000016059|ENSDARG00000021669	http://www.genome.jp/kegg-bin/show_pathway?dre04145/dre:192298%09red/dre:252850%09red/dre:405821%09red/dre:403014%09red/dre:192336%09red/dre:114464%09red
Endocytosis	KEGG PATHWAY	dre04144	10	311	0.115588	0.527912	ENSDARG00000061719|ENSDARG00000012381|ENSDARG00000100470|ENSDARG00000016059|ENSDARG00000041720|ENSDARG00000013847|ENSDARG00000056346|ENSDARG00000015149|ENSDARG00000034240|ENSDARG00000027423	http://www.genome.jp/kegg-bin/show_pathway?dre04144/dre:571256%09red/dre:405821%09red/dre:561771%09red/dre:393550%09red/dre:393586%09red/dre:565752%09red/dre:327029%09red/dre:245701%09red/dre:387529%09red/dre:378478%09red
Hedgehog signaling pathway	KEGG PATHWAY	dre04340	3	56	0.115658	0.527912	ENSDARG00000101244|ENSDARG00000089109|ENSDARG00000034056	http://www.genome.jp/kegg-bin/show_pathway?dre04340/dre:100007048%09red/dre:561724%09red/dre:352930%09red
Autophagy - animal	KEGG PATHWAY	dre04140	6	162	0.124178	0.527912	ENSDARG00000006609|ENSDARG00000078752|ENSDARG00000031888|ENSDARG00000008434|ENSDARG00000089109|ENSDARG00000027423	http://www.genome.jp/kegg-bin/show_pathway?dre04140/dre:563181%09red/dre:100000896%09red/dre:114401%09red/dre:562720%09red/dre:100007048%09red/dre:245701%09red
RNA polymerase	KEGG PATHWAY	dre03020	2	29	0.128318	0.527912	ENSDARG00000026183|ENSDARG00000006434	http://www.genome.jp/kegg-bin/show_pathway?dre03020/dre:445170%09red/dre:553733%09red
Focal adhesion	KEGG PATHWAY	dre04510	8	243	0.135491	0.527912	ENSDARG00000056525|ENSDARG00000031888|ENSDARG00000020072|ENSDARG00000055592|ENSDARG00000089109|ENSDARG00000013847|ENSDARG00000027423|ENSDARG00000055635	http://www.genome.jp/kegg-bin/show_pathway?dre04510/dre:445234%09red/dre:568309%09red/dre:252850%09red/dre:563053%09red/dre:562720%09red/dre:100007048%09red/dre:245701%09red/dre:378478%09red
FoxO signaling pathway	KEGG PATHWAY	dre04068	6	167	0.137083	0.527912	ENSDARG00000006609|ENSDARG00000031888|ENSDARG00000013847|ENSDARG00000027423|ENSDARG00000025522|ENSDARG00000013721	http://www.genome.jp/kegg-bin/show_pathway?dre04068/dre:563180%09red/dre:563181%09red/dre:324140%09red/dre:562720%09red/dre:245701%09red/dre:378478%09red
Insulin signaling pathway	KEGG PATHWAY	dre04910	6	167	0.137083	0.527912	ENSDARG00000038585|ENSDARG00000006609|ENSDARG00000031888|ENSDARG00000013721|ENSDARG00000055635|ENSDARG00000038095	http://www.genome.jp/kegg-bin/show_pathway?dre04910/dre:563180%09red/dre:563181%09red/dre:445234%09red/dre:562720%09red/dre:541523%09red/dre:445073%09red
Notch signaling pathway	KEGG PATHWAY	dre04330	3	61	0.138095	0.527912	ENSDARG00000068698|ENSDARG00000056184|ENSDARG00000042925	http://www.genome.jp/kegg-bin/show_pathway?dre04330/dre:323630%09red/dre:493633%09red/dre:402810%09red
RIG-I-like receptor signaling pathway	KEGG PATHWAY	dre04622	3	62	0.142748	0.527912	ENSDARG00000070272|ENSDARG00000007693|ENSDARG00000031888	http://www.genome.jp/kegg-bin/show_pathway?dre04622/dre:557302%09red/dre:323099%09red/dre:562720%09red
Toll-like receptor signaling pathway	KEGG PATHWAY	dre04620	4	97	0.146459	0.527912	ENSDARG00000070272|ENSDARG00000007693|ENSDARG00000031888|ENSDARG00000006609	http://www.genome.jp/kegg-bin/show_pathway?dre04620/dre:563181%09red/dre:557302%09red/dre:323099%09red/dre:562720%09red
Adherens junction	KEGG PATHWAY	dre04520	4	98	0.150182	0.527912	ENSDARG00000015149|ENSDARG00000027423|ENSDARG00000078888|ENSDARG00000013847	http://www.genome.jp/kegg-bin/show_pathway?dre04520/dre:571256%09red/dre:100002928%09red/dre:378478%09red/dre:245701%09red
Glycerolipid metabolism	KEGG PATHWAY	dre00561	3	66	0.16186	0.540663	ENSDARG00000045598|ENSDARG00000053456|ENSDARG00000018426	http://www.genome.jp/kegg-bin/show_pathway?dre00561/dre:334197%09red/dre:100136866%09red/dre:553452%09red
Propanoate metabolism	KEGG PATHWAY	dre00640	2	34	0.163131	0.540663	ENSDARG00000104732|ENSDARG00000052712	http://www.genome.jp/kegg-bin/show_pathway?dre00640/dre:436850%09red/dre:100037349%09red
beta-Alanine metabolism	KEGG PATHWAY	dre00410	2	37	0.184739	0.553313	ENSDARG00000104732|ENSDARG00000018426	http://www.genome.jp/kegg-bin/show_pathway?dre00410/dre:334197%09red/dre:100037349%09red
Lysosome	KEGG PATHWAY	dre04142	5	146	0.188892	0.553313	ENSDARG00000093176|ENSDARG00000087525|ENSDARG00000039512|ENSDARG00000057853|ENSDARG00000099824	http://www.genome.jp/kegg-bin/show_pathway?dre04142/dre:445244%09red/dre:192336%09red/dre:564731%09red/dre:114367%09red/dre:405845%09red
mTOR signaling pathway	KEGG PATHWAY	dre04150	6	186	0.191324	0.553313	ENSDARG00000038585|ENSDARG00000006609|ENSDARG00000027423|ENSDARG00000025522|ENSDARG00000036658|ENSDARG00000056184	http://www.genome.jp/kegg-bin/show_pathway?dre04150/dre:323630%09red/dre:563181%09red/dre:324140%09red/dre:492361%09red/dre:541523%09red/dre:245701%09red
DNA replication	KEGG PATHWAY	dre03030	2	38	0.192031	0.553313	ENSDARG00000037532|ENSDARG00000078759	http://www.genome.jp/kegg-bin/show_pathway?dre03030/dre:100147915%09red/dre:559535%09red
Lysine degradation	KEGG PATHWAY	dre00310	3	73	0.196957	0.553313	ENSDARG00000055591|ENSDARG00000018426|ENSDARG00000060697	http://www.genome.jp/kegg-bin/show_pathway?dre00310/dre:558601%09red/dre:334197%09red/dre:566825%09red
Sulfur metabolism	KEGG PATHWAY	dre00920	1	10	0.2003	0.553313	ENSDARG00000097447	http://www.genome.jp/kegg-bin/show_pathway?dre00920/dre:641570%09red
Phosphatidylinositol signaling system	KEGG PATHWAY	dre04070	4	113	0.2099	0.553313	ENSDARG00000075201|ENSDARG00000008592|ENSDARG00000003446|ENSDARG00000097447	http://www.genome.jp/kegg-bin/show_pathway?dre04070/dre:641570%09red/dre:560006%09red/dre:393365%09red/dre:541511%09red
VEGF signaling pathway	KEGG PATHWAY	dre04370	3	76	0.212525	0.553313	ENSDARG00000024546|ENSDARG00000004539|ENSDARG00000006609	http://www.genome.jp/kegg-bin/show_pathway?dre04370/dre:30554%09red/dre:246227%09red/dre:563181%09red
Cytokine-cytokine receptor interaction	KEGG PATHWAY	dre04060	6	195	0.219498	0.553313	ENSDARG00000014050|ENSDARG00000103108|ENSDARG00000109233|ENSDARG00000058570|ENSDARG00000052988|ENSDARG00000090834	http://www.genome.jp/kegg-bin/show_pathway?dre04060/dre:58133%09red/dre:562533%09red/dre:751109%09red/dre:100329796%09red/dre:100331938%09red/dre:30268%09red
Cytosolic DNA-sensing pathway	KEGG PATHWAY	dre04623	2	42	0.221524	0.553313	ENSDARG00000026183|ENSDARG00000007693	http://www.genome.jp/kegg-bin/show_pathway?dre04623/dre:323099%09red/dre:445170%09red
SNARE interactions in vesicular transport	KEGG PATHWAY	dre04130	2	42	0.221524	0.553313	ENSDARG00000030108|ENSDARG00000042742	http://www.genome.jp/kegg-bin/show_pathway?dre04130/dre:550577%09red/dre:114464%09red
Cardiac muscle contraction	KEGG PATHWAY	dre04260	4	117	0.226846	0.553313	ENSDARG00000003326|ENSDARG00000078703|ENSDARG00000012388|ENSDARG00000097948	http://www.genome.jp/kegg-bin/show_pathway?dre04260/dre:797409%09red/dre:402880%09red/dre:559236%09red/dre:393614%09red
Fructose and mannose metabolism	KEGG PATHWAY	dre00051	2	43	0.228957	0.553313	ENSDARG00000045598|ENSDARG00000025012	http://www.genome.jp/kegg-bin/show_pathway?dre00051/dre:192309%09red/dre:553452%09red
C-type lectin receptor signaling pathway	KEGG PATHWAY	dre04625	4	122	0.24849	0.579449	ENSDARG00000070272|ENSDARG00000007693|ENSDARG00000031888|ENSDARG00000004539	http://www.genome.jp/kegg-bin/show_pathway?dre04625/dre:246227%09red/dre:557302%09red/dre:323099%09red/dre:562720%09red
Mitophagy - animal	KEGG PATHWAY	dre04137	3	83	0.249763	0.579449	ENSDARG00000035559|ENSDARG00000031888|ENSDARG00000008434	http://www.genome.jp/kegg-bin/show_pathway?dre04137/dre:30590%09red/dre:114401%09red/dre:562720%09red
Arachidonic acid metabolism	KEGG PATHWAY	dre00590	2	47	0.258819	0.588685	ENSDARG00000024546|ENSDARG00000004539	http://www.genome.jp/kegg-bin/show_pathway?dre00590/dre:30554%09red/dre:246227%09red
GnRH signaling pathway	KEGG PATHWAY	dre04912	4	126	0.266111	0.592152	ENSDARG00000013847|ENSDARG00000031888|ENSDARG00000024546|ENSDARG00000006609	http://www.genome.jp/kegg-bin/show_pathway?dre04912/dre:30554%09red/dre:563181%09red/dre:378478%09red/dre:562720%09red
AGE-RAGE signaling pathway in diabetic complications	KEGG PATHWAY	dre04933	4	127	0.270552	0.592152	ENSDARG00000089109|ENSDARG00000031888|ENSDARG00000092470|ENSDARG00000017905	http://www.genome.jp/kegg-bin/show_pathway?dre04933/dre:100007048%09red/dre:140621%09red/dre:108180329%09red/dre:562720%09red
Peroxisome	KEGG PATHWAY	dre04146	3	88	0.276918	0.594861	ENSDARG00000104732|ENSDARG00000055591|ENSDARG00000052099	http://www.genome.jp/kegg-bin/show_pathway?dre04146/dre:558601%09red/dre:436603%09red/dre:100037349%09red
Adipocytokine signaling pathway	KEGG PATHWAY	dre04920	3	91	0.29335	0.615904	ENSDARG00000007693|ENSDARG00000031888|ENSDARG00000013721	http://www.genome.jp/kegg-bin/show_pathway?dre04920/dre:563180%09red/dre:323099%09red/dre:562720%09red
Cysteine and methionine metabolism	KEGG PATHWAY	dre00270	2	53	0.30363	0.615904	ENSDARG00000003132|ENSDARG00000013430	http://www.genome.jp/kegg-bin/show_pathway?dre00270/dre:322228%09red/dre:447941%09red
Linoleic acid metabolism	KEGG PATHWAY	dre00591	1	17	0.306356	0.615904	ENSDARG00000024546	http://www.genome.jp/kegg-bin/show_pathway?dre00591/dre:30554%09red
Valine, leucine and isoleucine degradation	KEGG PATHWAY	dre00280	2	55	0.318481	0.615904	ENSDARG00000018426|ENSDARG00000054400	http://www.genome.jp/kegg-bin/show_pathway?dre00280/dre:334197%09red/dre:100004018%09red
N-Glycan biosynthesis	KEGG PATHWAY	dre00510	2	55	0.318481	0.615904	ENSDARG00000031202|ENSDARG00000095623	http://www.genome.jp/kegg-bin/show_pathway?dre00510/dre:407614%09red/dre:796295%09red
alpha-Linolenic acid metabolism	KEGG PATHWAY	dre00592	1	18	0.320315	0.615904	ENSDARG00000024546	http://www.genome.jp/kegg-bin/show_pathway?dre00592/dre:30554%09red
Salmonella infection	KEGG PATHWAY	dre05132	3	97	0.326363	0.615904	ENSDARG00000041720|ENSDARG00000031888|ENSDARG00000015149	http://www.genome.jp/kegg-bin/show_pathway?dre05132/dre:571256%09red/dre:393550%09red/dre:562720%09red
Oxidative phosphorylation	KEGG PATHWAY	dre00190	4	140	0.32919	0.615904	ENSDARG00000036438|ENSDARG00000019332|ENSDARG00000012388|ENSDARG00000057853	http://www.genome.jp/kegg-bin/show_pathway?dre00190/dre:192336%09red/dre:406306%09red/dre:402880%09red/dre:445291%09red
Amino sugar and nucleotide sugar metabolism	KEGG PATHWAY	dre00520	2	58	0.340607	0.621437	ENSDARG00000013561|ENSDARG00000069409	http://www.genome.jp/kegg-bin/show_pathway?dre00520/dre:569254%09red/dre:394000%09red
Ubiquitin mediated proteolysis	KEGG PATHWAY	dre04120	4	143	0.342862	0.621437	ENSDARG00000080019|ENSDARG00000008748|ENSDARG00000007438|ENSDARG00000038095	http://www.genome.jp/kegg-bin/show_pathway?dre04120/dre:406807%09red/dre:567370%09red/dre:445073%09red/dre:30622%09red
Protein export	KEGG PATHWAY	dre03060	1	22	0.373398	0.656276	ENSDARG00000021669	http://www.genome.jp/kegg-bin/show_pathway?dre03060/dre:192298%09red
Glycosylphosphatidylinositol (GPI)-anchor biosynthesis	KEGG PATHWAY	dre00563	1	22	0.373398	0.656276	ENSDARG00000095623	http://www.genome.jp/kegg-bin/show_pathway?dre00563/dre:796295%09red
Progesterone-mediated oocyte maturation	KEGG PATHWAY	dre04914	3	108	0.386683	0.669482	ENSDARG00000031888|ENSDARG00000027423|ENSDARG00000010478	http://www.genome.jp/kegg-bin/show_pathway?dre04914/dre:30591%09red/dre:245701%09red/dre:562720%09red
Mannose type O-glycan biosynthesis	KEGG PATHWAY	dre00515	1	24	0.398367	0.679567	ENSDARG00000003208	http://www.genome.jp/kegg-bin/show_pathway?dre00515/dre:492773%09red
Vascular smooth muscle contraction	KEGG PATHWAY	dre04270	4	160	0.420113	0.706276	ENSDARG00000115627|ENSDARG00000079840|ENSDARG00000024546|ENSDARG00000006609	http://www.genome.jp/kegg-bin/show_pathway?dre04270/dre:30554%09red/dre:568554%09red/dre:503589%09red/dre:563181%09red
Other types of O-glycan biosynthesis	KEGG PATHWAY	dre00514	1	29	0.456528	0.743183	ENSDARG00000042925	http://www.genome.jp/kegg-bin/show_pathway?dre00514/dre:493633%09red
Folate biosynthesis	KEGG PATHWAY	dre00790	1	30	0.467468	0.743183	ENSDARG00000045598	http://www.genome.jp/kegg-bin/show_pathway?dre00790/dre:553452%09red
Glycosaminoglycan biosynthesis - heparan sulfate / heparin	KEGG PATHWAY	dre00534	1	30	0.467468	0.743183	ENSDARG00000086269	http://www.genome.jp/kegg-bin/show_pathway?dre00534/dre:793524%09red
Porphyrin and chlorophyll metabolism	KEGG PATHWAY	dre00860	1	31	0.478189	0.743183	ENSDARG00000114695	http://www.genome.jp/kegg-bin/show_pathway?dre00860/dre:100002875%09red
Gap junction	KEGG PATHWAY	dre04540	3	129	0.497199	0.743183	ENSDARG00000013847|ENSDARG00000018228|ENSDARG00000006609	http://www.genome.jp/kegg-bin/show_pathway?dre04540/dre:100000981%09red/dre:378478%09red/dre:563181%09red
Pentose phosphate pathway	KEGG PATHWAY	dre00030	1	33	0.498988	0.743183	ENSDARG00000013561	http://www.genome.jp/kegg-bin/show_pathway?dre00030/dre:394000%09red
Fatty acid elongation	KEGG PATHWAY	dre00062	1	34	0.509074	0.743183	ENSDARG00000093176	http://www.genome.jp/kegg-bin/show_pathway?dre00062/dre:405845%09red
Drug metabolism - cytochrome P450	KEGG PATHWAY	dre00982	1	34	0.509074	0.743183	ENSDARG00000039832	http://www.genome.jp/kegg-bin/show_pathway?dre00982/dre:100124622%09red
Citrate cycle (TCA cycle)	KEGG PATHWAY	dre00020	1	34	0.509074	0.743183	ENSDARG00000052712	http://www.genome.jp/kegg-bin/show_pathway?dre00020/dre:436850%09red
Carbon metabolism	KEGG PATHWAY	dre01200	3	132	0.512194	0.743183	ENSDARG00000052712|ENSDARG00000025012|ENSDARG00000052099	http://www.genome.jp/kegg-bin/show_pathway?dre01200/dre:436850%09red/dre:436603%09red/dre:192309%09red
Glyoxylate and dicarboxylate metabolism	KEGG PATHWAY	dre00630	1	37	0.538135	0.743183	ENSDARG00000052099	http://www.genome.jp/kegg-bin/show_pathway?dre00630/dre:436603%09red
Metabolism of xenobiotics by cytochrome P450	KEGG PATHWAY	dre00980	1	37	0.538135	0.743183	ENSDARG00000039832	http://www.genome.jp/kegg-bin/show_pathway?dre00980/dre:100124622%09red
Biosynthesis of amino acids	KEGG PATHWAY	dre01230	2	88	0.542916	0.743183	ENSDARG00000098639|ENSDARG00000025012	http://www.genome.jp/kegg-bin/show_pathway?dre01230/dre:100149838%09red/dre:192309%09red
Cell cycle	KEGG PATHWAY	dre04110	3	139	0.546232	0.743183	ENSDARG00000035559|ENSDARG00000037532|ENSDARG00000075883	http://www.genome.jp/kegg-bin/show_pathway?dre04110/dre:100147915%09red/dre:30590%09red/dre:403012%09red
Steroid hormone biosynthesis	KEGG PATHWAY	dre00140	1	38	0.547434	0.743183	ENSDARG00000027469	http://www.genome.jp/kegg-bin/show_pathway?dre00140/dre:402842%09red
mRNA surveillance pathway	KEGG PATHWAY	dre03015	2	89	0.548893	0.743183	ENSDARG00000021140|ENSDARG00000018904	http://www.genome.jp/kegg-bin/show_pathway?dre03015/dre:393856%09red/dre:406326%09red
Cell adhesion molecules (CAMs)	KEGG PATHWAY	dre04514	3	140	0.55098	0.743183	ENSDARG00000104023|ENSDARG00000074524|ENSDARG00000069978	http://www.genome.jp/kegg-bin/show_pathway?dre04514/dre:566220%09red/dre:474346%09red/dre:100004384%09red
Basal transcription factors	KEGG PATHWAY	dre03022	1	40	0.565477	0.753969	ENSDARG00000011000	http://www.genome.jp/kegg-bin/show_pathway?dre03022/dre:323974%09red
Alanine, aspartate and glutamate metabolism	KEGG PATHWAY	dre00250	1	44	0.599436	0.75944	ENSDARG00000052099	http://www.genome.jp/kegg-bin/show_pathway?dre00250/dre:436603%09red
Nucleotide excision repair	KEGG PATHWAY	dre03420	1	44	0.599436	0.75944	ENSDARG00000075612	http://www.genome.jp/kegg-bin/show_pathway?dre03420/dre:560477%09red
Ether lipid metabolism	KEGG PATHWAY	dre00565	1	45	0.607503	0.75944	ENSDARG00000024546	http://www.genome.jp/kegg-bin/show_pathway?dre00565/dre:30554%09red
Ferroptosis	KEGG PATHWAY	dre04216	1	45	0.607503	0.75944	ENSDARG00000035559	http://www.genome.jp/kegg-bin/show_pathway?dre04216/dre:30590%09red
Purine metabolism	KEGG PATHWAY	dre00230	3	154	0.614253	0.75944	ENSDARG00000013561|ENSDARG00000100397|ENSDARG00000005565	http://www.genome.jp/kegg-bin/show_pathway?dre00230/dre:436652%09red/dre:394000%09red/dre:393845%09red
Pyruvate metabolism	KEGG PATHWAY	dre00620	1	46	0.615409	0.75944	ENSDARG00000018426	http://www.genome.jp/kegg-bin/show_pathway?dre00620/dre:334197%09red
Fatty acid degradation	KEGG PATHWAY	dre00071	1	46	0.615409	0.75944	ENSDARG00000018426	http://www.genome.jp/kegg-bin/show_pathway?dre00071/dre:334197%09red
Tryptophan metabolism	KEGG PATHWAY	dre00380	1	50	0.645471	0.788154	ENSDARG00000018426	http://www.genome.jp/kegg-bin/show_pathway?dre00380/dre:334197%09red
Calcium signaling pathway	KEGG PATHWAY	dre04020	5	288	0.704192	0.842864	ENSDARG00000004154|ENSDARG00000078703|ENSDARG00000018228|ENSDARG00000037427|ENSDARG00000013847	http://www.genome.jp/kegg-bin/show_pathway?dre04020/dre:378478%09red/dre:100000981%09red/dre:566141%09red/dre:559236%09red/dre:402892%09red
Glutathione metabolism	KEGG PATHWAY	dre00480	1	59	0.704809	0.842864	ENSDARG00000039832	http://www.genome.jp/kegg-bin/show_pathway?dre00480/dre:100124622%09red
Pyrimidine metabolism	KEGG PATHWAY	dre00240	1	63	0.727892	0.852	ENSDARG00000005565	http://www.genome.jp/kegg-bin/show_pathway?dre00240/dre:436652%09red
Cellular senescence	KEGG PATHWAY	dre04218	3	185	0.731813	0.852	ENSDARG00000055592|ENSDARG00000035559|ENSDARG00000006609	http://www.genome.jp/kegg-bin/show_pathway?dre04218/dre:30590%09red/dre:563053%09red/dre:563181%09red
Drug metabolism - other enzymes	KEGG PATHWAY	dre00983	1	66	0.744013	0.852	ENSDARG00000039832	http://www.genome.jp/kegg-bin/show_pathway?dre00983/dre:100124622%09red
Wnt signaling pathway	KEGG PATHWAY	dre04310	3	189	0.744716	0.852	ENSDARG00000035559|ENSDARG00000031888|ENSDARG00000056184	http://www.genome.jp/kegg-bin/show_pathway?dre04310/dre:323630%09red/dre:30590%09red/dre:562720%09red
Fatty acid metabolism	KEGG PATHWAY	dre01212	1	67	0.749173	0.852	ENSDARG00000093176	http://www.genome.jp/kegg-bin/show_pathway?dre01212/dre:405845%09red
Spliceosome	KEGG PATHWAY	dre03040	2	134	0.761424	0.857526	ENSDARG00000012381|ENSDARG00000067639	http://www.genome.jp/kegg-bin/show_pathway?dre03040/dre:326944%09red/dre:393586%09red
PPAR signaling pathway	KEGG PATHWAY	dre03320	1	73	0.778018	0.860278	ENSDARG00000053456	http://www.genome.jp/kegg-bin/show_pathway?dre03320/dre:100136866%09red
Melanogenesis	KEGG PATHWAY	dre04916	2	139	0.7787	0.860278	ENSDARG00000056184|ENSDARG00000006609	http://www.genome.jp/kegg-bin/show_pathway?dre04916/dre:323630%09red/dre:563181%09red
Ribosome biogenesis in eukaryotes	KEGG PATHWAY	dre03008	1	77	0.795384	0.87042	ENSDARG00000036394	http://www.genome.jp/kegg-bin/show_pathway?dre03008/dre:100004610%09red
Tight junction	KEGG PATHWAY	dre04530	3	217	0.821607	0.885562	ENSDARG00000031888|ENSDARG00000015149|ENSDARG00000037528	http://www.genome.jp/kegg-bin/show_pathway?dre04530/dre:571256%09red/dre:100150331%09red/dre:562720%09red
Adrenergic signaling in cardiomyocytes	KEGG PATHWAY	dre04261	3	219	0.826258	0.885562	ENSDARG00000003326|ENSDARG00000089109|ENSDARG00000097948	http://www.genome.jp/kegg-bin/show_pathway?dre04261/dre:100007048%09red/dre:797409%09red/dre:393614%09red
RNA degradation	KEGG PATHWAY	dre03018	1	87	0.833093	0.885562	ENSDARG00000021140	http://www.genome.jp/kegg-bin/show_pathway?dre03018/dre:393856%09red
ECM-receptor interaction	KEGG PATHWAY	dre04512	1	89	0.839757	0.885562	ENSDARG00000020072	http://www.genome.jp/kegg-bin/show_pathway?dre04512/dre:252850%09red
Glycerophospholipid metabolism	KEGG PATHWAY	dre00564	1	101	0.874519	0.913911	ENSDARG00000024546	http://www.genome.jp/kegg-bin/show_pathway?dre00564/dre:30554%09red
TGF-beta signaling pathway	KEGG PATHWAY	dre04350	1	119	0.913063	0.945673	ENSDARG00000103108	http://www.genome.jp/kegg-bin/show_pathway?dre04350/dre:100331938%09red
Ribosome	KEGG PATHWAY	dre03010	1	134	0.935979	0.958145	ENSDARG00000036875	http://www.genome.jp/kegg-bin/show_pathway?dre03010/dre:337007%09red
Neuroactive ligand-receptor interaction	KEGG PATHWAY	dre04080	6	499	0.941816	0.958145	ENSDARG00000018228|ENSDARG00000032737|ENSDARG00000053724|ENSDARG00000037427|ENSDARG00000069246|ENSDARG00000103762	http://www.genome.jp/kegg-bin/show_pathway?dre04080/dre:100002494%09red/dre:100000981%09red/dre:555473%09red/dre:170452%09red/dre:566141%09red/dre:100996239%09red
Oocyte meiosis	KEGG PATHWAY	dre04114	1	146	0.949885	0.958145	ENSDARG00000027423	http://www.genome.jp/kegg-bin/show_pathway?dre04114/dre:245701%09red
Apelin signaling pathway	KEGG PATHWAY	dre04371	1	178	0.973928	0.973928	ENSDARG00000006609	http://www.genome.jp/kegg-bin/show_pathway?dre04371/dre:563181%09red
--------------------
#Term	Database	ID	Input number	Background number	P-Value	Corrected P-Value	Input	Hyperlink
--------------------
#Term	Database	ID	Input number	Background number	P-Value	Corrected P-Value	Input	Hyperlink
--------------------

## Sheet: HybS_vs_DoS.CG.Hypo_DMR_promote
##Databases: KEGG PATHWAY
##Statistical test method: hypergeometric test / Fisher's exact test
##FDR correction method: Benjamini and Hochberg
#Term	Database	ID	Number of DMP related genes	Number of all reference genes with pathway annotation	P-Value	Corrected P-Value	Gene IDs	Hyperlink (the URL, refers to KEGG database)
Porphyrin and chlorophyll metabolism	KEGG PATHWAY	dre00860	5	31	0.000537237	0.0601706	ENSDARG00000078452|ENSDARG00000003462|ENSDARG00000006220|ENSDARG00000099358|ENSDARG00000008840	http://www.genome.jp/kegg-bin/show_pathway?dre00860/dre:58215%09red/dre:394129%09red/dre:641488%09red/dre:100329531%09red/dre:58016%09red
Mucin type O-glycan biosynthesis	KEGG PATHWAY	dre00512	4	30	0.00366433	0.205202	ENSDARG00000063636|ENSDARG00000057303|ENSDARG00000055585|ENSDARG00000023448	http://www.genome.jp/kegg-bin/show_pathway?dre00512/dre:557675%09red/dre:562739%09red/dre:553668%09red/dre:558716%09red
Metabolic pathways	KEGG PATHWAY	dre01100	43	1507	0.0074554	0.278335	ENSDARG00000053575|ENSDARG00000099101|ENSDARG00000061994|ENSDARG00000016038|ENSDARG00000071065|ENSDARG00000013750|ENSDARG00000036791|ENSDARG00000008592|ENSDARG00000013082|ENSDARG00000022509|ENSDARG00000006840|ENSDARG00000033380|ENSDARG00000057303|ENSDARG00000055760|ENSDARG00000041400|ENSDARG00000079802|ENSDARG00000037781|ENSDARG00000041776|ENSDARG00000078452|ENSDARG00000027992|ENSDARG00000105636|…	http://www.genome.jp/kegg-bin/show_pathway?dre01100/dre:393668%09red/dre:445122%09red/dre:558437%09red/dre:446214%09red/dre:100329505%09red/dre:393753%09red/dre:393776%09red/dre:561372%09red/dre:556236%09red/dre:393455%09red/dre:64263%09red/dre:393264%09red/dre:100317129%09red/dre:30685%09red/dre:571388%09red/dre:436914%09red/dre:557675%09red/dre:334897%09red/dre:559298%09red/dre:195824%09red/dre…
Glutathione metabolism	KEGG PATHWAY	dre00480	4	59	0.0308061	0.862572	ENSDARG00000039832|ENSDARG00000055760|ENSDARG00000089149|ENSDARG00000071065	http://www.genome.jp/kegg-bin/show_pathway?dre00480/dre:100334384%09red/dre:570579%09red/dre:100124622%09red/dre:394009%09red
Pentose and glucuronate interconversions	KEGG PATHWAY	dre00040	2	22	0.0741752	0.872178	ENSDARG00000006220|ENSDARG00000005251	http://www.genome.jp/kegg-bin/show_pathway?dre00040/dre:641488%09red/dre:334897%09red
Caffeine metabolism	KEGG PATHWAY	dre00232	1	5	0.107616	0.872178	ENSDARG00000105636	http://www.genome.jp/kegg-bin/show_pathway?dre00232/dre:449801%09red
D-Glutamine and D-glutamate metabolism	KEGG PATHWAY	dre00471	1	5	0.107616	0.872178	ENSDARG00000005179	http://www.genome.jp/kegg-bin/show_pathway?dre00471/dre:560387%09red
Carbon metabolism	KEGG PATHWAY	dre01200	5	132	0.116746	0.872178	ENSDARG00000071065|ENSDARG00000013750|ENSDARG00000027992|ENSDARG00000037781|ENSDARG00000005251	http://www.genome.jp/kegg-bin/show_pathway?dre01200/dre:393668%09red/dre:570579%09red/dre:436914%09red/dre:393455%09red/dre:334897%09red
Pentose phosphate pathway	KEGG PATHWAY	dre00030	2	33	0.140103	0.872178	ENSDARG00000071065|ENSDARG00000005251	http://www.genome.jp/kegg-bin/show_pathway?dre00030/dre:570579%09red/dre:334897%09red
Drug metabolism - other enzymes	KEGG PATHWAY	dre00983	3	66	0.140451	0.872178	ENSDARG00000039832|ENSDARG00000105636|ENSDARG00000006220	http://www.genome.jp/kegg-bin/show_pathway?dre00983/dre:100124622%09red/dre:641488%09red/dre:449801%09red
Drug metabolism - cytochrome P450	KEGG PATHWAY	dre00982	2	34	0.146591	0.872178	ENSDARG00000039832|ENSDARG00000006220	http://www.genome.jp/kegg-bin/show_pathway?dre00982/dre:100124622%09red/dre:641488%09red
Propanoate metabolism	KEGG PATHWAY	dre00640	2	34	0.146591	0.872178	ENSDARG00000061994|ENSDARG00000037781	http://www.genome.jp/kegg-bin/show_pathway?dre00640/dre:556236%09red/dre:436914%09red
Glyoxylate and dicarboxylate metabolism	KEGG PATHWAY	dre00630	2	37	0.166397	0.872178	ENSDARG00000027992|ENSDARG00000037781	http://www.genome.jp/kegg-bin/show_pathway?dre00630/dre:436914%09red/dre:393455%09red
Metabolism of xenobiotics by cytochrome P450	KEGG PATHWAY	dre00980	2	37	0.166397	0.872178	ENSDARG00000039832|ENSDARG00000006220	http://www.genome.jp/kegg-bin/show_pathway?dre00980/dre:100124622%09red/dre:641488%09red
Synthesis and degradation of ketone bodies	KEGG PATHWAY	dre00072	1	9	0.172856	0.872178	ENSDARG00000088740	http://www.genome.jp/kegg-bin/show_pathway?dre00072/dre:571388%09red
Steroid hormone biosynthesis	KEGG PATHWAY	dre00140	2	38	0.173099	0.872178	ENSDARG00000006220|ENSDARG00000015337	http://www.genome.jp/kegg-bin/show_pathway?dre00140/dre:561372%09red/dre:641488%09red
Retinol metabolism	KEGG PATHWAY	dre00830	2	40	0.186627	0.872178	ENSDARG00000006220|ENSDARG00000104660	http://www.genome.jp/kegg-bin/show_pathway?dre00830/dre:553501%09red/dre:641488%09red
RNA transport	KEGG PATHWAY	dre03013	5	158	0.193605	0.872178	ENSDARG00000029911|ENSDARG00000017454|ENSDARG00000041607|ENSDARG00000010194|ENSDARG00000053452	http://www.genome.jp/kegg-bin/show_pathway?dre03013/dre:324490%09red/dre:541421%09red/dre:336619%09red/dre:322969%09red/dre:403025%09red
Cytosolic DNA-sensing pathway	KEGG PATHWAY	dre04623	2	42	0.200296	0.872178	ENSDARG00000069733|ENSDARG00000012572	http://www.genome.jp/kegg-bin/show_pathway?dre04623/dre:394162%09red/dre:562867%09red
SNARE interactions in vesicular transport	KEGG PATHWAY	dre04130	2	42	0.200296	0.872178	ENSDARG00000035763|ENSDARG00000029290	http://www.genome.jp/kegg-bin/show_pathway?dre04130/dre:554130%09red/dre:393836%09red
Pyruvate metabolism	KEGG PATHWAY	dre00620	2	46	0.227941	0.872178	ENSDARG00000061994|ENSDARG00000037781	http://www.genome.jp/kegg-bin/show_pathway?dre00620/dre:556236%09red/dre:436914%09red
Arachidonic acid metabolism	KEGG PATHWAY	dre00590	2	47	0.234897	0.872178	ENSDARG00000089149|ENSDARG00000015662	http://www.genome.jp/kegg-bin/show_pathway?dre00590/dre:100334384%09red/dre:406739%09red
Pantothenate and CoA biosynthesis	KEGG PATHWAY	dre00770	1	14	0.24775	0.872178	ENSDARG00000033020	http://www.genome.jp/kegg-bin/show_pathway?dre00770/dre:393753%09red
Tryptophan metabolism	KEGG PATHWAY	dre00380	2	50	0.255823	0.872178	ENSDARG00000079802|ENSDARG00000036776	http://www.genome.jp/kegg-bin/show_pathway?dre00380/dre:30685%09red/dre:447801%09red
Ribosome	KEGG PATHWAY	dre03010	4	134	0.261612	0.872178	ENSDARG00000070985|ENSDARG00000103007|ENSDARG00000025073|ENSDARG00000046157	http://www.genome.jp/kegg-bin/show_pathway?dre03010/dre:336550%09red/dre:541327%09red/dre:100073334%09red/dre:394035%09red
Regulation of actin cytoskeleton	KEGG PATHWAY	dre04810	7	271	0.269787	0.872178	ENSDARG00000054533|ENSDARG00000054063|ENSDARG00000025326|ENSDARG00000097339|ENSDARG00000086262|ENSDARG00000002956|ENSDARG00000073848	http://www.genome.jp/kegg-bin/show_pathway?dre04810/dre:114456%09red/dre:100149161%09red/dre:795135%09red/dre:337084%09red/dre:403063%09red/dre:101882585%09red/dre:494081%09red
Cysteine and methionine metabolism	KEGG PATHWAY	dre00270	2	53	0.276779	0.872178	ENSDARG00000055760|ENSDARG00000036791	http://www.genome.jp/kegg-bin/show_pathway?dre00270/dre:394009%09red/dre:317744%09red
Cell cycle	KEGG PATHWAY	dre04110	4	139	0.2824	0.872178	ENSDARG00000071658|ENSDARG00000077029|ENSDARG00000055754|ENSDARG00000057016	http://www.genome.jp/kegg-bin/show_pathway?dre04110/dre:559665%09red/dre:565969%09red/dre:100307076%09red/dre:560560%09red
Oxidative phosphorylation	KEGG PATHWAY	dre00190	4	140	0.286589	0.872178	ENSDARG00000041400|ENSDARG00000022509|ENSDARG00000037153|ENSDARG00000011146	http://www.genome.jp/kegg-bin/show_pathway?dre00190/dre:393776%09red/dre:554154%09red/dre:445122%09red/dre:195824%09red
Linoleic acid metabolism	KEGG PATHWAY	dre00591	1	17	0.289396	0.872178	ENSDARG00000015662	http://www.genome.jp/kegg-bin/show_pathway?dre00591/dre:406739%09red
alpha-Linolenic acid metabolism	KEGG PATHWAY	dre00592	1	18	0.30276	0.872178	ENSDARG00000015662	http://www.genome.jp/kegg-bin/show_pathway?dre00592/dre:406739%09red
Oocyte meiosis	KEGG PATHWAY	dre04114	4	146	0.311887	0.872178	ENSDARG00000055754|ENSDARG00000077029|ENSDARG00000025106|ENSDARG00000071658	http://www.genome.jp/kegg-bin/show_pathway?dre04114/dre:550554%09red/dre:559665%09red/dre:100307076%09red/dre:560560%09red
Lysosome	KEGG PATHWAY	dre04142	4	146	0.311887	0.872178	ENSDARG00000077804|ENSDARG00000058848|ENSDARG00000037153|ENSDARG00000090716	http://www.genome.jp/kegg-bin/show_pathway?dre04142/dre:100329505%09red/dre:795916%09red/dre:503600%09red/dre:195824%09red
Ascorbate and aldarate metabolism	KEGG PATHWAY	dre00053	1	19	0.315874	0.872178	ENSDARG00000006220	http://www.genome.jp/kegg-bin/show_pathway?dre00053/dre:641488%09red
Fatty acid biosynthesis	KEGG PATHWAY	dre00061	1	20	0.328741	0.872178	ENSDARG00000061994	http://www.genome.jp/kegg-bin/show_pathway?dre00061/dre:556236%09red
ErbB signaling pathway	KEGG PATHWAY	dre04012	3	106	0.336653	0.872178	ENSDARG00000038059|ENSDARG00000054533|ENSDARG00000013841	http://www.genome.jp/kegg-bin/show_pathway?dre04012/dre:406308%09red/dre:570636%09red/dre:403063%09red
RIG-I-like receptor signaling pathway	KEGG PATHWAY	dre04622	2	62	0.339195	0.872178	ENSDARG00000069733|ENSDARG00000059006	http://www.genome.jp/kegg-bin/show_pathway?dre04622/dre:555459%09red/dre:562867%09red
Glycosaminoglycan biosynthesis - chondroitin sulfate / dermatan sulfate	KEGG PATHWAY	dre00532	1	21	0.341366	0.872178	ENSDARG00000043011	http://www.genome.jp/kegg-bin/show_pathway?dre00532/dre:404732%09red
Terpenoid backbone biosynthesis	KEGG PATHWAY	dre00900	1	22	0.353754	0.872178	ENSDARG00000040890	http://www.genome.jp/kegg-bin/show_pathway?dre00900/dre:552997%09red
Glycosaminoglycan degradation	KEGG PATHWAY	dre00531	1	22	0.353754	0.872178	ENSDARG00000077804	http://www.genome.jp/kegg-bin/show_pathway?dre00531/dre:100329505%09red
Mismatch repair	KEGG PATHWAY	dre03430	1	22	0.353754	0.872178	ENSDARG00000056832	http://www.genome.jp/kegg-bin/show_pathway?dre03430/dre:406778%09red
Neuroactive ligand-receptor interaction	KEGG PATHWAY	dre04080	11	499	0.364381	0.872178	ENSDARG00000116898|ENSDARG00000056590|ENSDARG00000029219|ENSDARG00000031749|ENSDARG00000042690|ENSDARG00000104961|ENSDARG00000086262|ENSDARG00000021004|ENSDARG00000079399|ENSDARG00000035533|ENSDARG00000025728	http://www.genome.jp/kegg-bin/show_pathway?dre04080/dre:100149161%09red/dre:796288%09red/dre:64617%09red/dre:436744%09red/dre:793315%09red/dre:100003539%09red/dre:100005675%09red/dre:541314%09red/dre:794255%09red/dre:565774%09red/dre:100151502%09red
Glycerolipid metabolism	KEGG PATHWAY	dre00561	2	66	0.366444	0.872178	ENSDARG00000019228|ENSDARG00000053575	http://www.genome.jp/kegg-bin/show_pathway?dre00561/dre:558437%09red/dre:450063%09red
Vascular smooth muscle contraction	KEGG PATHWAY	dre04270	4	160	0.371463	0.872178	ENSDARG00000033738|ENSDARG00000056590|ENSDARG00000054533|ENSDARG00000015662	http://www.genome.jp/kegg-bin/show_pathway?dre04270/dre:337226%09red/dre:406739%09red/dre:403063%09red/dre:436744%09red
Mannose type O-glycan biosynthesis	KEGG PATHWAY	dre00515	1	24	0.377837	0.872178	ENSDARG00000017058	http://www.genome.jp/kegg-bin/show_pathway?dre00515/dre:446214%09red
Butanoate metabolism	KEGG PATHWAY	dre00650	1	24	0.377837	0.872178	ENSDARG00000088740	http://www.genome.jp/kegg-bin/show_pathway?dre00650/dre:571388%09red
Endocytosis	KEGG PATHWAY	dre04144	7	311	0.389951	0.872178	ENSDARG00000099240|ENSDARG00000002790|ENSDARG00000054063|ENSDARG00000090716|ENSDARG00000029688|ENSDARG00000098378|ENSDARG00000019144	http://www.genome.jp/kegg-bin/show_pathway?dre04144/dre:100126123%09red/dre:321051%09red/dre:403031%09red/dre:100009646%09red/dre:114456%09red/dre:387529%09red/dre:503600%09red
Cardiac muscle contraction	KEGG PATHWAY	dre04260	3	117	0.392896	0.872178	ENSDARG00000097339|ENSDARG00000022509|ENSDARG00000011146	http://www.genome.jp/kegg-bin/show_pathway?dre04260/dre:393776%09red/dre:554154%09red/dre:795135%09red
Tight junction	KEGG PATHWAY	dre04530	5	217	0.405286	0.872178	ENSDARG00000025326|ENSDARG00000063295|ENSDARG00000033738|ENSDARG00000017834|ENSDARG00000001014	http://www.genome.jp/kegg-bin/show_pathway?dre04530/dre:556298%09red/dre:333938%09red/dre:337226%09red/dre:337084%09red/dre:561431%09red
RNA polymerase	KEGG PATHWAY	dre03020	1	29	0.434197	0.872178	ENSDARG00000012572	http://www.genome.jp/kegg-bin/show_pathway?dre03020/dre:394162%09red
Biosynthesis of unsaturated fatty acids	KEGG PATHWAY	dre01040	1	29	0.434197	0.872178	ENSDARG00000016038	http://www.genome.jp/kegg-bin/show_pathway?dre01040/dre:393441%09red
Glycolysis / Gluconeogenesis	KEGG PATHWAY	dre00010	2	77	0.438846	0.872178	ENSDARG00000013750|ENSDARG00000037781	http://www.genome.jp/kegg-bin/show_pathway?dre00010/dre:393668%09red/dre:436914%09red
Folate biosynthesis	KEGG PATHWAY	dre00790	1	30	0.444841	0.872178	ENSDARG00000099101	http://www.genome.jp/kegg-bin/show_pathway?dre00790/dre:64263%09red
Glycosaminoglycan biosynthesis - heparan sulfate / heparin	KEGG PATHWAY	dre00534	1	30	0.444841	0.872178	ENSDARG00000041776	http://www.genome.jp/kegg-bin/show_pathway?dre00534/dre:100317129%09red
Mitophagy - animal	KEGG PATHWAY	dre04137	2	83	0.476399	0.872178	ENSDARG00000056842|ENSDARG00000057218	http://www.genome.jp/kegg-bin/show_pathway?dre04137/dre:559099%09red/dre:492676%09red
mTOR signaling pathway	KEGG PATHWAY	dre04150	4	186	0.480172	0.872178	ENSDARG00000038283|ENSDARG00000029581|ENSDARG00000010194|ENSDARG00000038059	http://www.genome.jp/kegg-bin/show_pathway?dre04150/dre:393750%09red/dre:100332722%09red/dre:406308%09red/dre:336619%09red
Fatty acid elongation	KEGG PATHWAY	dre00062	1	34	0.485459	0.872178	ENSDARG00000016038	http://www.genome.jp/kegg-bin/show_pathway?dre00062/dre:393441%09red
Tyrosine metabolism	KEGG PATHWAY	dre00350	1	34	0.485459	0.872178	ENSDARG00000015337	http://www.genome.jp/kegg-bin/show_pathway?dre00350/dre:561372%09red
Wnt signaling pathway	KEGG PATHWAY	dre04310	4	189	0.492295	0.872178	ENSDARG00000079972|ENSDARG00000038283|ENSDARG00000025106|ENSDARG00000100149	http://www.genome.jp/kegg-bin/show_pathway?dre04310/dre:571865%09red/dre:58080%09red/dre:100332722%09red/dre:550554%09red
Focal adhesion	KEGG PATHWAY	dre04510	5	243	0.499873	0.872178	ENSDARG00000025326|ENSDARG00000002084|ENSDARG00000112431|ENSDARG00000074201|ENSDARG00000038059	http://www.genome.jp/kegg-bin/show_pathway?dre04510/dre:337767%09red/dre:260303%09red/dre:337084%09red/dre:406308%09red/dre:562529%09red
Starch and sucrose metabolism	KEGG PATHWAY	dre00500	1	36	0.504641	0.872178	ENSDARG00000033380	http://www.genome.jp/kegg-bin/show_pathway?dre00500/dre:561803%09red
Peroxisome	KEGG PATHWAY	dre04146	2	88	0.506498	0.872178	ENSDARG00000088740|ENSDARG00000027992	http://www.genome.jp/kegg-bin/show_pathway?dre04146/dre:571388%09red/dre:393455%09red
Biosynthesis of amino acids	KEGG PATHWAY	dre01230	2	88	0.506498	0.872178	ENSDARG00000013750|ENSDARG00000005251	http://www.genome.jp/kegg-bin/show_pathway?dre01230/dre:393668%09red/dre:334897%09red
ECM-receptor interaction	KEGG PATHWAY	dre04512	2	89	0.512382	0.872178	ENSDARG00000002084|ENSDARG00000112431	http://www.genome.jp/kegg-bin/show_pathway?dre04512/dre:337767%09red/dre:260303%09red
mRNA surveillance pathway	KEGG PATHWAY	dre03015	2	89	0.512382	0.872178	ENSDARG00000036778|ENSDARG00000029911	http://www.genome.jp/kegg-bin/show_pathway?dre03015/dre:324267%09red/dre:403025%09red
beta-Alanine metabolism	KEGG PATHWAY	dre00410	1	37	0.513962	0.872178	ENSDARG00000055760	http://www.genome.jp/kegg-bin/show_pathway?dre00410/dre:394009%09red
Basal transcription factors	KEGG PATHWAY	dre03022	1	40	0.540889	0.881619	ENSDARG00000026806	http://www.genome.jp/kegg-bin/show_pathway?dre03022/dre:393256%09red
Salmonella infection	KEGG PATHWAY	dre05132	2	97	0.557756	0.881619	ENSDARG00000074201|ENSDARG00000054063	http://www.genome.jp/kegg-bin/show_pathway?dre05132/dre:114456%09red/dre:562529%09red
Phagosome	KEGG PATHWAY	dre04145	3	155	0.572625	0.881619	ENSDARG00000104436|ENSDARG00000035763|ENSDARG00000037153	http://www.genome.jp/kegg-bin/show_pathway?dre04145/dre:767746%09red/dre:554130%09red/dre:195824%09red
MAPK signaling pathway	KEGG PATHWAY	dre04010	7	373	0.573869	0.881619	ENSDARG00000054533|ENSDARG00000038059|ENSDARG00000079972|ENSDARG00000074201|ENSDARG00000029688|ENSDARG00000000796|ENSDARG00000025106	http://www.genome.jp/kegg-bin/show_pathway?dre04010/dre:562529%09red/dre:550554%09red/dre:100126123%09red/dre:406308%09red/dre:403063%09red/dre:431720%09red/dre:571865%09red
Alanine, aspartate and glutamate metabolism	KEGG PATHWAY	dre00250	1	44	0.574489	0.881619	ENSDARG00000017049	http://www.genome.jp/kegg-bin/show_pathway?dre00250/dre:334431%09red
Glycerophospholipid metabolism	KEGG PATHWAY	dre00564	2	101	0.57929	0.881619	ENSDARG00000053575|ENSDARG00000015662	http://www.genome.jp/kegg-bin/show_pathway?dre00564/dre:406739%09red/dre:558437%09red
Glycine, serine and threonine metabolism	KEGG PATHWAY	dre00260	1	45	0.582498	0.881619	ENSDARG00000006840	http://www.genome.jp/kegg-bin/show_pathway?dre00260/dre:403338%09red
Ether lipid metabolism	KEGG PATHWAY	dre00565	1	45	0.582498	0.881619	ENSDARG00000015662	http://www.genome.jp/kegg-bin/show_pathway?dre00565/dre:406739%09red
Progesterone-mediated oocyte maturation	KEGG PATHWAY	dre04914	2	108	0.615098	0.885812	ENSDARG00000077029|ENSDARG00000054533	http://www.genome.jp/kegg-bin/show_pathway?dre04914/dre:403063%09red/dre:100307076%09red
FoxO signaling pathway	KEGG PATHWAY	dre04068	3	167	0.622153	0.885812	ENSDARG00000054533|ENSDARG00000042690|ENSDARG00000038059	http://www.genome.jp/kegg-bin/show_pathway?dre04068/dre:64617%09red/dre:406308%09red/dre:403063%09red
Insulin signaling pathway	KEGG PATHWAY	dre04910	3	167	0.622153	0.885812	ENSDARG00000054533|ENSDARG00000061994|ENSDARG00000038059	http://www.genome.jp/kegg-bin/show_pathway?dre04910/dre:406308%09red/dre:556236%09red/dre:403063%09red
Calcium signaling pathway	KEGG PATHWAY	dre04020	5	288	0.646908	0.885812	ENSDARG00000035533|ENSDARG00000086262|ENSDARG00000025106|ENSDARG00000074905|ENSDARG00000025728	http://www.genome.jp/kegg-bin/show_pathway?dre04020/dre:100005675%09red/dre:550554%09red/dre:100144566%09red/dre:100149161%09red/dre:100003539%09red
Valine, leucine and isoleucine degradation	KEGG PATHWAY	dre00280	1	55	0.654761	0.885812	ENSDARG00000088740	http://www.genome.jp/kegg-bin/show_pathway?dre00280/dre:571388%09red
Hedgehog signaling pathway	KEGG PATHWAY	dre04340	1	56	0.661262	0.885812	ENSDARG00000033099	http://www.genome.jp/kegg-bin/show_pathway?dre04340/dre:544651%09red
Proteasome	KEGG PATHWAY	dre03050	1	56	0.661262	0.885812	ENSDARG00000022652	http://www.genome.jp/kegg-bin/show_pathway?dre03050/dre:436820%09red
TGF-beta signaling pathway	KEGG PATHWAY	dre04350	2	119	0.666569	0.885812	ENSDARG00000011941|ENSDARG00000002760	http://www.genome.jp/kegg-bin/show_pathway?dre04350/dre:100334210%09red/dre:562822%09red
Amino sugar and nucleotide sugar metabolism	KEGG PATHWAY	dre00520	1	58	0.673898	0.885812	ENSDARG00000013082	http://www.genome.jp/kegg-bin/show_pathway?dre00520/dre:393264%09red
C-type lectin receptor signaling pathway	KEGG PATHWAY	dre04625	2	122	0.679606	0.885812	ENSDARG00000079972|ENSDARG00000025106	http://www.genome.jp/kegg-bin/show_pathway?dre04625/dre:571865%09red/dre:550554%09red
Cellular senescence	KEGG PATHWAY	dre04218	3	185	0.688804	0.885812	ENSDARG00000079972|ENSDARG00000052917|ENSDARG00000025106	http://www.genome.jp/kegg-bin/show_pathway?dre04218/dre:553353%09red/dre:571865%09red/dre:550554%09red
Notch signaling pathway	KEGG PATHWAY	dre04330	1	61	0.691976	0.885812	ENSDARG00000032963	http://www.genome.jp/kegg-bin/show_pathway?dre04330/dre:402914%09red
Arginine and proline metabolism	KEGG PATHWAY	dre00330	1	61	0.691976	0.885812	ENSDARG00000055760	http://www.genome.jp/kegg-bin/show_pathway?dre00330/dre:394009%09red
Herpes simplex virus 1 infection	KEGG PATHWAY	dre05168	3	188	0.69901	0.885812	ENSDARG00000053136|ENSDARG00000069733|ENSDARG00000021004	http://www.genome.jp/kegg-bin/show_pathway?dre05168/dre:30400%09red/dre:565774%09red/dre:562867%09red
Gap junction	KEGG PATHWAY	dre04540	2	129	0.708408	0.885812	ENSDARG00000104436|ENSDARG00000038059	http://www.genome.jp/kegg-bin/show_pathway?dre04540/dre:767746%09red/dre:406308%09red
Cytokine-cytokine receptor interaction	KEGG PATHWAY	dre04060	3	195	0.721832	0.885812	ENSDARG00000011941|ENSDARG00000054846|ENSDARG00000002760	http://www.genome.jp/kegg-bin/show_pathway?dre04060/dre:793479%09red/dre:100334210%09red/dre:562822%09red
Fatty acid metabolism	KEGG PATHWAY	dre01212	1	67	0.725186	0.885812	ENSDARG00000016038	http://www.genome.jp/kegg-bin/show_pathway?dre01212/dre:393441%09red
Spliceosome	KEGG PATHWAY	dre03040	2	134	0.727632	0.885812	ENSDARG00000029688|ENSDARG00000099458	http://www.genome.jp/kegg-bin/show_pathway?dre03040/dre:100126123%09red/dre:321948%09red
Lysine degradation	KEGG PATHWAY	dre00310	1	73	0.75482	0.901579	ENSDARG00000026634	http://www.genome.jp/kegg-bin/show_pathway?dre00310/dre:402830%09red
Ubiquitin mediated proteolysis	KEGG PATHWAY	dre04120	2	143	0.759528	0.901579	ENSDARG00000061345|ENSDARG00000073841	http://www.genome.jp/kegg-bin/show_pathway?dre04120/dre:564527%09red/dre:558479%09red
VEGF signaling pathway	KEGG PATHWAY	dre04370	1	76	0.768419	0.901579	ENSDARG00000025106	http://www.genome.jp/kegg-bin/show_pathway?dre04370/dre:550554%09red
Ribosome biogenesis in eukaryotes	KEGG PATHWAY	dre03008	1	77	0.772782	0.901579	ENSDARG00000053452	http://www.genome.jp/kegg-bin/show_pathway?dre03008/dre:541421%09red
Purine metabolism	KEGG PATHWAY	dre00230	2	154	0.794079	0.914135	ENSDARG00000033953|ENSDARG00000017049	http://www.genome.jp/kegg-bin/show_pathway?dre00230/dre:559298%09red/dre:334431%09red
NOD-like receptor signaling pathway	KEGG PATHWAY	dre04621	2	156	0.799868	0.914135	ENSDARG00000069733|ENSDARG00000099382	http://www.genome.jp/kegg-bin/show_pathway?dre04621/dre:100149641%09red/dre:562867%09red
RNA degradation	KEGG PATHWAY	dre03018	1	87	0.812146	0.915865	ENSDARG00000013750	http://www.genome.jp/kegg-bin/show_pathway?dre03018/dre:393668%09red
Inositol phosphate metabolism	KEGG PATHWAY	dre00562	1	90	0.822569	0.915865	ENSDARG00000008592	http://www.genome.jp/kegg-bin/show_pathway?dre00562/dre:393365%09red
Adipocytokine signaling pathway	KEGG PATHWAY	dre04920	1	91	0.825914	0.915865	ENSDARG00000061994	http://www.genome.jp/kegg-bin/show_pathway?dre04920/dre:556236%09red
Necroptosis	KEGG PATHWAY	dre04217	2	179	0.856728	0.931588	ENSDARG00000052917|ENSDARG00000068814	http://www.genome.jp/kegg-bin/show_pathway?dre04217/dre:553353%09red/dre:100003387%09red
Protein processing in endoplasmic reticulum	KEGG PATHWAY	dre04141	2	179	0.856728	0.931588	ENSDARG00000029688|ENSDARG00000052917	http://www.genome.jp/kegg-bin/show_pathway?dre04141/dre:553353%09red/dre:100126123%09red
Phosphatidylinositol signaling system	KEGG PATHWAY	dre04070	1	113	0.88548	0.953594	ENSDARG00000008592	http://www.genome.jp/kegg-bin/show_pathway?dre04070/dre:393365%09red
GnRH signaling pathway	KEGG PATHWAY	dre04912	1	126	0.910598	0.963924	ENSDARG00000038059	http://www.genome.jp/kegg-bin/show_pathway?dre04912/dre:406308%09red
AGE-RAGE signaling pathway in diabetic complications	KEGG PATHWAY	dre04933	1	127	0.912285	0.963924	ENSDARG00000079972	http://www.genome.jp/kegg-bin/show_pathway?dre04933/dre:571865%09red
Melanogenesis	KEGG PATHWAY	dre04916	1	139	0.930214	0.966033	ENSDARG00000038283	http://www.genome.jp/kegg-bin/show_pathway?dre04916/dre:100332722%09red
Cell adhesion molecules (CAMs)	KEGG PATHWAY	dre04514	1	140	0.931532	0.966033	ENSDARG00000007149	http://www.genome.jp/kegg-bin/show_pathway?dre04514/dre:30634%09red
Autophagy - animal	KEGG PATHWAY	dre04140	1	162	0.954989	0.975539	ENSDARG00000034210	http://www.genome.jp/kegg-bin/show_pathway?dre04140/dre:555536%09red
Apoptosis	KEGG PATHWAY	dre04210	1	167	0.959083	0.975539	ENSDARG00000052917	http://www.genome.jp/kegg-bin/show_pathway?dre04210/dre:553353%09red
Apelin signaling pathway	KEGG PATHWAY	dre04371	1	178	0.966829	0.975539	ENSDARG00000097339	http://www.genome.jp/kegg-bin/show_pathway?dre04371/dre:795135%09red
Adrenergic signaling in cardiomyocytes	KEGG PATHWAY	dre04261	1	219	0.984838	0.984838	ENSDARG00000097339	http://www.genome.jp/kegg-bin/show_pathway?dre04261/dre:795135%09red
--------------------
#Term	Database	ID	Input number	Background number	P-Value	Corrected P-Value	Input	Hyperlink
--------------------
#Term	Database	ID	Input number	Background number	P-Value	Corrected P-Value	Input	Hyperlink
--------------------

## Sheet: MOH_vs_DoH.CG.Hyper_DMR_promote
##Databases: KEGG PATHWAY
##Statistical test method: hypergeometric test / Fisher's exact test
##FDR correction method: Benjamini and Hochberg
#Term	Database	ID	Number of DMP related genes	Number of all reference genes with pathway annotation	P-Value	Corrected P-Value	Gene IDs	Hyperlink (the URL, refers to KEGG database)
Endocytosis	KEGG PATHWAY	dre04144	16	311	0.000255627	0.0268408	ENSDARG00000028800|ENSDARG00000012381|ENSDARG00000045298|ENSDARG00000093091|ENSDARG00000058444|ENSDARG00000102024|ENSDARG00000039489|ENSDARG00000005651|ENSDARG00000063457|ENSDARG00000090369|ENSDARG00000101626|ENSDARG00000056346|ENSDARG00000098378|ENSDARG00000016059|ENSDARG00000031302|ENSDARG00000104300	http://www.genome.jp/kegg-bin/show_pathway?dre04144/dre:777731%09red/dre:555340%09red/dre:563976%09red/dre:336063%09red/dre:415190%09red/dre:569358%09red/dre:561771%09red/dre:445397%09red/dre:567182%09red/dre:393586%09red/dre:555174%09red/dre:100005341%09red/dre:553656%09red/dre:405821%09red/dre:387529%09red/dre:568935%09red
Necroptosis	KEGG PATHWAY	dre04217	10	179	0.00200683	0.105359	ENSDARG00000018882|ENSDARG00000043010|ENSDARG00000028731|ENSDARG00000031954|ENSDARG00000102024|ENSDARG00000055592|ENSDARG00000099175|ENSDARG00000055588|ENSDARG00000063159|ENSDARG00000056206	http://www.genome.jp/kegg-bin/show_pathway?dre04217/dre:793359%09red/dre:566871%09red/dre:563053%09red/dre:321622%09red/dre:445208%09red/dre:445397%09red/dre:431715%09red/dre:445474%09red/dre:368519%09red/dre:30298%09red
MAPK signaling pathway	KEGG PATHWAY	dre04010	15	373	0.00399384	0.139785	ENSDARG00000090326|ENSDARG00000035559|ENSDARG00000052465|ENSDARG00000012381|ENSDARG00000014050|ENSDARG00000058460|ENSDARG00000006609|ENSDARG00000086173|ENSDARG00000059387|ENSDARG00000115627|ENSDARG00000005651|ENSDARG00000102229|ENSDARG00000056624|ENSDARG00000018820|ENSDARG00000001234	http://www.genome.jp/kegg-bin/show_pathway?dre04010/dre:678512%09red/dre:795414%09red/dre:567438%09red/dre:493181%09red/dre:563181%09red/dre:678610%09red/dre:503589%09red/dre:393586%09red/dre:58133%09red/dre:100333948%09red/dre:553656%09red/dre:100537717%09red/dre:30590%09red/dre:570288%09red/dre:100034609%09red
Pentose and glucuronate interconversions	KEGG PATHWAY	dre00040	3	22	0.00935106	0.189865	ENSDARG00000028336|ENSDARG00000005251|ENSDARG00000069409	http://www.genome.jp/kegg-bin/show_pathway?dre00040/dre:406433%09red/dre:569254%09red/dre:334897%09red
Mannose type O-glycan biosynthesis	KEGG PATHWAY	dre00515	3	24	0.011588	0.189865	ENSDARG00000015252|ENSDARG00000031632|ENSDARG00000010941	http://www.genome.jp/kegg-bin/show_pathway?dre00515/dre:407659%09red/dre:445322%09red/dre:497644%09red
Regulation of actin cytoskeleton	KEGG PATHWAY	dre04810	11	271	0.0118998	0.189865	ENSDARG00000115627|ENSDARG00000006609|ENSDARG00000025326|ENSDARG00000059387|ENSDARG00000039489|ENSDARG00000054911|ENSDARG00000005651|ENSDARG00000086262|ENSDARG00000099766|ENSDARG00000090369|ENSDARG00000045262	http://www.genome.jp/kegg-bin/show_pathway?dre04810/dre:563181%09red/dre:336623%09red/dre:100149161%09red/dre:493181%09red/dre:415190%09red/dre:337084%09red/dre:402820%09red/dre:553656%09red/dre:503589%09red/dre:326719%09red/dre:568935%09red
Apoptosis	KEGG PATHWAY	dre04210	8	167	0.0126577	0.189865	ENSDARG00000035559|ENSDARG00000004325|ENSDARG00000014050|ENSDARG00000006609|ENSDARG00000055592|ENSDARG00000005651|ENSDARG00000093405|ENSDARG00000052178	http://www.genome.jp/kegg-bin/show_pathway?dre04210/dre:563181%09red/dre:492763%09red/dre:552927%09red/dre:58133%09red/dre:563053%09red/dre:321564%09red/dre:553656%09red/dre:30590%09red
Ribosome biogenesis in eukaryotes	KEGG PATHWAY	dre03008	5	77	0.0149334	0.196001	ENSDARG00000070131|ENSDARG00000042520|ENSDARG00000054259|ENSDARG00000040730|ENSDARG00000036394	http://www.genome.jp/kegg-bin/show_pathway?dre03008/dre:436813%09red/dre:100004610%09red/dre:553498%09red/dre:393617%09red/dre:368478%09red
Propanoate metabolism	KEGG PATHWAY	dre00640	3	34	0.0270634	0.31574	ENSDARG00000019644|ENSDARG00000052712|ENSDARG00000038910	http://www.genome.jp/kegg-bin/show_pathway?dre00640/dre:30497%09red/dre:405861%09red/dre:436850%09red
Calcium signaling pathway	KEGG PATHWAY	dre04020	10	288	0.0393965	0.413664	ENSDARG00000042440|ENSDARG00000018228|ENSDARG00000043010|ENSDARG00000002840|ENSDARG00000068557|ENSDARG00000086262|ENSDARG00000027587|ENSDARG00000089334|ENSDARG00000004154|ENSDARG00000056206	http://www.genome.jp/kegg-bin/show_pathway?dre04020/dre:100000981%09red/dre:100149161%09red/dre:565304%09red/dre:793359%09red/dre:402892%09red/dre:445208%09red/dre:562640%09red/dre:368475%09red/dre:387298%09red/dre:30442%09red
ErbB signaling pathway	KEGG PATHWAY	dre04012	5	106	0.0466972	0.445746	ENSDARG00000043010|ENSDARG00000055588|ENSDARG00000006609|ENSDARG00000056206|ENSDARG00000005651	http://www.genome.jp/kegg-bin/show_pathway?dre04012/dre:445208%09red/dre:793359%09red/dre:563181%09red/dre:553656%09red/dre:445474%09red
Glycosylphosphatidylinositol (GPI)-anchor biosynthesis	KEGG PATHWAY	dre00563	2	22	0.066153	0.46166	ENSDARG00000062465|ENSDARG00000095623	http://www.genome.jp/kegg-bin/show_pathway?dre00563/dre:100147850%09red/dre:796295%09red
Mitophagy - animal	KEGG PATHWAY	dre04137	4	83	0.0676648	0.46166	ENSDARG00000035559|ENSDARG00000057218|ENSDARG00000028067|ENSDARG00000005651	http://www.genome.jp/kegg-bin/show_pathway?dre04137/dre:30590%09red/dre:554650%09red/dre:553656%09red/dre:492676%09red
RNA transport	KEGG PATHWAY	dre03013	6	158	0.0706445	0.46166	ENSDARG00000070131|ENSDARG00000104889|ENSDARG00000102452|ENSDARG00000036394|ENSDARG00000079257|ENSDARG00000052178	http://www.genome.jp/kegg-bin/show_pathway?dre03013/dre:570700%09red/dre:321564%09red/dre:436813%09red/dre:445306%09red/dre:799538%09red/dre:100004610%09red
Neuroactive ligand-receptor interaction	KEGG PATHWAY	dre04080	14	499	0.0718852	0.46166	ENSDARG00000042440|ENSDARG00000116898|ENSDARG00000018228|ENSDARG00000052782|ENSDARG00000104961|ENSDARG00000086493|ENSDARG00000068557|ENSDARG00000086262|ENSDARG00000027587|ENSDARG00000103762|ENSDARG00000089334|ENSDARG00000014490|ENSDARG00000069246|ENSDARG00000053724	http://www.genome.jp/kegg-bin/show_pathway?dre04080/dre:100002494%09red/dre:100000981%09red/dre:555473%09red/dre:30668%09red/dre:565304%09red/dre:83412%09red/dre:100996239%09red/dre:796288%09red/dre:368475%09red/dre:100149161%09red/dre:387298%09red/dre:541314%09red/dre:30442%09red/dre:555634%09red
Metabolic pathways	KEGG PATHWAY	dre01100	35	1507	0.0758645	0.46166	ENSDARG00000053456|ENSDARG00000052520|ENSDARG00000019644|ENSDARG00000010941|ENSDARG00000069409|ENSDARG00000055591|ENSDARG00000028336|ENSDARG00000086269|ENSDARG00000058650|ENSDARG00000031202|ENSDARG00000031632|ENSDARG00000025012|ENSDARG00000019496|ENSDARG00000095623|ENSDARG00000033367|ENSDARG00000098453|ENSDARG00000029952|ENSDARG00000038910|ENSDARG00000002249|ENSDARG00000078452|ENSDARG00000005251|…	http://www.genome.jp/kegg-bin/show_pathway?dre01100/dre:100136866%09red/dre:571355%09red/dre:100137124%09red/dre:793524%09red/dre:192309%09red/dre:405861%09red/dre:393845%09red/dre:550494%09red/dre:556193%09red/dre:368909%09red/dre:558601%09red/dre:387530%09red/dre:404731%09red/dre:334897%09red/dre:100151110%09red/dre:796295%09red/dre:569254%09red/dre:100147850%09red/dre:449945%09red/dre:393487%0…
Focal adhesion	KEGG PATHWAY	dre04510	8	243	0.0773523	0.46166	ENSDARG00000018820|ENSDARG00000056624|ENSDARG00000025326|ENSDARG00000112431|ENSDARG00000055592|ENSDARG00000005651|ENSDARG00000099766|ENSDARG00000060410	http://www.genome.jp/kegg-bin/show_pathway?dre04510/dre:678512%09red/dre:337084%09red/dre:563053%09red/dre:100535241%09red/dre:260303%09red/dre:553656%09red/dre:326719%09red/dre:570288%09red
N-Glycan biosynthesis	KEGG PATHWAY	dre00510	3	55	0.0823518	0.46166	ENSDARG00000031202|ENSDARG00000095623|ENSDARG00000058650	http://www.genome.jp/kegg-bin/show_pathway?dre00510/dre:393782%09red/dre:407614%09red/dre:796295%09red
AGE-RAGE signaling pathway in diabetic complications	KEGG PATHWAY	dre04933	5	127	0.0842941	0.46166	ENSDARG00000055588|ENSDARG00000056624|ENSDARG00000092084|ENSDARG00000018882|ENSDARG00000005651	http://www.genome.jp/kegg-bin/show_pathway?dre04933/dre:678512%09red/dre:550423%09red/dre:553656%09red/dre:30298%09red/dre:445474%09red
Carbon metabolism	KEGG PATHWAY	dre01200	5	132	0.0950529	0.46166	ENSDARG00000019496|ENSDARG00000052712|ENSDARG00000005251|ENSDARG00000025012|ENSDARG00000038910	http://www.genome.jp/kegg-bin/show_pathway?dre01200/dre:550494%09red/dre:436850%09red/dre:192309%09red/dre:405861%09red/dre:334897%09red
RNA polymerase	KEGG PATHWAY	dre03020	2	29	0.102964	0.46166	ENSDARG00000037570|ENSDARG00000006434	http://www.genome.jp/kegg-bin/show_pathway?dre03020/dre:445412%09red/dre:553733%09red
Mucin type O-glycan biosynthesis	KEGG PATHWAY	dre00512	2	30	0.1086	0.46166	ENSDARG00000061335|ENSDARG00000063636	http://www.genome.jp/kegg-bin/show_pathway?dre00512/dre:558716%09red/dre:559073%09red
Glycosaminoglycan biosynthesis - heparan sulfate / heparin	KEGG PATHWAY	dre00534	2	30	0.1086	0.46166	ENSDARG00000086269|ENSDARG00000054754	http://www.genome.jp/kegg-bin/show_pathway?dre00534/dre:793524%09red/dre:553162%09red
Protein processing in endoplasmic reticulum	KEGG PATHWAY	dre04141	6	179	0.109461	0.46166	ENSDARG00000012381|ENSDARG00000092408|ENSDARG00000101602|ENSDARG00000099383|ENSDARG00000055592|ENSDARG00000052178	http://www.genome.jp/kegg-bin/show_pathway?dre04141/dre:445177%09red/dre:325317%09red/dre:436911%09red/dre:563053%09red/dre:393586%09red/dre:321564%09red
Melanogenesis	KEGG PATHWAY	dre04916	5	139	0.111224	0.46166	ENSDARG00000043010|ENSDARG00000005651|ENSDARG00000006609|ENSDARG00000056206|ENSDARG00000089334	http://www.genome.jp/kegg-bin/show_pathway?dre04916/dre:445208%09red/dre:793359%09red/dre:563181%09red/dre:553656%09red/dre:30442%09red
Porphyrin and chlorophyll metabolism	KEGG PATHWAY	dre00860	2	31	0.114316	0.46166	ENSDARG00000078452|ENSDARG00000027491	http://www.genome.jp/kegg-bin/show_pathway?dre00860/dre:404731%09red/dre:100329531%09red
Base excision repair	KEGG PATHWAY	dre03410	2	37	0.150039	0.583485	ENSDARG00000042527|ENSDARG00000099175	http://www.genome.jp/kegg-bin/show_pathway?dre03410/dre:393949%09red/dre:321622%09red
VEGF signaling pathway	KEGG PATHWAY	dre04370	3	76	0.162679	0.594842	ENSDARG00000005651|ENSDARG00000004325|ENSDARG00000006609	http://www.genome.jp/kegg-bin/show_pathway?dre04370/dre:563181%09red/dre:492763%09red/dre:553656%09red
Cardiac muscle contraction	KEGG PATHWAY	dre04260	4	117	0.165168	0.594842	ENSDARG00000002840|ENSDARG00000010472|ENSDARG00000005162|ENSDARG00000058460	http://www.genome.jp/kegg-bin/show_pathway?dre04260/dre:562640%09red/dre:64609%09red/dre:567438%09red/dre:373076%09red
Autophagy - animal	KEGG PATHWAY	dre04140	5	162	0.172594	0.594842	ENSDARG00000092610|ENSDARG00000005651|ENSDARG00000006609|ENSDARG00000052178|ENSDARG00000099175	http://www.genome.jp/kegg-bin/show_pathway?dre04140/dre:563181%09red/dre:321564%09red/dre:563328%09red/dre:553656%09red/dre:321622%09red
p53 signaling pathway	KEGG PATHWAY	dre04115	3	79	0.17562	0.594842	ENSDARG00000035559|ENSDARG00000004325|ENSDARG00000033367	http://www.genome.jp/kegg-bin/show_pathway?dre04115/dre:30590%09red/dre:492763%09red/dre:368909%09red
GnRH signaling pathway	KEGG PATHWAY	dre04912	4	126	0.196617	0.642917	ENSDARG00000043010|ENSDARG00000005651|ENSDARG00000056206|ENSDARG00000006609	http://www.genome.jp/kegg-bin/show_pathway?dre04912/dre:445208%09red/dre:793359%09red/dre:553656%09red/dre:563181%09red
Adrenergic signaling in cardiomyocytes	KEGG PATHWAY	dre04261	6	219	0.206622	0.642917	ENSDARG00000058460|ENSDARG00000043010|ENSDARG00000002840|ENSDARG00000010472|ENSDARG00000005162|ENSDARG00000056206	http://www.genome.jp/kegg-bin/show_pathway?dre04261/dre:567438%09red/dre:562640%09red/dre:793359%09red/dre:373076%09red/dre:445208%09red/dre:64609%09red
RNA degradation	KEGG PATHWAY	dre03018	3	87	0.211389	0.642917	ENSDARG00000103066|ENSDARG00000089567|ENSDARG00000071573	http://www.genome.jp/kegg-bin/show_pathway?dre03018/dre:556271%09red/dre:563948%09red/dre:57924%09red
Spliceosome	KEGG PATHWAY	dre03040	4	134	0.225963	0.642917	ENSDARG00000103066|ENSDARG00000012381|ENSDARG00000099458|ENSDARG00000071573	http://www.genome.jp/kegg-bin/show_pathway?dre03040/dre:321948%09red/dre:393586%09red/dre:563948%09red/dre:57924%09red
Pantothenate and CoA biosynthesis	KEGG PATHWAY	dre00770	1	14	0.233872	0.642917	ENSDARG00000098453	http://www.genome.jp/kegg-bin/show_pathway?dre00770/dre:393487%09red
Non-homologous end-joining	KEGG PATHWAY	dre03450	1	14	0.233872	0.642917	ENSDARG00000058893	http://www.genome.jp/kegg-bin/show_pathway?dre03450/dre:406593%09red
Cellular senescence	KEGG PATHWAY	dre04218	5	185	0.244005	0.642917	ENSDARG00000055592|ENSDARG00000035559|ENSDARG00000006609|ENSDARG00000042518|ENSDARG00000005651	http://www.genome.jp/kegg-bin/show_pathway?dre04218/dre:563181%09red/dre:30590%09red/dre:557551%09red/dre:563053%09red/dre:553656%09red
Glycosaminoglycan biosynthesis - keratan sulfate	KEGG PATHWAY	dre00533	1	15	0.247362	0.642917	ENSDARG00000015252	http://www.genome.jp/kegg-bin/show_pathway?dre00533/dre:407659%09red
Cysteine and methionine metabolism	KEGG PATHWAY	dre00270	2	53	0.252336	0.642917	ENSDARG00000019644|ENSDARG00000005191	http://www.genome.jp/kegg-bin/show_pathway?dre00270/dre:387530%09red/dre:30497%09red
Herpes simplex virus 1 infection	KEGG PATHWAY	dre05168	5	188	0.25386	0.642917	ENSDARG00000035559|ENSDARG00000004325|ENSDARG00000052178|ENSDARG00000092408|ENSDARG00000018882	http://www.genome.jp/kegg-bin/show_pathway?dre05168/dre:30590%09red/dre:321564%09red/dre:492763%09red/dre:325317%09red/dre:30298%09red
Wnt signaling pathway	KEGG PATHWAY	dre04310	5	189	0.257167	0.642917	ENSDARG00000043010|ENSDARG00000035559|ENSDARG00000003779|ENSDARG00000056206|ENSDARG00000054331	http://www.genome.jp/kegg-bin/show_pathway?dre04310/dre:445208%09red/dre:793359%09red/dre:560713%09red/dre:558069%09red/dre:30590%09red
Glutathione metabolism	KEGG PATHWAY	dre00480	2	59	0.29154	0.69508	ENSDARG00000045123|ENSDARG00000033367	http://www.genome.jp/kegg-bin/show_pathway?dre00480/dre:100151110%09red/dre:368909%09red
Sphingolipid metabolism	KEGG PATHWAY	dre00600	2	60	0.298058	0.69508	ENSDARG00000010347|ENSDARG00000052520	http://www.genome.jp/kegg-bin/show_pathway?dre00600/dre:556193%09red/dre:550266%09red
Ascorbate and aldarate metabolism	KEGG PATHWAY	dre00053	1	19	0.298993	0.69508	ENSDARG00000069409	http://www.genome.jp/kegg-bin/show_pathway?dre00053/dre:569254%09red
Phagosome	KEGG PATHWAY	dre04145	4	155	0.30717	0.69508	ENSDARG00000092610|ENSDARG00000016059|ENSDARG00000092408|ENSDARG00000060410	http://www.genome.jp/kegg-bin/show_pathway?dre04145/dre:405821%09red/dre:325317%09red/dre:563328%09red/dre:100535241%09red
NOD-like receptor signaling pathway	KEGG PATHWAY	dre04621	4	156	0.311131	0.69508	ENSDARG00000042440|ENSDARG00000063159|ENSDARG00000062063|ENSDARG00000031954	http://www.genome.jp/kegg-bin/show_pathway?dre04621/dre:566547%09red/dre:431715%09red/dre:566871%09red/dre:387298%09red
Glycosaminoglycan biosynthesis - chondroitin sulfate / dermatan sulfate	KEGG PATHWAY	dre00532	1	21	0.323466	0.707505	ENSDARG00000043011	http://www.genome.jp/kegg-bin/show_pathway?dre00532/dre:404732%09red
Terpenoid backbone biosynthesis	KEGG PATHWAY	dre00900	1	22	0.335381	0.707505	ENSDARG00000027813	http://www.genome.jp/kegg-bin/show_pathway?dre00900/dre:436629%09red
Glycerolipid metabolism	KEGG PATHWAY	dre00561	2	66	0.336907	0.707505	ENSDARG00000053456|ENSDARG00000018716	http://www.genome.jp/kegg-bin/show_pathway?dre00561/dre:100136866%09red/dre:100137124%09red
Tight junction	KEGG PATHWAY	dre04530	5	217	0.352787	0.716664	ENSDARG00000025326|ENSDARG00000099766|ENSDARG00000002909|ENSDARG00000058222|ENSDARG00000069888	http://www.genome.jp/kegg-bin/show_pathway?dre04530/dre:326719%09red/dre:337084%09red/dre:100535324%09red/dre:81580%09red/dre:373089%09red
FoxO signaling pathway	KEGG PATHWAY	dre04068	4	167	0.354919	0.716664	ENSDARG00000005651|ENSDARG00000025522|ENSDARG00000062460|ENSDARG00000006609	http://www.genome.jp/kegg-bin/show_pathway?dre04068/dre:563181%09red/dre:324140%09red/dre:564523%09red/dre:553656%09red
Histidine metabolism	KEGG PATHWAY	dre00340	1	25	0.369884	0.723869	ENSDARG00000005154	http://www.genome.jp/kegg-bin/show_pathway?dre00340/dre:557232%09red
Glycosphingolipid biosynthesis - lacto and neolacto series	KEGG PATHWAY	dre00601	1	26	0.380983	0.723869	ENSDARG00000015252	http://www.genome.jp/kegg-bin/show_pathway?dre00601/dre:407659%09red
PPAR signaling pathway	KEGG PATHWAY	dre03320	2	73	0.381366	0.723869	ENSDARG00000046054|ENSDARG00000053456	http://www.genome.jp/kegg-bin/show_pathway?dre03320/dre:100136866%09red/dre:568883%09red
Glycolysis / Gluconeogenesis	KEGG PATHWAY	dre00010	2	77	0.406202	0.723869	ENSDARG00000019644|ENSDARG00000025012	http://www.genome.jp/kegg-bin/show_pathway?dre00010/dre:30497%09red/dre:192309%09red
Gap junction	KEGG PATHWAY	dre04540	3	129	0.411021	0.723869	ENSDARG00000005651|ENSDARG00000018228|ENSDARG00000006609	http://www.genome.jp/kegg-bin/show_pathway?dre04540/dre:100000981%09red/dre:553656%09red/dre:563181%09red
Other types of O-glycan biosynthesis	KEGG PATHWAY	dre00514	1	29	0.413123	0.723869	ENSDARG00000015252	http://www.genome.jp/kegg-bin/show_pathway?dre00514/dre:407659%09red
mTOR signaling pathway	KEGG PATHWAY	dre04150	4	186	0.430238	0.723869	ENSDARG00000005651|ENSDARG00000025522|ENSDARG00000036658|ENSDARG00000006609	http://www.genome.jp/kegg-bin/show_pathway?dre04150/dre:563181%09red/dre:492361%09red/dre:324140%09red/dre:553656%09red
Pentose phosphate pathway	KEGG PATHWAY	dre00030	1	33	0.453399	0.723869	ENSDARG00000005251	http://www.genome.jp/kegg-bin/show_pathway?dre00030/dre:334897%09red
Cell adhesion molecules (CAMs)	KEGG PATHWAY	dre04514	3	140	0.461942	0.723869	ENSDARG00000061282|ENSDARG00000069888|ENSDARG00000069978	http://www.genome.jp/kegg-bin/show_pathway?dre04514/dre:100004384%09red/dre:792865%09red/dre:81580%09red
Citrate cycle (TCA cycle)	KEGG PATHWAY	dre00020	1	34	0.463029	0.723869	ENSDARG00000052712	http://www.genome.jp/kegg-bin/show_pathway?dre00020/dre:436850%09red
Peroxisome	KEGG PATHWAY	dre04146	2	88	0.471826	0.723869	ENSDARG00000035149|ENSDARG00000055591	http://www.genome.jp/kegg-bin/show_pathway?dre04146/dre:558601%09red/dre:393174%09red
Biosynthesis of amino acids	KEGG PATHWAY	dre01230	2	88	0.471826	0.723869	ENSDARG00000005251|ENSDARG00000025012	http://www.genome.jp/kegg-bin/show_pathway?dre01230/dre:192309%09red/dre:334897%09red
ECM-receptor interaction	KEGG PATHWAY	dre04512	2	89	0.477575	0.723869	ENSDARG00000112431|ENSDARG00000060410	http://www.genome.jp/kegg-bin/show_pathway?dre04512/dre:260303%09red/dre:100535241%09red
Starch and sucrose metabolism	KEGG PATHWAY	dre00500	1	36	0.481785	0.723869	ENSDARG00000014704	http://www.genome.jp/kegg-bin/show_pathway?dre00500/dre:449945%09red
Oocyte meiosis	KEGG PATHWAY	dre04114	3	146	0.488907	0.723869	ENSDARG00000043010|ENSDARG00000078329|ENSDARG00000056206	http://www.genome.jp/kegg-bin/show_pathway?dre04114/dre:445208%09red/dre:793359%09red/dre:108192159%09red
Glyoxylate and dicarboxylate metabolism	KEGG PATHWAY	dre00630	1	37	0.490916	0.723869	ENSDARG00000038910	http://www.genome.jp/kegg-bin/show_pathway?dre00630/dre:405861%09red
Metabolism of xenobiotics by cytochrome P450	KEGG PATHWAY	dre00980	1	37	0.490916	0.723869	ENSDARG00000028336	http://www.genome.jp/kegg-bin/show_pathway?dre00980/dre:406433%09red
DNA replication	KEGG PATHWAY	dre03030	1	38	0.499886	0.723869	ENSDARG00000042571	http://www.genome.jp/kegg-bin/show_pathway?dre03030/dre:436932%09red
ABC transporters	KEGG PATHWAY	dre02010	1	39	0.508699	0.723869	ENSDARG00000077988	http://www.genome.jp/kegg-bin/show_pathway?dre02010/dre:556709%09red
Basal transcription factors	KEGG PATHWAY	dre03022	1	40	0.517356	0.723869	ENSDARG00000069910	http://www.genome.jp/kegg-bin/show_pathway?dre03022/dre:415217%09red
Salmonella infection	KEGG PATHWAY	dre05132	2	97	0.522158	0.723869	ENSDARG00000018820|ENSDARG00000090369	http://www.genome.jp/kegg-bin/show_pathway?dre05132/dre:415190%09red/dre:570288%09red
Purine metabolism	KEGG PATHWAY	dre00230	3	154	0.523799	0.723869	ENSDARG00000029952|ENSDARG00000100397|ENSDARG00000033367	http://www.genome.jp/kegg-bin/show_pathway?dre00230/dre:393845%09red/dre:368909%09red/dre:571355%09red
Cytosolic DNA-sensing pathway	KEGG PATHWAY	dre04623	1	42	0.534217	0.723869	ENSDARG00000037570	http://www.genome.jp/kegg-bin/show_pathway?dre04623/dre:445412%09red
SNARE interactions in vesicular transport	KEGG PATHWAY	dre04130	1	42	0.534217	0.723869	ENSDARG00000068217	http://www.genome.jp/kegg-bin/show_pathway?dre04130/dre:100536636%09red
Fructose and mannose metabolism	KEGG PATHWAY	dre00051	1	43	0.542426	0.723869	ENSDARG00000025012	http://www.genome.jp/kegg-bin/show_pathway?dre00051/dre:192309%09red
Vascular smooth muscle contraction	KEGG PATHWAY	dre04270	3	160	0.549091	0.723869	ENSDARG00000115627|ENSDARG00000099766|ENSDARG00000006609	http://www.genome.jp/kegg-bin/show_pathway?dre04270/dre:563181%09red/dre:503589%09red/dre:326719%09red
Alanine, aspartate and glutamate metabolism	KEGG PATHWAY	dre00250	1	44	0.55049	0.723869	ENSDARG00000005154	http://www.genome.jp/kegg-bin/show_pathway?dre00250/dre:557232%09red
Glycine, serine and threonine metabolism	KEGG PATHWAY	dre00260	1	45	0.558413	0.723869	ENSDARG00000055591	http://www.genome.jp/kegg-bin/show_pathway?dre00260/dre:558601%09red
Ferroptosis	KEGG PATHWAY	dre04216	1	45	0.558413	0.723869	ENSDARG00000035559	http://www.genome.jp/kegg-bin/show_pathway?dre04216/dre:30590%09red
Pyruvate metabolism	KEGG PATHWAY	dre00620	1	46	0.566196	0.725007	ENSDARG00000019644	http://www.genome.jp/kegg-bin/show_pathway?dre00620/dre:30497%09red
Arachidonic acid metabolism	KEGG PATHWAY	dre00590	1	47	0.573842	0.725945	ENSDARG00000002249	http://www.genome.jp/kegg-bin/show_pathway?dre00590/dre:792041%09red
Valine, leucine and isoleucine degradation	KEGG PATHWAY	dre00280	1	55	0.630361	0.775055	ENSDARG00000038910	http://www.genome.jp/kegg-bin/show_pathway?dre00280/dre:405861%09red
Hedgehog signaling pathway	KEGG PATHWAY	dre04340	1	56	0.636878	0.775055	ENSDARG00000034056	http://www.genome.jp/kegg-bin/show_pathway?dre04340/dre:561724%09red
Proteasome	KEGG PATHWAY	dre03050	1	56	0.636878	0.775055	ENSDARG00000002240	http://www.genome.jp/kegg-bin/show_pathway?dre03050/dre:30388%09red
C-type lectin receptor signaling pathway	KEGG PATHWAY	dre04625	2	122	0.644257	0.775055	ENSDARG00000005651|ENSDARG00000086173	http://www.genome.jp/kegg-bin/show_pathway?dre04625/dre:795414%09red/dre:553656%09red
Amino sugar and nucleotide sugar metabolism	KEGG PATHWAY	dre00520	1	58	0.64957	0.775055	ENSDARG00000069409	http://www.genome.jp/kegg-bin/show_pathway?dre00520/dre:569254%09red
Notch signaling pathway	KEGG PATHWAY	dre04330	1	61	0.667782	0.787833	ENSDARG00000075504	http://www.genome.jp/kegg-bin/show_pathway?dre04330/dre:334026%09red
Pyrimidine metabolism	KEGG PATHWAY	dre00240	1	63	0.679396	0.792628	ENSDARG00000033367	http://www.genome.jp/kegg-bin/show_pathway?dre00240/dre:368909%09red
Ribosome	KEGG PATHWAY	dre03010	2	134	0.693503	0.794417	ENSDARG00000070437|ENSDARG00000042566	http://www.genome.jp/kegg-bin/show_pathway?dre03010/dre:393725%09red/dre:557397%09red
Drug metabolism - other enzymes	KEGG PATHWAY	dre00983	1	66	0.696061	0.794417	ENSDARG00000033367	http://www.genome.jp/kegg-bin/show_pathway?dre00983/dre:368909%09red
Ubiquitin mediated proteolysis	KEGG PATHWAY	dre04120	2	143	0.726636	0.817279	ENSDARG00000080019|ENSDARG00000074170	http://www.genome.jp/kegg-bin/show_pathway?dre04120/dre:567370%09red/dre:100319387%09red
Lysine degradation	KEGG PATHWAY	dre00310	1	73	0.731659	0.817279	ENSDARG00000055591	http://www.genome.jp/kegg-bin/show_pathway?dre00310/dre:558601%09red
Insulin signaling pathway	KEGG PATHWAY	dre04910	2	167	0.800435	0.869464	ENSDARG00000005651|ENSDARG00000006609	http://www.genome.jp/kegg-bin/show_pathway?dre04910/dre:563181%09red/dre:553656%09red
Inositol phosphate metabolism	KEGG PATHWAY	dre00562	1	90	0.801733	0.869464	ENSDARG00000025012	http://www.genome.jp/kegg-bin/show_pathway?dre00562/dre:192309%09red
Adipocytokine signaling pathway	KEGG PATHWAY	dre04920	1	91	0.805232	0.869464	ENSDARG00000018882	http://www.genome.jp/kegg-bin/show_pathway?dre04920/dre:30298%09red
Toll-like receptor signaling pathway	KEGG PATHWAY	dre04620	1	97	0.824971	0.869464	ENSDARG00000006609	http://www.genome.jp/kegg-bin/show_pathway?dre04620/dre:563181%09red
Apelin signaling pathway	KEGG PATHWAY	dre04371	2	178	0.82794	0.869464	ENSDARG00000005651|ENSDARG00000006609	http://www.genome.jp/kegg-bin/show_pathway?dre04371/dre:563181%09red/dre:553656%09red
Adherens junction	KEGG PATHWAY	dre04520	1	98	0.828061	0.869464	ENSDARG00000024785	http://www.genome.jp/kegg-bin/show_pathway?dre04520/dre:567500%09red
Glycerophospholipid metabolism	KEGG PATHWAY	dre00564	1	101	0.837008	0.870157	ENSDARG00000018716	http://www.genome.jp/kegg-bin/show_pathway?dre00564/dre:100137124%09red
Cytokine-cytokine receptor interaction	KEGG PATHWAY	dre04060	2	195	0.863775	0.885245	ENSDARG00000052988|ENSDARG00000014050	http://www.genome.jp/kegg-bin/show_pathway?dre04060/dre:58133%09red/dre:100329796%09red
Phosphatidylinositol signaling system	KEGG PATHWAY	dre04070	1	113	0.868383	0.885245	ENSDARG00000018716	http://www.genome.jp/kegg-bin/show_pathway?dre04070/dre:100137124%09red
Cell cycle	KEGG PATHWAY	dre04110	1	139	0.917204	0.926023	ENSDARG00000035559	http://www.genome.jp/kegg-bin/show_pathway?dre04110/dre:30590%09red
Lysosome	KEGG PATHWAY	dre04142	1	146	0.926923	0.926923	ENSDARG00000092610	http://www.genome.jp/kegg-bin/show_pathway?dre04142/dre:563328%09red
--------------------
#Term	Database	ID	Input number	Background number	P-Value	Corrected P-Value	Input	Hyperlink
--------------------
#Term	Database	ID	Input number	Background number	P-Value	Corrected P-Value	Input	Hyperlink
--------------------

## Sheet: MOH_vs_DoH.CG.Hypo_DMR_promoter
##Databases: KEGG PATHWAY
##Statistical test method: hypergeometric test / Fisher's exact test
##FDR correction method: Benjamini and Hochberg
#Term	Database	ID	Number of DMP related genes	Number of all reference genes with pathway annotation	P-Value	Corrected P-Value	Gene IDs	Hyperlink (the URL, refers to KEGG database)
Oxidative phosphorylation	KEGG PATHWAY	dre00190	19	140	1.36799e-10	1.61423e-08	ENSDARG00000014313|ENSDARG00000006290|ENSDARG00000022509|ENSDARG00000037153|ENSDARG00000063895|ENSDARG00000063924|ENSDARG00000063899|ENSDARG00000063922|ENSDARG00000011146|ENSDARG00000063917|ENSDARG00000063916|ENSDARG00000063914|ENSDARG00000063905|ENSDARG00000063911|ENSDARG00000063910|ENSDARG00000063908|ENSDARG00000063921|ENSDARG00000012388|ENSDARG00000063912	http://www.genome.jp/kegg-bin/show_pathway?dre00190/dre:406599%09red/dre:393776%09red/dre:402880%09red/dre:140519%09red/dre:140512%09red/dre:140540%09red/dre:140541%09red/dre:195824%09red/dre:140536%09red/dre:554154%09red/dre:140534%09red/dre:140535%09red/dre:140532%09red/dre:140533%09red/dre:140531%09red/dre:140538%09red/dre:553660%09red/dre:140520%09red/dre:140539%09red
Metabolic pathways	KEGG PATHWAY	dre01100	60	1507	8.35866e-08	4.93161e-06	ENSDARG00000054534|ENSDARG00000011233|ENSDARG00000036776|ENSDARG00000041776|ENSDARG00000060626|ENSDARG00000071065|ENSDARG00000036791|ENSDARG00000008592|ENSDARG00000053575|ENSDARG00000093411|ENSDARG00000063899|ENSDARG00000099101|ENSDARG00000079244|ENSDARG00000074457|ENSDARG00000099860|ENSDARG00000014313|ENSDARG00000022509|ENSDARG00000006840|ENSDARG00000033380|ENSDARG00000063924|ENSDARG00000063922|…	http://www.genome.jp/kegg-bin/show_pathway?dre01100/dre:140519%09red/dre:550327%09red/dre:100330415%09red/dre:557675%09red/dre:140512%09red/dre:560915%09red/dre:558437%09red/dre:140536%09red/dre:140534%09red/dre:140535%09red/dre:140532%09red/dre:140533%09red/dre:100885772%09red/dre:140531%09red/dre:641570%09red/dre:327274%09red/dre:140538%09red/dre:405845%09red/dre:393776%09red/dre:724010%09red/d…
Cardiac muscle contraction	KEGG PATHWAY	dre04260	11	117	2.6416e-05	0.00103903	ENSDARG00000022509|ENSDARG00000063924|ENSDARG00000099045|ENSDARG00000011146|ENSDARG00000063908|ENSDARG00000042837|ENSDARG00000063905|ENSDARG00000008772|ENSDARG00000020574|ENSDARG00000012388|ENSDARG00000063912	http://www.genome.jp/kegg-bin/show_pathway?dre04260/dre:393776%09red/dre:260440%09red/dre:402880%09red/dre:140512%09red/dre:795492%09red/dre:322013%09red/dre:554154%09red/dre:140541%09red/dre:64272%09red/dre:140540%09red/dre:140539%09red
Phagosome	KEGG PATHWAY	dre04145	8	155	0.0109833	0.317866	ENSDARG00000035763|ENSDARG00000037153|ENSDARG00000030108|ENSDARG00000070161|ENSDARG00000076290|ENSDARG00000076568|ENSDARG00000006353|ENSDARG00000056615	http://www.genome.jp/kegg-bin/show_pathway?dre04145/dre:386787%09red/dre:415163%09red/dre:325317%09red/dre:791986%09red/dre:554130%09red/dre:393386%09red/dre:114464%09red/dre:195824%09red
Pyruvate metabolism	KEGG PATHWAY	dre00620	4	46	0.0134689	0.317866	ENSDARG00000038845|ENSDARG00000054534|ENSDARG00000074791|ENSDARG00000099860	http://www.genome.jp/kegg-bin/show_pathway?dre00620/dre:100000026%09red/dre:100536873%09red/dre:445094%09red/dre:334208%09red
Sulfur metabolism	KEGG PATHWAY	dre00920	2	10	0.0197996	0.340962	ENSDARG00000057099|ENSDARG00000097447	http://www.genome.jp/kegg-bin/show_pathway?dre00920/dre:559488%09red/dre:641570%09red
Mucin type O-glycan biosynthesis	KEGG PATHWAY	dre00512	3	30	0.0225526	0.340962	ENSDARG00000063636|ENSDARG00000055585|ENSDARG00000023448	http://www.genome.jp/kegg-bin/show_pathway?dre00512/dre:557675%09red/dre:558716%09red/dre:562739%09red
Phosphatidylinositol signaling system	KEGG PATHWAY	dre04070	6	113	0.0231161	0.340962	ENSDARG00000097447|ENSDARG00000024642|ENSDARG00000056034|ENSDARG00000060626|ENSDARG00000008592|ENSDARG00000078618	http://www.genome.jp/kegg-bin/show_pathway?dre04070/dre:724010%09red/dre:566642%09red/dre:566188%09red/dre:393365%09red/dre:492549%09red/dre:641570%09red
mRNA surveillance pathway	KEGG PATHWAY	dre03015	5	89	0.0301007	0.394653	ENSDARG00000063663|ENSDARG00000029911|ENSDARG00000021140|ENSDARG00000054290|ENSDARG00000061527	http://www.genome.jp/kegg-bin/show_pathway?dre03015/dre:751738%09red/dre:393856%09red/dre:565621%09red/dre:368893%09red/dre:403025%09red
beta-Alanine metabolism	KEGG PATHWAY	dre00410	3	37	0.0371803	0.438727	ENSDARG00000074791|ENSDARG00000093411|ENSDARG00000055760	http://www.genome.jp/kegg-bin/show_pathway?dre00410/dre:100329827%09red/dre:100000026%09red/dre:394009%09red
Basal transcription factors	KEGG PATHWAY	dre03022	3	40	0.0446197	0.453463	ENSDARG00000007657|ENSDARG00000011000|ENSDARG00000022203	http://www.genome.jp/kegg-bin/show_pathway?dre03022/dre:81597%09red/dre:323974%09red/dre:541325%09red
Glycerophospholipid metabolism	KEGG PATHWAY	dre00564	5	101	0.0466219	0.453463	ENSDARG00000024546|ENSDARG00000060626|ENSDARG00000053575|ENSDARG00000011233|ENSDARG00000074401	http://www.genome.jp/kegg-bin/show_pathway?dre00564/dre:30554%09red/dre:724010%09red/dre:572335%09red/dre:558437%09red/dre:550327%09red
SNARE interactions in vesicular transport	KEGG PATHWAY	dre04130	3	42	0.0499578	0.453463	ENSDARG00000030108|ENSDARG00000035763|ENSDARG00000070161	http://www.genome.jp/kegg-bin/show_pathway?dre04130/dre:554130%09red/dre:415163%09red/dre:114464%09red
Protein export	KEGG PATHWAY	dre03060	2	22	0.0716758	0.566217	ENSDARG00000076568|ENSDARG00000020820	http://www.genome.jp/kegg-bin/show_pathway?dre03060/dre:446119%09red/dre:791986%09red
Tryptophan metabolism	KEGG PATHWAY	dre00380	3	50	0.0741903	0.566217	ENSDARG00000079802|ENSDARG00000074791|ENSDARG00000036776	http://www.genome.jp/kegg-bin/show_pathway?dre00380/dre:100000026%09red/dre:30685%09red/dre:447801%09red
Butanoate metabolism	KEGG PATHWAY	dre00650	2	24	0.0824186	0.566217	ENSDARG00000088740|ENSDARG00000093411	http://www.genome.jp/kegg-bin/show_pathway?dre00650/dre:100329827%09red/dre:571388%09red
RNA transport	KEGG PATHWAY	dre03013	6	158	0.0837707	0.566217	ENSDARG00000021140|ENSDARG00000053452|ENSDARG00000054290|ENSDARG00000029911|ENSDARG00000010194|ENSDARG00000061527	http://www.genome.jp/kegg-bin/show_pathway?dre03013/dre:393856%09red/dre:368893%09red/dre:751738%09red/dre:336619%09red/dre:403025%09red/dre:541421%09red
Peroxisome	KEGG PATHWAY	dre04146	4	88	0.0904028	0.566217	ENSDARG00000104085|ENSDARG00000088740|ENSDARG00000074401|ENSDARG00000027992	http://www.genome.jp/kegg-bin/show_pathway?dre04146/dre:406803%09red/dre:572335%09red/dre:571388%09red/dre:393455%09red
Valine, leucine and isoleucine degradation	KEGG PATHWAY	dre00280	3	55	0.0915087	0.566217	ENSDARG00000088740|ENSDARG00000074791|ENSDARG00000054400	http://www.genome.jp/kegg-bin/show_pathway?dre00280/dre:100000026%09red/dre:571388%09red/dre:100004018%09red
Inositol phosphate metabolism	KEGG PATHWAY	dre00562	4	90	0.0959689	0.566217	ENSDARG00000024642|ENSDARG00000097447|ENSDARG00000008592|ENSDARG00000078618	http://www.genome.jp/kegg-bin/show_pathway?dre00562/dre:393365%09red/dre:641570%09red/dre:492549%09red/dre:566188%09red
Notch signaling pathway	KEGG PATHWAY	dre04330	3	61	0.114252	0.601204	ENSDARG00000032933|ENSDARG00000052094|ENSDARG00000112977	http://www.genome.jp/kegg-bin/show_pathway?dre04330/dre:100329328%09red/dre:794892%09red/dre:568626%09red
Salmonella infection	KEGG PATHWAY	dre05132	4	97	0.116662	0.601204	ENSDARG00000079374|ENSDARG00000078850|ENSDARG00000098700|ENSDARG00000008383	http://www.genome.jp/kegg-bin/show_pathway?dre05132/dre:405770%09red/dre:565459%09red/dre:394243%09red/dre:564823%09red
Glycosaminoglycan biosynthesis - heparan sulfate / heparin	KEGG PATHWAY	dre00534	2	30	0.117184	0.601204	ENSDARG00000041776|ENSDARG00000038414	http://www.genome.jp/kegg-bin/show_pathway?dre00534/dre:100317129%09red/dre:572324%09red
Glycerolipid metabolism	KEGG PATHWAY	dre00561	3	66	0.134653	0.662043	ENSDARG00000060626|ENSDARG00000053575|ENSDARG00000074791	http://www.genome.jp/kegg-bin/show_pathway?dre00561/dre:100000026%09red/dre:558437%09red/dre:724010%09red
Fatty acid elongation	KEGG PATHWAY	dre00062	2	34	0.142036	0.670409	ENSDARG00000093176|ENSDARG00000100185	http://www.genome.jp/kegg-bin/show_pathway?dre00062/dre:327274%09red/dre:405845%09red
Phosphonate and phosphinate metabolism	KEGG PATHWAY	dre00440	1	8	0.154158	0.674367	ENSDARG00000011233	http://www.genome.jp/kegg-bin/show_pathway?dre00440/dre:550327%09red
Glyoxylate and dicarboxylate metabolism	KEGG PATHWAY	dre00630	2	37	0.161333	0.674367	ENSDARG00000099776|ENSDARG00000027992	http://www.genome.jp/kegg-bin/show_pathway?dre00630/dre:100000775%09red/dre:393455%09red
Riboflavin metabolism	KEGG PATHWAY	dre00740	1	9	0.16975	0.674367	ENSDARG00000060522	http://www.genome.jp/kegg-bin/show_pathway?dre00740/dre:560915%09red
Synthesis and degradation of ketone bodies	KEGG PATHWAY	dre00072	1	9	0.16975	0.674367	ENSDARG00000088740	http://www.genome.jp/kegg-bin/show_pathway?dre00072/dre:571388%09red
ABC transporters	KEGG PATHWAY	dre02010	2	39	0.174446	0.674367	ENSDARG00000104085|ENSDARG00000014031	http://www.genome.jp/kegg-bin/show_pathway?dre02010/dre:406803%09red/dre:393561%09red
NOD-like receptor signaling pathway	KEGG PATHWAY	dre04621	5	156	0.177164	0.674367	ENSDARG00000044281|ENSDARG00000069733|ENSDARG00000098700|ENSDARG00000056615|ENSDARG00000055120	http://www.genome.jp/kegg-bin/show_pathway?dre04621/dre:405770%09red/dre:406645%09red/dre:566811%09red/dre:393386%09red/dre:562867%09red
Cytosolic DNA-sensing pathway	KEGG PATHWAY	dre04623	2	42	0.194409	0.716885	ENSDARG00000069733|ENSDARG00000098700	http://www.genome.jp/kegg-bin/show_pathway?dre04623/dre:405770%09red/dre:562867%09red
Alanine, aspartate and glutamate metabolism	KEGG PATHWAY	dre00250	2	44	0.207873	0.721442	ENSDARG00000099776|ENSDARG00000093411	http://www.genome.jp/kegg-bin/show_pathway?dre00250/dre:100329827%09red/dre:100000775%09red
Nucleotide excision repair	KEGG PATHWAY	dre03420	2	44	0.207873	0.721442	ENSDARG00000035634|ENSDARG00000007657	http://www.genome.jp/kegg-bin/show_pathway?dre03420/dre:445385%09red/dre:541325%09red
Arachidonic acid metabolism	KEGG PATHWAY	dre00590	2	47	0.228234	0.733312	ENSDARG00000024546|ENSDARG00000004539	http://www.genome.jp/kegg-bin/show_pathway?dre00590/dre:30554%09red/dre:246227%09red
Taurine and hypotaurine metabolism	KEGG PATHWAY	dre00430	1	14	0.243509	0.733312	ENSDARG00000093411	http://www.genome.jp/kegg-bin/show_pathway?dre00430/dre:100329827%09red
Non-homologous end-joining	KEGG PATHWAY	dre03450	1	14	0.243509	0.733312	ENSDARG00000010732	http://www.genome.jp/kegg-bin/show_pathway?dre03450/dre:393759%09red
Spliceosome	KEGG PATHWAY	dre03040	4	134	0.250526	0.733312	ENSDARG00000029724|ENSDARG00000078911|ENSDARG00000054290|ENSDARG00000041530	http://www.genome.jp/kegg-bin/show_pathway?dre03040/dre:100037380%09red/dre:796523%09red/dre:368893%09red/dre:494165%09red
Protein processing in endoplasmic reticulum	KEGG PATHWAY	dre04141	5	179	0.25271	0.733312	ENSDARG00000044972|ENSDARG00000071906|ENSDARG00000076290|ENSDARG00000076568|ENSDARG00000061161	http://www.genome.jp/kegg-bin/show_pathway?dre04141/dre:791986%09red/dre:368488%09red/dre:100037384%09red/dre:325317%09red/dre:334633%09red
Regulation of actin cytoskeleton	KEGG PATHWAY	dre04810	7	271	0.254203	0.733312	ENSDARG00000008383|ENSDARG00000068177|ENSDARG00000024642|ENSDARG00000042338|ENSDARG00000036041|ENSDARG00000103467|ENSDARG00000006353	http://www.genome.jp/kegg-bin/show_pathway?dre04810/dre:394243%09red/dre:386787%09red/dre:266749%09red/dre:735292%09red/dre:492549%09red/dre:445184%09red/dre:325881%09red
Cysteine and methionine metabolism	KEGG PATHWAY	dre00270	2	53	0.269262	0.733312	ENSDARG00000055760|ENSDARG00000036791	http://www.genome.jp/kegg-bin/show_pathway?dre00270/dre:394009%09red/dre:317744%09red
Cell cycle	KEGG PATHWAY	dre04110	4	139	0.270745	0.733312	ENSDARG00000007657|ENSDARG00000100741|ENSDARG00000055754|ENSDARG00000057016	http://www.genome.jp/kegg-bin/show_pathway?dre04110/dre:559665%09red/dre:406353%09red/dre:565969%09red/dre:541325%09red
Selenocompound metabolism	KEGG PATHWAY	dre00450	1	16	0.271147	0.733312	ENSDARG00000057099	http://www.genome.jp/kegg-bin/show_pathway?dre00450/dre:559488%09red
Herpes simplex virus 1 infection	KEGG PATHWAY	dre05168	5	188	0.284232	0.733312	ENSDARG00000069733|ENSDARG00000021004|ENSDARG00000098700|ENSDARG00000076290|ENSDARG00000006353	http://www.genome.jp/kegg-bin/show_pathway?dre05168/dre:405770%09red/dre:386787%09red/dre:565774%09red/dre:325317%09red/dre:562867%09red
Linoleic acid metabolism	KEGG PATHWAY	dre00591	1	17	0.284586	0.733312	ENSDARG00000024546	http://www.genome.jp/kegg-bin/show_pathway?dre00591/dre:30554%09red
alpha-Linolenic acid metabolism	KEGG PATHWAY	dre00592	1	18	0.297777	0.733312	ENSDARG00000024546	http://www.genome.jp/kegg-bin/show_pathway?dre00592/dre:30554%09red
Amino sugar and nucleotide sugar metabolism	KEGG PATHWAY	dre00520	2	58	0.303438	0.733312	ENSDARG00000002401|ENSDARG00000089903	http://www.genome.jp/kegg-bin/show_pathway?dre00520/dre:678540%09red/dre:100885772%09red
Glutathione metabolism	KEGG PATHWAY	dre00480	2	59	0.310245	0.733312	ENSDARG00000071065|ENSDARG00000055760	http://www.genome.jp/kegg-bin/show_pathway?dre00480/dre:570579%09red/dre:394009%09red
Nitrogen metabolism	KEGG PATHWAY	dre00910	1	19	0.310725	0.733312	ENSDARG00000099776	http://www.genome.jp/kegg-bin/show_pathway?dre00910/dre:100000775%09red
Ascorbate and aldarate metabolism	KEGG PATHWAY	dre00053	1	19	0.310725	0.733312	ENSDARG00000074791	http://www.genome.jp/kegg-bin/show_pathway?dre00053/dre:100000026%09red
Arginine and proline metabolism	KEGG PATHWAY	dre00330	2	61	0.323816	0.749222	ENSDARG00000074791|ENSDARG00000055760	http://www.genome.jp/kegg-bin/show_pathway?dre00330/dre:100000026%09red/dre:394009%09red
Glycosaminoglycan biosynthesis - chondroitin sulfate / dermatan sulfate	KEGG PATHWAY	dre00532	1	21	0.335912	0.755505	ENSDARG00000038414	http://www.genome.jp/kegg-bin/show_pathway?dre00532/dre:572324%09red
Glycosylphosphatidylinositol (GPI)-anchor biosynthesis	KEGG PATHWAY	dre00563	1	22	0.348158	0.755505	ENSDARG00000079244	http://www.genome.jp/kegg-bin/show_pathway?dre00563/dre:100136853%09red
Mismatch repair	KEGG PATHWAY	dre03430	1	22	0.348158	0.755505	ENSDARG00000035634	http://www.genome.jp/kegg-bin/show_pathway?dre03430/dre:445385%09red
Vascular smooth muscle contraction	KEGG PATHWAY	dre04270	4	160	0.357792	0.755505	ENSDARG00000056704|ENSDARG00000079840|ENSDARG00000024546|ENSDARG00000033738	http://www.genome.jp/kegg-bin/show_pathway?dre04270/dre:30554%09red/dre:568554%09red/dre:337226%09red/dre:436966%09red
Fatty acid metabolism	KEGG PATHWAY	dre01212	2	67	0.36406	0.755505	ENSDARG00000093176|ENSDARG00000100185	http://www.genome.jp/kegg-bin/show_pathway?dre01212/dre:327274%09red/dre:405845%09red
Histidine metabolism	KEGG PATHWAY	dre00340	1	25	0.383561	0.755505	ENSDARG00000074791	http://www.genome.jp/kegg-bin/show_pathway?dre00340/dre:100000026%09red
Arginine biosynthesis	KEGG PATHWAY	dre00220	1	25	0.383561	0.755505	ENSDARG00000099776	http://www.genome.jp/kegg-bin/show_pathway?dre00220/dre:100000775%09red
Tight junction	KEGG PATHWAY	dre04530	5	217	0.389161	0.755505	ENSDARG00000000103|ENSDARG00000079374|ENSDARG00000033738|ENSDARG00000017834|ENSDARG00000001014	http://www.genome.jp/kegg-bin/show_pathway?dre04530/dre:565459%09red/dre:561431%09red/dre:337226%09red/dre:556298%09red/dre:555454%09red
MAPK signaling pathway	KEGG PATHWAY	dre04010	8	373	0.404468	0.755505	ENSDARG00000068177|ENSDARG00000098700|ENSDARG00000099045|ENSDARG00000104835|ENSDARG00000008772|ENSDARG00000000796|ENSDARG00000024546|ENSDARG00000010231	http://www.genome.jp/kegg-bin/show_pathway?dre04010/dre:431720%09red/dre:266749%09red/dre:795492%09red/dre:405770%09red/dre:405817%09red/dre:325488%09red/dre:30554%09red/dre:322013%09red
VEGF signaling pathway	KEGG PATHWAY	dre04370	2	76	0.422574	0.755505	ENSDARG00000024546|ENSDARG00000004539	http://www.genome.jp/kegg-bin/show_pathway?dre04370/dre:30554%09red/dre:246227%09red
RNA polymerase	KEGG PATHWAY	dre03020	1	29	0.427797	0.755505	ENSDARG00000006434	http://www.genome.jp/kegg-bin/show_pathway?dre03020/dre:553733%09red
Biosynthesis of unsaturated fatty acids	KEGG PATHWAY	dre01040	1	29	0.427797	0.755505	ENSDARG00000100185	http://www.genome.jp/kegg-bin/show_pathway?dre01040/dre:327274%09red
Glycolysis / Gluconeogenesis	KEGG PATHWAY	dre00010	2	77	0.428909	0.755505	ENSDARG00000074791|ENSDARG00000099860	http://www.genome.jp/kegg-bin/show_pathway?dre00010/dre:100000026%09red/dre:445094%09red
Ribosome biogenesis in eukaryotes	KEGG PATHWAY	dre03008	2	77	0.428909	0.755505	ENSDARG00000061527|ENSDARG00000053452	http://www.genome.jp/kegg-bin/show_pathway?dre03008/dre:751738%09red/dre:541421%09red
Necroptosis	KEGG PATHWAY	dre04217	4	179	0.436576	0.755505	ENSDARG00000099776|ENSDARG00000024546|ENSDARG00000098700|ENSDARG00000056615	http://www.genome.jp/kegg-bin/show_pathway?dre04217/dre:405770%09red/dre:30554%09red/dre:100000775%09red/dre:393386%09red
Folate biosynthesis	KEGG PATHWAY	dre00790	1	30	0.438352	0.755505	ENSDARG00000099101	http://www.genome.jp/kegg-bin/show_pathway?dre00790/dre:64263%09red
Carbon metabolism	KEGG PATHWAY	dre01200	3	132	0.454481	0.755505	ENSDARG00000071065|ENSDARG00000027992|ENSDARG00000099860	http://www.genome.jp/kegg-bin/show_pathway?dre01200/dre:570579%09red/dre:445094%09red/dre:393455%09red
Ribosome	KEGG PATHWAY	dre03010	3	134	0.464025	0.755505	ENSDARG00000099104|ENSDARG00000045487|ENSDARG00000019230	http://www.genome.jp/kegg-bin/show_pathway?dre03010/dre:767765%09red/dre:337010%09red/dre:192301%09red
Mitophagy - animal	KEGG PATHWAY	dre04137	2	83	0.466112	0.755505	ENSDARG00000062518|ENSDARG00000056842	http://www.genome.jp/kegg-bin/show_pathway?dre04137/dre:100170793%09red/dre:559099%09red
Pentose phosphate pathway	KEGG PATHWAY	dre00030	1	33	0.468863	0.755505	ENSDARG00000071065	http://www.genome.jp/kegg-bin/show_pathway?dre00030/dre:570579%09red
Galactose metabolism	KEGG PATHWAY	dre00052	1	33	0.468863	0.755505	ENSDARG00000002401	http://www.genome.jp/kegg-bin/show_pathway?dre00052/dre:678540%09red
Tyrosine metabolism	KEGG PATHWAY	dre00350	1	34	0.478662	0.755505	ENSDARG00000015337	http://www.genome.jp/kegg-bin/show_pathway?dre00350/dre:561372%09red
Biosynthesis of amino acids	KEGG PATHWAY	dre01230	2	88	0.495993	0.755505	ENSDARG00000099776|ENSDARG00000099860	http://www.genome.jp/kegg-bin/show_pathway?dre01230/dre:100000775%09red/dre:445094%09red
Starch and sucrose metabolism	KEGG PATHWAY	dre00500	1	36	0.49772	0.755505	ENSDARG00000033380	http://www.genome.jp/kegg-bin/show_pathway?dre00500/dre:561803%09red
Cytokine-cytokine receptor interaction	KEGG PATHWAY	dre04060	4	195	0.500718	0.755505	ENSDARG00000054846|ENSDARG00000041869|ENSDARG00000098700|ENSDARG00000024759	http://www.genome.jp/kegg-bin/show_pathway?dre04060/dre:405770%09red/dre:559725%09red/dre:553816%09red/dre:793479%09red
ECM-receptor interaction	KEGG PATHWAY	dre04512	2	89	0.50184	0.755505	ENSDARG00000002084|ENSDARG00000006353	http://www.genome.jp/kegg-bin/show_pathway?dre04512/dre:337767%09red/dre:386787%09red
Phototransduction	KEGG PATHWAY	dre04744	1	37	0.506987	0.755505	ENSDARG00000115383	http://www.genome.jp/kegg-bin/show_pathway?dre04744/dre:406796%09red
Steroid hormone biosynthesis	KEGG PATHWAY	dre00140	1	38	0.516083	0.755505	ENSDARG00000015337	http://www.genome.jp/kegg-bin/show_pathway?dre00140/dre:561372%09red
DNA replication	KEGG PATHWAY	dre03030	1	38	0.516083	0.755505	ENSDARG00000035634	http://www.genome.jp/kegg-bin/show_pathway?dre03030/dre:445385%09red
Lysosome	KEGG PATHWAY	dre04142	3	146	0.519625	0.755505	ENSDARG00000093176|ENSDARG00000037153|ENSDARG00000055120	http://www.genome.jp/kegg-bin/show_pathway?dre04142/dre:406645%09red/dre:195824%09red/dre:405845%09red
Intestinal immune network for IgA production	KEGG PATHWAY	dre04672	1	39	0.525012	0.755505	ENSDARG00000101890	http://www.genome.jp/kegg-bin/show_pathway?dre04672/dre:566471%09red
Fructose and mannose metabolism	KEGG PATHWAY	dre00051	1	43	0.559112	0.782669	ENSDARG00000074457	http://www.genome.jp/kegg-bin/show_pathway?dre00051/dre:100330415%09red
Glycine, serine and threonine metabolism	KEGG PATHWAY	dre00260	1	45	0.575234	0.782669	ENSDARG00000006840	http://www.genome.jp/kegg-bin/show_pathway?dre00260/dre:403338%09red
Ether lipid metabolism	KEGG PATHWAY	dre00565	1	45	0.575234	0.782669	ENSDARG00000024546	http://www.genome.jp/kegg-bin/show_pathway?dre00565/dre:30554%09red
Ferroptosis	KEGG PATHWAY	dre04216	1	45	0.575234	0.782669	ENSDARG00000056615	http://www.genome.jp/kegg-bin/show_pathway?dre04216/dre:393386%09red
Fatty acid degradation	KEGG PATHWAY	dre00071	1	46	0.583073	0.782669	ENSDARG00000074791	http://www.genome.jp/kegg-bin/show_pathway?dre00071/dre:100000026%09red
Autophagy - animal	KEGG PATHWAY	dre04140	3	162	0.588588	0.782669	ENSDARG00000062518|ENSDARG00000043238|ENSDARG00000055120	http://www.genome.jp/kegg-bin/show_pathway?dre04140/dre:406645%09red/dre:100170793%09red/dre:100034627%09red
Adrenergic signaling in cardiomyocytes	KEGG PATHWAY	dre04261	4	219	0.590318	0.782669	ENSDARG00000020574|ENSDARG00000042837|ENSDARG00000099045|ENSDARG00000008772	http://www.genome.jp/kegg-bin/show_pathway?dre04261/dre:322013%09red/dre:260440%09red/dre:64272%09red/dre:795492%09red
Fanconi anemia pathway	KEGG PATHWAY	dre03460	1	51	0.620154	0.813091	ENSDARG00000103961	http://www.genome.jp/kegg-bin/show_pathway?dre03460/dre:566857%09red
C-type lectin receptor signaling pathway	KEGG PATHWAY	dre04625	2	122	0.669051	0.855825	ENSDARG00000004539|ENSDARG00000098700	http://www.genome.jp/kegg-bin/show_pathway?dre04625/dre:405770%09red/dre:246227%09red
mTOR signaling pathway	KEGG PATHWAY	dre04150	3	186	0.67937	0.855825	ENSDARG00000062518|ENSDARG00000010194|ENSDARG00000032769	http://www.genome.jp/kegg-bin/show_pathway?dre04150/dre:100170793%09red/dre:336619%09red/dre:562137%09red
GnRH signaling pathway	KEGG PATHWAY	dre04912	2	126	0.685904	0.855825	ENSDARG00000024546|ENSDARG00000104835	http://www.genome.jp/kegg-bin/show_pathway?dre04912/dre:30554%09red/dre:325488%09red
AGE-RAGE signaling pathway in diabetic complications	KEGG PATHWAY	dre04933	2	127	0.690005	0.855825	ENSDARG00000098700|ENSDARG00000056615	http://www.genome.jp/kegg-bin/show_pathway?dre04933/dre:405770%09red/dre:393386%09red
RIG-I-like receptor signaling pathway	KEGG PATHWAY	dre04622	1	62	0.69055	0.855825	ENSDARG00000069733	http://www.genome.jp/kegg-bin/show_pathway?dre04622/dre:562867%09red
Pyrimidine metabolism	KEGG PATHWAY	dre00240	1	63	0.696264	0.855825	ENSDARG00000033916	http://www.genome.jp/kegg-bin/show_pathway?dre00240/dre:563597%09red
Drug metabolism - other enzymes	KEGG PATHWAY	dre00983	1	66	0.712781	0.86586	ENSDARG00000033916	http://www.genome.jp/kegg-bin/show_pathway?dre00983/dre:563597%09red
Neuroactive ligand-receptor interaction	KEGG PATHWAY	dre04080	8	499	0.719104	0.86586	ENSDARG00000036041|ENSDARG00000042338|ENSDARG00000075012|ENSDARG00000102096|ENSDARG00000039970|ENSDARG00000021352|ENSDARG00000021004|ENSDARG00000037496	http://www.genome.jp/kegg-bin/show_pathway?dre04080/dre:795246%09red/dre:325881%09red/dre:798689%09red/dre:445184%09red/dre:407735%09red/dre:266751%09red/dre:793646%09red/dre:565774%09red
Lysine degradation	KEGG PATHWAY	dre00310	1	73	0.747918	0.884758	ENSDARG00000074791	http://www.genome.jp/kegg-bin/show_pathway?dre00310/dre:100000026%09red
Ubiquitin mediated proteolysis	KEGG PATHWAY	dre04120	2	143	0.749795	0.884758	ENSDARG00000061161|ENSDARG00000100741	http://www.genome.jp/kegg-bin/show_pathway?dre04120/dre:406353%09red/dre:100037384%09red
Oocyte meiosis	KEGG PATHWAY	dre04114	2	146	0.759835	0.887728	ENSDARG00000100741|ENSDARG00000055754	http://www.genome.jp/kegg-bin/show_pathway?dre04114/dre:559665%09red/dre:406353%09red
Purine metabolism	KEGG PATHWAY	dre00230	2	154	0.784916	0.90804	ENSDARG00000057099|ENSDARG00000099860	http://www.genome.jp/kegg-bin/show_pathway?dre00230/dre:559488%09red/dre:445094%09red
RNA degradation	KEGG PATHWAY	dre03018	1	87	0.805839	0.923194	ENSDARG00000021140	http://www.genome.jp/kegg-bin/show_pathway?dre03018/dre:393856%09red
Adipocytokine signaling pathway	KEGG PATHWAY	dre04920	1	91	0.819798	0.928406	ENSDARG00000001437	http://www.genome.jp/kegg-bin/show_pathway?dre04920/dre:555778%09red
Focal adhesion	KEGG PATHWAY	dre04510	3	243	0.833803	0.928406	ENSDARG00000002084|ENSDARG00000068177|ENSDARG00000006353	http://www.genome.jp/kegg-bin/show_pathway?dre04510/dre:337767%09red/dre:386787%09red/dre:266749%09red
Toll-like receptor signaling pathway	KEGG PATHWAY	dre04620	1	97	0.838881	0.928406	ENSDARG00000098700	http://www.genome.jp/kegg-bin/show_pathway?dre04620/dre:405770%09red
Adherens junction	KEGG PATHWAY	dre04520	1	98	0.841859	0.928406	ENSDARG00000079374	http://www.genome.jp/kegg-bin/show_pathway?dre04520/dre:565459%09red
ErbB signaling pathway	KEGG PATHWAY	dre04012	1	106	0.86379	0.941182	ENSDARG00000068177	http://www.genome.jp/kegg-bin/show_pathway?dre04012/dre:266749%09red
Wnt signaling pathway	KEGG PATHWAY	dre04310	2	189	0.869397	0.941182	ENSDARG00000098308|ENSDARG00000077817	http://www.genome.jp/kegg-bin/show_pathway?dre04310/dre:100330212%09red/dre:100006754%09red
TGF-beta signaling pathway	KEGG PATHWAY	dre04350	1	119	0.893139	0.958094	ENSDARG00000024759	http://www.genome.jp/kegg-bin/show_pathway?dre04350/dre:553816%09red
Gap junction	KEGG PATHWAY	dre04540	1	129	0.911341	0.968813	ENSDARG00000079374	http://www.genome.jp/kegg-bin/show_pathway?dre04540/dre:565459%09red
Endocytosis	KEGG PATHWAY	dre04144	3	311	0.930535	0.97121	ENSDARG00000008383|ENSDARG00000019564|ENSDARG00000024642	http://www.genome.jp/kegg-bin/show_pathway?dre04144/dre:394243%09red/dre:560581%09red/dre:492549%09red
FoxO signaling pathway	KEGG PATHWAY	dre04068	1	167	0.956417	0.97121	ENSDARG00000019130	http://www.genome.jp/kegg-bin/show_pathway?dre04068/dre:565576%09red
Apoptosis	KEGG PATHWAY	dre04210	1	167	0.956417	0.97121	ENSDARG00000055120	http://www.genome.jp/kegg-bin/show_pathway?dre04210/dre:406645%09red
Insulin signaling pathway	KEGG PATHWAY	dre04910	1	167	0.956417	0.97121	ENSDARG00000015657	http://www.genome.jp/kegg-bin/show_pathway?dre04910/dre:406459%09red
Apelin signaling pathway	KEGG PATHWAY	dre04371	1	178	0.964521	0.97121	ENSDARG00000115383	http://www.genome.jp/kegg-bin/show_pathway?dre04371/dre:406796%09red
Cellular senescence	KEGG PATHWAY	dre04218	1	185	0.968876	0.97121	ENSDARG00000040725	http://www.genome.jp/kegg-bin/show_pathway?dre04218/dre:570332%09red
Calcium signaling pathway	KEGG PATHWAY	dre04020	2	288	0.97121	0.97121	ENSDARG00000020574|ENSDARG00000009212	http://www.genome.jp/kegg-bin/show_pathway?dre04020/dre:260440%09red/dre:336612%09red
--------------------
#Term	Database	ID	Input number	Background number	P-Value	Corrected P-Value	Input	Hyperlink
--------------------
#Term	Database	ID	Input number	Background number	P-Value	Corrected P-Value	Input	Hyperlink
--------------------

## Sheet: MOS_vs_DoS.CG.Hyper_DMR_promote
##Databases: KEGG PATHWAY
##Statistical test method: hypergeometric test / Fisher's exact test
##FDR correction method: Benjamini and Hochberg
#Term	Database	ID	Number of DMP related genes	Number of all reference genes with pathway annotation	P-Value	Corrected P-Value	Gene IDs	Hyperlink (the URL, refers to KEGG database)
Apoptosis	KEGG PATHWAY	dre04210	10	167	0.00214445	0.227312	ENSDARG00000035559|ENSDARG00000014050|ENSDARG00000111939|ENSDARG00000006609|ENSDARG00000070272|ENSDARG00000055592|ENSDARG00000089109|ENSDARG00000007693|ENSDARG00000040135|ENSDARG00000052178	http://www.genome.jp/kegg-bin/show_pathway?dre04210/dre:563181%09red/dre:321564%09red/dre:557302%09red/dre:563053%09red/dre:570238%09red/dre:100007048%09red/dre:58133%09red/dre:323099%09red/dre:30590%09red/dre:406514%09red
Endocytosis	KEGG PATHWAY	dre04144	13	311	0.00956024	0.35625	ENSDARG00000012381|ENSDARG00000100470|ENSDARG00000016059|ENSDARG00000093091|ENSDARG00000041720|ENSDARG00000058444|ENSDARG00000096383|ENSDARG00000104820|ENSDARG00000008983|ENSDARG00000034240|ENSDARG00000027423|ENSDARG00000063457|ENSDARG00000104300	http://www.genome.jp/kegg-bin/show_pathway?dre04144/dre:559329%09red/dre:555340%09red/dre:402885%09red/dre:100005341%09red/dre:405821%09red/dre:393550%09red/dre:393586%09red/dre:555174%09red/dre:327029%09red/dre:567182%09red/dre:245701%09red/dre:387529%09red
Protein processing in endoplasmic reticulum	KEGG PATHWAY	dre04141	9	179	0.0100825	0.35625	ENSDARG00000012381|ENSDARG00000111939|ENSDARG00000099383|ENSDARG00000055592|ENSDARG00000089109|ENSDARG00000094712|ENSDARG00000041703|ENSDARG00000052178|ENSDARG00000021669	http://www.genome.jp/kegg-bin/show_pathway?dre04141/dre:192298%09red/dre:445177%09red/dre:563053%09red/dre:567029%09red/dre:393586%09red/dre:100007048%09red/dre:321564%09red/dre:406514%09red
RNA transport	KEGG PATHWAY	dre03013	8	158	0.0142964	0.357422	ENSDARG00000063229|ENSDARG00000038585|ENSDARG00000007438|ENSDARG00000041607|ENSDARG00000020527|ENSDARG00000079605|ENSDARG00000026842|ENSDARG00000052178	http://www.genome.jp/kegg-bin/show_pathway?dre03013/dre:327495%09red/dre:368664%09red/dre:563392%09red/dre:321564%09red/dre:561138%09red/dre:541523%09red/dre:324490%09red/dre:30622%09red
MAPK signaling pathway	KEGG PATHWAY	dre04010	14	373	0.0168595	0.357422	ENSDARG00000035559|ENSDARG00000012381|ENSDARG00000014050|ENSDARG00000098680|ENSDARG00000111939|ENSDARG00000006609|ENSDARG00000070953|ENSDARG00000059387|ENSDARG00000100515|ENSDARG00000055635|ENSDARG00000040135|ENSDARG00000027423|ENSDARG00000010231|ENSDARG00000062884	http://www.genome.jp/kegg-bin/show_pathway?dre04010/dre:563181%09red/dre:561669%09red/dre:493181%09red/dre:445234%09red/dre:405817%09red/dre:570238%09red/dre:393586%09red/dre:406340%09red/dre:565386%09red/dre:58133%09red/dre:406514%09red/dre:245701%09red/dre:30590%09red/dre:558321%09red
Basal transcription factors	KEGG PATHWAY	dre03022	3	40	0.0479745	0.759417	ENSDARG00000069910|ENSDARG00000056099|ENSDARG00000011000	http://www.genome.jp/kegg-bin/show_pathway?dre03022/dre:323974%09red/dre:751713%09red/dre:415217%09red
Focal adhesion	KEGG PATHWAY	dre04510	9	243	0.0523797	0.759417	ENSDARG00000056525|ENSDARG00000017500|ENSDARG00000055592|ENSDARG00000089109|ENSDARG00000055635|ENSDARG00000017901|ENSDARG00000027423|ENSDARG00000053831|ENSDARG00000060410	http://www.genome.jp/kegg-bin/show_pathway?dre04510/dre:445234%09red/dre:317747%09red/dre:568309%09red/dre:563053%09red/dre:100535241%09red/dre:100007048%09red/dre:403026%09red/dre:245701%09red/dre:556842%09red
ErbB signaling pathway	KEGG PATHWAY	dre04012	5	106	0.0606598	0.759417	ENSDARG00000043010|ENSDARG00000055588|ENSDARG00000074262|ENSDARG00000055635|ENSDARG00000006609	http://www.genome.jp/kegg-bin/show_pathway?dre04012/dre:445208%09red/dre:563181%09red/dre:564584%09red/dre:445234%09red/dre:445474%09red
Necroptosis	KEGG PATHWAY	dre04217	7	179	0.0652194	0.759417	ENSDARG00000089109|ENSDARG00000070272|ENSDARG00000055592|ENSDARG00000043010|ENSDARG00000055588|ENSDARG00000063159|ENSDARG00000070953	http://www.genome.jp/kegg-bin/show_pathway?dre04217/dre:100007048%09red/dre:566871%09red/dre:557302%09red/dre:563053%09red/dre:445474%09red/dre:445208%09red/dre:565386%09red
Pentose and glucuronate interconversions	KEGG PATHWAY	dre00040	2	22	0.0754349	0.759417	ENSDARG00000045598|ENSDARG00000069409	http://www.genome.jp/kegg-bin/show_pathway?dre00040/dre:569254%09red/dre:553452%09red
N-Glycan biosynthesis	KEGG PATHWAY	dre00510	3	55	0.0978323	0.759417	ENSDARG00000031202|ENSDARG00000095623|ENSDARG00000011026	http://www.genome.jp/kegg-bin/show_pathway?dre00510/dre:407614%09red/dre:436733%09red/dre:796295%09red
GnRH signaling pathway	KEGG PATHWAY	dre04912	5	126	0.104662	0.759417	ENSDARG00000043010|ENSDARG00000070953|ENSDARG00000111939|ENSDARG00000062884|ENSDARG00000006609	http://www.genome.jp/kegg-bin/show_pathway?dre04912/dre:445208%09red/dre:563181%09red/dre:565386%09red/dre:558321%09red/dre:406514%09red
Folate biosynthesis	KEGG PATHWAY	dre00790	2	30	0.122994	0.759417	ENSDARG00000045598|ENSDARG00000101198	http://www.genome.jp/kegg-bin/show_pathway?dre00790/dre:574009%09red/dre:553452%09red
Glycosaminoglycan biosynthesis - heparan sulfate / heparin	KEGG PATHWAY	dre00534	2	30	0.122994	0.759417	ENSDARG00000086269|ENSDARG00000054754	http://www.genome.jp/kegg-bin/show_pathway?dre00534/dre:793524%09red/dre:553162%09red
Toll-like receptor signaling pathway	KEGG PATHWAY	dre04620	4	97	0.126107	0.759417	ENSDARG00000070272|ENSDARG00000007693|ENSDARG00000040135|ENSDARG00000006609	http://www.genome.jp/kegg-bin/show_pathway?dre04620/dre:563181%09red/dre:557302%09red/dre:323099%09red/dre:570238%09red
Galactose metabolism	KEGG PATHWAY	dre00052	2	33	0.142306	0.759417	ENSDARG00000045598|ENSDARG00000013721	http://www.genome.jp/kegg-bin/show_pathway?dre00052/dre:563180%09red/dre:553452%09red
Phosphonate and phosphinate metabolism	KEGG PATHWAY	dre00440	1	8	0.158427	0.759417	ENSDARG00000043003	http://www.genome.jp/kegg-bin/show_pathway?dre00440/dre:450016%09red
mTOR signaling pathway	KEGG PATHWAY	dre04150	6	186	0.159598	0.759417	ENSDARG00000038585|ENSDARG00000006609|ENSDARG00000025522|ENSDARG00000000830|ENSDARG00000027423|ENSDARG00000059613	http://www.genome.jp/kegg-bin/show_pathway?dre04150/dre:563181%09red/dre:324140%09red/dre:777634%09red/dre:541523%09red/dre:245701%09red/dre:559391%09red
Regulation of actin cytoskeleton	KEGG PATHWAY	dre04810	8	271	0.1632	0.759417	ENSDARG00000006609|ENSDARG00000056525|ENSDARG00000059387|ENSDARG00000017500|ENSDARG00000098612|ENSDARG00000041720|ENSDARG00000055635|ENSDARG00000045262	http://www.genome.jp/kegg-bin/show_pathway?dre04810/dre:563181%09red/dre:336623%09red/dre:317747%09red/dre:493181%09red/dre:568309%09red/dre:445234%09red/dre:393550%09red/dre:352938%09red
Lysine degradation	KEGG PATHWAY	dre00310	3	73	0.175357	0.759417	ENSDARG00000055591|ENSDARG00000060697|ENSDARG00000011410	http://www.genome.jp/kegg-bin/show_pathway?dre00310/dre:558601%09red/dre:566825%09red/dre:557979%09red
ABC transporters	KEGG PATHWAY	dre02010	2	39	0.182551	0.759417	ENSDARG00000063078|ENSDARG00000063059	http://www.genome.jp/kegg-bin/show_pathway?dre02010/dre:100136850%09red/dre:557317%09red
Cytokine-cytokine receptor interaction	KEGG PATHWAY	dre04060	6	195	0.184395	0.759417	ENSDARG00000014050|ENSDARG00000103108|ENSDARG00000109233|ENSDARG00000058570|ENSDARG00000052988|ENSDARG00000090834	http://www.genome.jp/kegg-bin/show_pathway?dre04060/dre:58133%09red/dre:562533%09red/dre:751109%09red/dre:100329796%09red/dre:100331938%09red/dre:30268%09red
SNARE interactions in vesicular transport	KEGG PATHWAY	dre04130	2	42	0.203246	0.759417	ENSDARG00000030108|ENSDARG00000068217	http://www.genome.jp/kegg-bin/show_pathway?dre04130/dre:114464%09red/dre:100536636%09red
p53 signaling pathway	KEGG PATHWAY	dre04115	3	79	0.204171	0.759417	ENSDARG00000070272|ENSDARG00000035559|ENSDARG00000089109	http://www.genome.jp/kegg-bin/show_pathway?dre04115/dre:100007048%09red/dre:30590%09red/dre:557302%09red
Fructose and mannose metabolism	KEGG PATHWAY	dre00051	2	43	0.210203	0.759417	ENSDARG00000045598|ENSDARG00000038359	http://www.genome.jp/kegg-bin/show_pathway?dre00051/dre:558186%09red/dre:553452%09red
Mitophagy - animal	KEGG PATHWAY	dre04137	3	83	0.223944	0.759417	ENSDARG00000035559|ENSDARG00000111939|ENSDARG00000057218	http://www.genome.jp/kegg-bin/show_pathway?dre04137/dre:30590%09red/dre:406514%09red/dre:492676%09red
Non-homologous end-joining	KEGG PATHWAY	dre03450	1	14	0.249861	0.759417	ENSDARG00000058893	http://www.genome.jp/kegg-bin/show_pathway?dre03450/dre:406593%09red
Adrenergic signaling in cardiomyocytes	KEGG PATHWAY	dre04261	6	219	0.256832	0.759417	ENSDARG00000111939|ENSDARG00000043010|ENSDARG00000089109|ENSDARG00000041173|ENSDARG00000076833|ENSDARG00000005162	http://www.genome.jp/kegg-bin/show_pathway?dre04261/dre:100007048%09red/dre:373076%09red/dre:445208%09red/dre:64273%09red/dre:492486%09red/dre:406514%09red
Thiamine metabolism	KEGG PATHWAY	dre00730	1	15	0.264106	0.759417	ENSDARG00000101198	http://www.genome.jp/kegg-bin/show_pathway?dre00730/dre:574009%09red
Adipocytokine signaling pathway	KEGG PATHWAY	dre04920	3	91	0.264468	0.759417	ENSDARG00000007693|ENSDARG00000013721|ENSDARG00000001437	http://www.genome.jp/kegg-bin/show_pathway?dre04920/dre:563180%09red/dre:323099%09red/dre:555778%09red
Neuroactive ligand-receptor interaction	KEGG PATHWAY	dre04080	12	499	0.266964	0.759417	ENSDARG00000007195|ENSDARG00000052782|ENSDARG00000041173|ENSDARG00000098612|ENSDARG00000032737|ENSDARG00000068557|ENSDARG00000075112|ENSDARG00000103762|ENSDARG00000018117|ENSDARG00000090812|ENSDARG00000069246|ENSDARG00000053724	http://www.genome.jp/kegg-bin/show_pathway?dre04080/dre:100002494%09red/dre:83412%09red/dre:555473%09red/dre:564461%09red/dre:170452%09red/dre:555482%09red/dre:797212%09red/dre:100996239%09red/dre:368475%09red/dre:492486%09red/dre:352938%09red/dre:795424%09red
Spliceosome	KEGG PATHWAY	dre03040	4	134	0.267188	0.759417	ENSDARG00000103066|ENSDARG00000100013|ENSDARG00000012381|ENSDARG00000026842	http://www.genome.jp/kegg-bin/show_pathway?dre03040/dre:327495%09red/dre:393586%09red/dre:393850%09red/dre:57924%09red
Linoleic acid metabolism	KEGG PATHWAY	dre00591	1	17	0.291789	0.759417	ENSDARG00000070953	http://www.genome.jp/kegg-bin/show_pathway?dre00591/dre:565386%09red
Salmonella infection	KEGG PATHWAY	dre05132	3	97	0.29541	0.759417	ENSDARG00000017500|ENSDARG00000041720|ENSDARG00000040135	http://www.genome.jp/kegg-bin/show_pathway?dre05132/dre:317747%09red/dre:393550%09red/dre:570238%09red
Adherens junction	KEGG PATHWAY	dre04520	3	98	0.300592	0.759417	ENSDARG00000103638|ENSDARG00000027423|ENSDARG00000024785	http://www.genome.jp/kegg-bin/show_pathway?dre04520/dre:567500%09red/dre:793240%09red/dre:245701%09red
Herpes simplex virus 1 infection	KEGG PATHWAY	dre05168	5	188	0.304829	0.759417	ENSDARG00000070272|ENSDARG00000035559|ENSDARG00000089109|ENSDARG00000052178|ENSDARG00000007693	http://www.genome.jp/kegg-bin/show_pathway?dre05168/dre:100007048%09red/dre:30590%09red/dre:321564%09red/dre:557302%09red/dre:323099%09red
alpha-Linolenic acid metabolism	KEGG PATHWAY	dre00592	1	18	0.305238	0.759417	ENSDARG00000070953	http://www.genome.jp/kegg-bin/show_pathway?dre00592/dre:565386%09red
Oocyte meiosis	KEGG PATHWAY	dre04114	4	146	0.318103	0.759417	ENSDARG00000043010|ENSDARG00000055754|ENSDARG00000075354|ENSDARG00000027423	http://www.genome.jp/kegg-bin/show_pathway?dre04114/dre:445208%09red/dre:559665%09red/dre:245701%09red/dre:797406%09red
Ascorbate and aldarate metabolism	KEGG PATHWAY	dre00053	1	19	0.318433	0.759417	ENSDARG00000069409	http://www.genome.jp/kegg-bin/show_pathway?dre00053/dre:569254%09red
Calcium signaling pathway	KEGG PATHWAY	dre04020	7	288	0.328663	0.759417	ENSDARG00000043010|ENSDARG00000098612|ENSDARG00000075112|ENSDARG00000068557|ENSDARG00000018117|ENSDARG00000041173|ENSDARG00000004154	http://www.genome.jp/kegg-bin/show_pathway?dre04020/dre:797212%09red/dre:555482%09red/dre:402892%09red/dre:445208%09red/dre:368475%09red/dre:492486%09red/dre:352938%09red
Sphingolipid metabolism	KEGG PATHWAY	dre00600	2	60	0.329617	0.759417	ENSDARG00000061472|ENSDARG00000010347	http://www.genome.jp/kegg-bin/show_pathway?dre00600/dre:550266%09red/dre:559240%09red
2-Oxocarboxylic acid metabolism	KEGG PATHWAY	dre01210	1	20	0.331377	0.759417	ENSDARG00000011410	http://www.genome.jp/kegg-bin/show_pathway?dre01210/dre:557979%09red
Notch signaling pathway	KEGG PATHWAY	dre04330	2	61	0.336564	0.759417	ENSDARG00000068698|ENSDARG00000030289	http://www.genome.jp/kegg-bin/show_pathway?dre04330/dre:140421%09red/dre:402810%09red
RIG-I-like receptor signaling pathway	KEGG PATHWAY	dre04622	2	62	0.34349	0.759417	ENSDARG00000070272|ENSDARG00000007693	http://www.genome.jp/kegg-bin/show_pathway?dre04622/dre:557302%09red/dre:323099%09red
Purine metabolism	KEGG PATHWAY	dre00230	4	154	0.352481	0.759417	ENSDARG00000097226|ENSDARG00000089331|ENSDARG00000056193|ENSDARG00000100397	http://www.genome.jp/kegg-bin/show_pathway?dre00230/dre:30086%09red/dre:555599%09red/dre:570474%09red/dre:393845%09red
Protein export	KEGG PATHWAY	dre03060	1	22	0.356533	0.759417	ENSDARG00000021669	http://www.genome.jp/kegg-bin/show_pathway?dre03060/dre:192298%09red
Glycosylphosphatidylinositol (GPI)-anchor biosynthesis	KEGG PATHWAY	dre00563	1	22	0.356533	0.759417	ENSDARG00000095623	http://www.genome.jp/kegg-bin/show_pathway?dre00563/dre:796295%09red
Phagosome	KEGG PATHWAY	dre04145	4	155	0.356785	0.759417	ENSDARG00000030108|ENSDARG00000016059|ENSDARG00000021669|ENSDARG00000060410	http://www.genome.jp/kegg-bin/show_pathway?dre04145/dre:192298%09red/dre:405821%09red/dre:100535241%09red/dre:114464%09red
NOD-like receptor signaling pathway	KEGG PATHWAY	dre04621	4	156	0.361088	0.759417	ENSDARG00000070272|ENSDARG00000007693|ENSDARG00000063159|ENSDARG00000089109	http://www.genome.jp/kegg-bin/show_pathway?dre04621/dre:100007048%09red/dre:566871%09red/dre:557302%09red/dre:323099%09red
Glycerolipid metabolism	KEGG PATHWAY	dre00561	2	66	0.370941	0.759417	ENSDARG00000045598|ENSDARG00000053456	http://www.genome.jp/kegg-bin/show_pathway?dre00561/dre:100136866%09red/dre:553452%09red
Vascular smooth muscle contraction	KEGG PATHWAY	dre04270	4	160	0.378288	0.759417	ENSDARG00000017500|ENSDARG00000070953|ENSDARG00000041173|ENSDARG00000006609	http://www.genome.jp/kegg-bin/show_pathway?dre04270/dre:563181%09red/dre:565386%09red/dre:317747%09red/dre:492486%09red
Mannose type O-glycan biosynthesis	KEGG PATHWAY	dre00515	1	24	0.380745	0.759417	ENSDARG00000003208	http://www.genome.jp/kegg-bin/show_pathway?dre00515/dre:492773%09red
Other glycan degradation	KEGG PATHWAY	dre00511	1	24	0.380745	0.759417	ENSDARG00000061472	http://www.genome.jp/kegg-bin/show_pathway?dre00511/dre:559240%09red
Autophagy - animal	KEGG PATHWAY	dre04140	4	162	0.386873	0.759417	ENSDARG00000089109|ENSDARG00000027423|ENSDARG00000052178|ENSDARG00000006609	http://www.genome.jp/kegg-bin/show_pathway?dre04140/dre:100007048%09red/dre:563181%09red/dre:321564%09red/dre:245701%09red
FoxO signaling pathway	KEGG PATHWAY	dre04068	4	167	0.408259	0.763507	ENSDARG00000025522|ENSDARG00000027423|ENSDARG00000013721|ENSDARG00000006609	http://www.genome.jp/kegg-bin/show_pathway?dre04068/dre:563180%09red/dre:563181%09red/dre:324140%09red/dre:245701%09red
Insulin signaling pathway	KEGG PATHWAY	dre04910	4	167	0.408259	0.763507	ENSDARG00000038585|ENSDARG00000055635|ENSDARG00000013721|ENSDARG00000006609	http://www.genome.jp/kegg-bin/show_pathway?dre04910/dre:563180%09red/dre:563181%09red/dre:541523%09red/dre:445234%09red
VEGF signaling pathway	KEGG PATHWAY	dre04370	2	76	0.437343	0.763507	ENSDARG00000070953|ENSDARG00000006609	http://www.genome.jp/kegg-bin/show_pathway?dre04370/dre:563181%09red/dre:565386%09red
Ribosome biogenesis in eukaryotes	KEGG PATHWAY	dre03008	2	77	0.443777	0.763507	ENSDARG00000063229|ENSDARG00000054259	http://www.genome.jp/kegg-bin/show_pathway?dre03008/dre:561138%09red/dre:393617%09red
AGE-RAGE signaling pathway in diabetic complications	KEGG PATHWAY	dre04933	3	127	0.449184	0.763507	ENSDARG00000055588|ENSDARG00000092084|ENSDARG00000089109	http://www.genome.jp/kegg-bin/show_pathway?dre04933/dre:100007048%09red/dre:550423%09red/dre:445474%09red
Porphyrin and chlorophyll metabolism	KEGG PATHWAY	dre00860	1	31	0.458543	0.763507	ENSDARG00000027491	http://www.genome.jp/kegg-bin/show_pathway?dre00860/dre:404731%09red
Metabolic pathways	KEGG PATHWAY	dre01100	30	1507	0.463922	0.763507	ENSDARG00000104732|ENSDARG00000053456|ENSDARG00000045598|ENSDARG00000043003|ENSDARG00000069409|ENSDARG00000008592|ENSDARG00000055591|ENSDARG00000103428|ENSDARG00000086269|ENSDARG00000031202|ENSDARG00000010347|ENSDARG00000101198|ENSDARG00000095623|ENSDARG00000097226|ENSDARG00000089331|ENSDARG00000056193|ENSDARG00000027491|ENSDARG00000054400|ENSDARG00000061472|ENSDARG00000068940|ENSDARG00000011026|…	http://www.genome.jp/kegg-bin/show_pathway?dre01100/dre:559240%09red/dre:100136866%09red/dre:793524%09red/dre:555599%09red/dre:570474%09red/dre:563180%09red/dre:492773%09red/dre:393845%09red/dre:555376%09red/dre:436733%09red/dre:558601%09red/dre:404731%09red/dre:450016%09red/dre:553452%09red/dre:100151110%09red/dre:558186%09red/dre:797715%09red/dre:767750%09red/dre:569254%09red/dre:557979%09red/d…
Ribosome	KEGG PATHWAY	dre03010	3	134	0.483389	0.763507	ENSDARG00000015862|ENSDARG00000034291|ENSDARG00000070437	http://www.genome.jp/kegg-bin/show_pathway?dre03010/dre:415159%09red/dre:557397%09red/dre:415196%09red
Citrate cycle (TCA cycle)	KEGG PATHWAY	dre00020	1	34	0.488823	0.763507	ENSDARG00000103428	http://www.genome.jp/kegg-bin/show_pathway?dre00020/dre:797715%09red
Propanoate metabolism	KEGG PATHWAY	dre00640	1	34	0.488823	0.763507	ENSDARG00000104732	http://www.genome.jp/kegg-bin/show_pathway?dre00640/dre:100037349%09red
RNA degradation	KEGG PATHWAY	dre03018	2	87	0.505749	0.763507	ENSDARG00000103066|ENSDARG00000089567	http://www.genome.jp/kegg-bin/show_pathway?dre03018/dre:556271%09red/dre:57924%09red
Cell cycle	KEGG PATHWAY	dre04110	3	139	0.507189	0.763507	ENSDARG00000035559|ENSDARG00000075354|ENSDARG00000055754	http://www.genome.jp/kegg-bin/show_pathway?dre04110/dre:30590%09red/dre:797406%09red/dre:559665%09red
Starch and sucrose metabolism	KEGG PATHWAY	dre00500	1	36	0.508064	0.763507	ENSDARG00000013721	http://www.genome.jp/kegg-bin/show_pathway?dre00500/dre:563180%09red
Peroxisome	KEGG PATHWAY	dre04146	2	88	0.511696	0.763507	ENSDARG00000104732|ENSDARG00000055591	http://www.genome.jp/kegg-bin/show_pathway?dre04146/dre:558601%09red/dre:100037349%09red
Cell adhesion molecules (CAMs)	KEGG PATHWAY	dre04514	3	140	0.511881	0.763507	ENSDARG00000103638|ENSDARG00000042138|ENSDARG00000069888	http://www.genome.jp/kegg-bin/show_pathway?dre04514/dre:81580%09red/dre:793240%09red/dre:796481%09red
beta-Alanine metabolism	KEGG PATHWAY	dre00410	1	37	0.517411	0.763507	ENSDARG00000104732	http://www.genome.jp/kegg-bin/show_pathway?dre00410/dre:100037349%09red
ECM-receptor interaction	KEGG PATHWAY	dre04512	2	89	0.517596	0.763507	ENSDARG00000053831|ENSDARG00000060410	http://www.genome.jp/kegg-bin/show_pathway?dre04512/dre:403026%09red/dre:100535241%09red
Inositol phosphate metabolism	KEGG PATHWAY	dre00562	2	90	0.523448	0.763507	ENSDARG00000075201|ENSDARG00000008592	http://www.genome.jp/kegg-bin/show_pathway?dre00562/dre:560006%09red/dre:393365%09red
Ubiquitin mediated proteolysis	KEGG PATHWAY	dre04120	3	143	0.525812	0.763507	ENSDARG00000010487|ENSDARG00000080019|ENSDARG00000007438	http://www.genome.jp/kegg-bin/show_pathway?dre04120/dre:567370%09red/dre:30622%09red/dre:415148%09red
Cytosolic DNA-sensing pathway	KEGG PATHWAY	dre04623	1	42	0.561556	0.78639	ENSDARG00000007693	http://www.genome.jp/kegg-bin/show_pathway?dre04623/dre:323099%09red
Nucleotide excision repair	KEGG PATHWAY	dre03420	1	44	0.578063	0.78639	ENSDARG00000056099	http://www.genome.jp/kegg-bin/show_pathway?dre03420/dre:751713%09red
Glycerophospholipid metabolism	KEGG PATHWAY	dre00564	2	101	0.584609	0.78639	ENSDARG00000043003|ENSDARG00000070953	http://www.genome.jp/kegg-bin/show_pathway?dre00564/dre:565386%09red/dre:450016%09red
Glycine, serine and threonine metabolism	KEGG PATHWAY	dre00260	1	45	0.586083	0.78639	ENSDARG00000055591	http://www.genome.jp/kegg-bin/show_pathway?dre00260/dre:558601%09red
Ether lipid metabolism	KEGG PATHWAY	dre00565	1	45	0.586083	0.78639	ENSDARG00000070953	http://www.genome.jp/kegg-bin/show_pathway?dre00565/dre:565386%09red
Ferroptosis	KEGG PATHWAY	dre04216	1	45	0.586083	0.78639	ENSDARG00000035559	http://www.genome.jp/kegg-bin/show_pathway?dre04216/dre:30590%09red
Arachidonic acid metabolism	KEGG PATHWAY	dre00590	1	47	0.601668	0.797211	ENSDARG00000070953	http://www.genome.jp/kegg-bin/show_pathway?dre00590/dre:565386%09red
Tryptophan metabolism	KEGG PATHWAY	dre00380	1	50	0.623955	0.80454	ENSDARG00000011410	http://www.genome.jp/kegg-bin/show_pathway?dre00380/dre:557979%09red
Fanconi anemia pathway	KEGG PATHWAY	dre03460	1	51	0.631104	0.80454	ENSDARG00000000830	http://www.genome.jp/kegg-bin/show_pathway?dre03460/dre:777634%09red
Phosphatidylinositol signaling system	KEGG PATHWAY	dre04070	2	113	0.644495	0.80454	ENSDARG00000075201|ENSDARG00000008592	http://www.genome.jp/kegg-bin/show_pathway?dre04070/dre:560006%09red/dre:393365%09red
Valine, leucine and isoleucine degradation	KEGG PATHWAY	dre00280	1	55	0.658367	0.80454	ENSDARG00000054400	http://www.genome.jp/kegg-bin/show_pathway?dre00280/dre:100004018%09red
Cardiac muscle contraction	KEGG PATHWAY	dre04260	2	117	0.66288	0.80454	ENSDARG00000076833|ENSDARG00000005162	http://www.genome.jp/kegg-bin/show_pathway?dre04260/dre:64273%09red/dre:373076%09red
Hedgehog signaling pathway	KEGG PATHWAY	dre04340	1	56	0.664862	0.80454	ENSDARG00000089109	http://www.genome.jp/kegg-bin/show_pathway?dre04340/dre:100007048%09red
Proteasome	KEGG PATHWAY	dre03050	1	56	0.664862	0.80454	ENSDARG00000108530	http://www.genome.jp/kegg-bin/show_pathway?dre03050/dre:446135%09red
Amino sugar and nucleotide sugar metabolism	KEGG PATHWAY	dre00520	1	58	0.677486	0.80454	ENSDARG00000069409	http://www.genome.jp/kegg-bin/show_pathway?dre00520/dre:569254%09red
Glutathione metabolism	KEGG PATHWAY	dre00480	1	59	0.683618	0.80454	ENSDARG00000045123	http://www.genome.jp/kegg-bin/show_pathway?dre00480/dre:100151110%09red
C-type lectin receptor signaling pathway	KEGG PATHWAY	dre04625	2	122	0.684778	0.80454	ENSDARG00000070272|ENSDARG00000007693	http://www.genome.jp/kegg-bin/show_pathway?dre04625/dre:557302%09red/dre:323099%09red
Cellular senescence	KEGG PATHWAY	dre04218	3	185	0.695106	0.80454	ENSDARG00000055592|ENSDARG00000035559|ENSDARG00000006609	http://www.genome.jp/kegg-bin/show_pathway?dre04218/dre:30590%09red/dre:563053%09red/dre:563181%09red
Pyrimidine metabolism	KEGG PATHWAY	dre00240	1	63	0.707006	0.80454	ENSDARG00000056193	http://www.genome.jp/kegg-bin/show_pathway?dre00240/dre:30086%09red
Wnt signaling pathway	KEGG PATHWAY	dre04310	3	189	0.708576	0.80454	ENSDARG00000043010|ENSDARG00000035559|ENSDARG00000017500	http://www.genome.jp/kegg-bin/show_pathway?dre04310/dre:445208%09red/dre:30590%09red/dre:317747%09red
Gap junction	KEGG PATHWAY	dre04540	2	129	0.71346	0.80454	ENSDARG00000062884|ENSDARG00000006609	http://www.genome.jp/kegg-bin/show_pathway?dre04540/dre:563181%09red/dre:558321%09red
Drug metabolism - other enzymes	KEGG PATHWAY	dre00983	1	66	0.723407	0.80717	ENSDARG00000056193	http://www.genome.jp/kegg-bin/show_pathway?dre00983/dre:30086%09red
Melanogenesis	KEGG PATHWAY	dre04916	2	139	0.750609	0.820093	ENSDARG00000043010|ENSDARG00000006609	http://www.genome.jp/kegg-bin/show_pathway?dre04916/dre:445208%09red/dre:563181%09red
Oxidative phosphorylation	KEGG PATHWAY	dre00190	2	140	0.754087	0.820093	ENSDARG00000060196|ENSDARG00000068940	http://www.genome.jp/kegg-bin/show_pathway?dre00190/dre:100073345%09red/dre:767750%09red
PPAR signaling pathway	KEGG PATHWAY	dre03320	1	73	0.758199	0.820093	ENSDARG00000053456	http://www.genome.jp/kegg-bin/show_pathway?dre03320/dre:100136866%09red
Glycolysis / Gluconeogenesis	KEGG PATHWAY	dre00010	1	77	0.776082	0.830956	ENSDARG00000013721	http://www.genome.jp/kegg-bin/show_pathway?dre00010/dre:563180%09red
mRNA surveillance pathway	KEGG PATHWAY	dre03015	1	89	0.822188	0.871519	ENSDARG00000026842	http://www.genome.jp/kegg-bin/show_pathway?dre03015/dre:327495%09red
Apelin signaling pathway	KEGG PATHWAY	dre04371	2	178	0.858345	0.900837	ENSDARG00000030289|ENSDARG00000006609	http://www.genome.jp/kegg-bin/show_pathway?dre04371/dre:140421%09red/dre:563181%09red
Progesterone-mediated oocyte maturation	KEGG PATHWAY	dre04914	1	108	0.876591	0.910967	ENSDARG00000027423	http://www.genome.jp/kegg-bin/show_pathway?dre04914/dre:245701%09red
TGF-beta signaling pathway	KEGG PATHWAY	dre04350	1	119	0.900121	0.926338	ENSDARG00000103108	http://www.genome.jp/kegg-bin/show_pathway?dre04350/dre:100331938%09red
Tight junction	KEGG PATHWAY	dre04530	2	217	0.92189	0.931005	ENSDARG00000017500|ENSDARG00000069888	http://www.genome.jp/kegg-bin/show_pathway?dre04530/dre:317747%09red/dre:81580%09red
Carbon metabolism	KEGG PATHWAY	dre01200	1	132	0.922222	0.931005	ENSDARG00000103428	http://www.genome.jp/kegg-bin/show_pathway?dre01200/dre:797715%09red
Lysosome	KEGG PATHWAY	dre04142	1	146	0.940594	0.940594	ENSDARG00000039512	http://www.genome.jp/kegg-bin/show_pathway?dre04142/dre:445244%09red
--------------------
#Term	Database	ID	Input number	Background number	P-Value	Corrected P-Value	Input	Hyperlink
--------------------
#Term	Database	ID	Input number	Background number	P-Value	Corrected P-Value	Input	Hyperlink
--------------------

## Sheet: MOS_vs_DoS.CG.Hypo_DMR_promoter
##Databases: KEGG PATHWAY
##Statistical test method: hypergeometric test / Fisher's exact test
##FDR correction method: Benjamini and Hochberg
#Term	Database	ID	Number of DMP related genes	Number of all reference genes with pathway annotation	P-Value	Corrected P-Value	Gene IDs	Hyperlink (the URL, refers to KEGG database)
Synthesis and degradation of ketone bodies	KEGG PATHWAY	dre00072	3	9	0.0010385	0.115273	ENSDARG00000088740|ENSDARG00000052696|ENSDARG00000052700	http://www.genome.jp/kegg-bin/show_pathway?dre00072/dre:550507%09red/dre:571388%09red
D-Glutamine and D-glutamate metabolism	KEGG PATHWAY	dre00471	2	5	0.00604089	0.231046	ENSDARG00000062812|ENSDARG00000005179	http://www.genome.jp/kegg-bin/show_pathway?dre00471/dre:560387%09red/dre:564147%09red
Cardiac muscle contraction	KEGG PATHWAY	dre04260	7	117	0.00624448	0.231046	ENSDARG00000013144|ENSDARG00000011146|ENSDARG00000097339|ENSDARG00000042837|ENSDARG00000008772|ENSDARG00000078703|ENSDARG00000005162	http://www.genome.jp/kegg-bin/show_pathway?dre04260/dre:559236%09red/dre:795135%09red/dre:373076%09red/dre:322013%09red/dre:554154%09red/dre:64272%09red/dre:64267%09red
Butanoate metabolism	KEGG PATHWAY	dre00650	3	24	0.0113715	0.31556	ENSDARG00000088740|ENSDARG00000052696|ENSDARG00000052700	http://www.genome.jp/kegg-bin/show_pathway?dre00650/dre:550507%09red/dre:571388%09red
Mucin type O-glycan biosynthesis	KEGG PATHWAY	dre00512	3	30	0.0196418	0.366485	ENSDARG00000063636|ENSDARG00000057303|ENSDARG00000023448	http://www.genome.jp/kegg-bin/show_pathway?dre00512/dre:558716%09red/dre:553668%09red/dre:562739%09red
Metabolic pathways	KEGG PATHWAY	dre01100	38	1507	0.0223541	0.366485	ENSDARG00000054534|ENSDARG00000036776|ENSDARG00000041776|ENSDARG00000013750|ENSDARG00000008592|ENSDARG00000053575|ENSDARG00000014313|ENSDARG00000062812|ENSDARG00000033380|ENSDARG00000017772|ENSDARG00000057303|ENSDARG00000023448|ENSDARG00000029952|ENSDARG00000052700|ENSDARG00000042428|ENSDARG00000024546|ENSDARG00000027992|ENSDARG00000062549|ENSDARG00000063636|ENSDARG00000033953|ENSDARG00000016474|…	http://www.genome.jp/kegg-bin/show_pathway?dre01100/dre:571355%09red/dre:558437%09red/dre:557166%09red/dre:399662%09red/dre:406298%09red/dre:561372%09red/dre:393455%09red/dre:100317129%09red/dre:571388%09red/dre:558716%09red/dre:327346%09red/dre:334897%09red/dre:559298%09red/dre:561803%09red/dre:560719%09red/dre:100536873%09red/dre:393668%09red/dre:565385%09red/dre:563972%09red/dre:393365%09red/d…
C-type lectin receptor signaling pathway	KEGG PATHWAY	dre04625	6	122	0.0252399	0.366485	ENSDARG00000013161|ENSDARG00000070272|ENSDARG00000021811|ENSDARG00000004539|ENSDARG00000076297|ENSDARG00000098700	http://www.genome.jp/kegg-bin/show_pathway?dre04625/dre:246227%09red/dre:393228%09red/dre:557302%09red/dre:406660%09red/dre:405770%09red/dre:561772%09red
RNA transport	KEGG PATHWAY	dre03013	7	158	0.0264133	0.366485	ENSDARG00000053452|ENSDARG00000017454|ENSDARG00000104889|ENSDARG00000033965|ENSDARG00000041011|ENSDARG00000010194|ENSDARG00000061527	http://www.genome.jp/kegg-bin/show_pathway?dre03013/dre:570700%09red/dre:406510%09red/dre:751738%09red/dre:336619%09red/dre:798703%09red/dre:322969%09red/dre:541421%09red
Cytosolic DNA-sensing pathway	KEGG PATHWAY	dre04623	3	42	0.0438628	0.540974	ENSDARG00000069733|ENSDARG00000098700|ENSDARG00000012572	http://www.genome.jp/kegg-bin/show_pathway?dre04623/dre:405770%09red/dre:394162%09red/dre:562867%09red
mTOR signaling pathway	KEGG PATHWAY	dre04150	7	186	0.05377	0.544532	ENSDARG00000013161|ENSDARG00000029581|ENSDARG00000037574|ENSDARG00000039872|ENSDARG00000056184|ENSDARG00000010194|ENSDARG00000053196	http://www.genome.jp/kegg-bin/show_pathway?dre04150/dre:323630%09red/dre:337670%09red/dre:324254%09red/dre:393228%09red/dre:336619%09red/dre:393750%09red/dre:445155%09red
Herpes simplex virus 1 infection	KEGG PATHWAY	dre05168	7	188	0.0562183	0.544532	ENSDARG00000098700|ENSDARG00000059360|ENSDARG00000070272|ENSDARG00000069733|ENSDARG00000021004|ENSDARG00000053136|ENSDARG00000053196	http://www.genome.jp/kegg-bin/show_pathway?dre05168/dre:324254%09red/dre:30400%09red/dre:405770%09red/dre:100145909%09red/dre:557302%09red/dre:562867%09red/dre:565774%09red
Regulation of actin cytoskeleton	KEGG PATHWAY	dre04810	9	271	0.0588683	0.544532	ENSDARG00000068177|ENSDARG00000013161|ENSDARG00000054063|ENSDARG00000044718|ENSDARG00000102872|ENSDARG00000042338|ENSDARG00000097339|ENSDARG00000103467|ENSDARG00000073848	http://www.genome.jp/kegg-bin/show_pathway?dre04810/dre:735292%09red/dre:445184%09red/dre:795135%09red/dre:393228%09red/dre:266749%09red/dre:556413%09red/dre:114456%09red/dre:557935%09red/dre:494081%09red
Proteasome	KEGG PATHWAY	dre03050	3	56	0.0843144	0.658772	ENSDARG00000022652|ENSDARG00000018742|ENSDARG00000030537	http://www.genome.jp/kegg-bin/show_pathway?dre03050/dre:336786%09red/dre:436820%09red/dre:553346%09red
Carbon metabolism	KEGG PATHWAY	dre01200	5	132	0.0929527	0.658772	ENSDARG00000017772|ENSDARG00000030139|ENSDARG00000027992|ENSDARG00000013750|ENSDARG00000005251	http://www.genome.jp/kegg-bin/show_pathway?dre01200/dre:393668%09red/dre:445500%09red/dre:399662%09red/dre:393455%09red/dre:334897%09red
Adrenergic signaling in cardiomyocytes	KEGG PATHWAY	dre04261	7	219	0.102926	0.658772	ENSDARG00000021811|ENSDARG00000013144|ENSDARG00000097339|ENSDARG00000042837|ENSDARG00000008772|ENSDARG00000032838|ENSDARG00000005162	http://www.genome.jp/kegg-bin/show_pathway?dre04261/dre:560719%09red/dre:795135%09red/dre:373076%09red/dre:406660%09red/dre:322013%09red/dre:64272%09red/dre:64267%09red
Pentose phosphate pathway	KEGG PATHWAY	dre00030	2	33	0.124538	0.658772	ENSDARG00000013561|ENSDARG00000005251	http://www.genome.jp/kegg-bin/show_pathway?dre00030/dre:394000%09red/dre:334897%09red
Drug metabolism - cytochrome P450	KEGG PATHWAY	dre00982	2	34	0.130408	0.658772	ENSDARG00000042428|ENSDARG00000113274	http://www.genome.jp/kegg-bin/show_pathway?dre00982/dre:100124622%09red/dre:563972%09red
Citrate cycle (TCA cycle)	KEGG PATHWAY	dre00020	2	34	0.130408	0.658772	ENSDARG00000017772|ENSDARG00000030139	http://www.genome.jp/kegg-bin/show_pathway?dre00020/dre:399662%09red/dre:445500%09red
Progesterone-mediated oocyte maturation	KEGG PATHWAY	dre04914	4	108	0.133313	0.658772	ENSDARG00000037574|ENSDARG00000063005|ENSDARG00000032838|ENSDARG00000013161	http://www.genome.jp/kegg-bin/show_pathway?dre04914/dre:393228%09red/dre:337670%09red/dre:560719%09red/dre:558402%09red
Starch and sucrose metabolism	KEGG PATHWAY	dre00500	2	36	0.142333	0.658772	ENSDARG00000013561|ENSDARG00000033380	http://www.genome.jp/kegg-bin/show_pathway?dre00500/dre:561803%09red/dre:394000%09red
Glyoxylate and dicarboxylate metabolism	KEGG PATHWAY	dre00630	2	37	0.148379	0.658772	ENSDARG00000017772|ENSDARG00000027992	http://www.genome.jp/kegg-bin/show_pathway?dre00630/dre:399662%09red/dre:393455%09red
Metabolism of xenobiotics by cytochrome P450	KEGG PATHWAY	dre00980	2	37	0.148379	0.658772	ENSDARG00000042428|ENSDARG00000113274	http://www.genome.jp/kegg-bin/show_pathway?dre00980/dre:100124622%09red/dre:563972%09red
Phosphatidylinositol signaling system	KEGG PATHWAY	dre04070	4	113	0.149156	0.658772	ENSDARG00000021811|ENSDARG00000008310|ENSDARG00000008592|ENSDARG00000016794	http://www.genome.jp/kegg-bin/show_pathway?dre04070/dre:322041%09red/dre:393365%09red/dre:327346%09red/dre:406660%09red
NOD-like receptor signaling pathway	KEGG PATHWAY	dre04621	5	156	0.152352	0.658772	ENSDARG00000070272|ENSDARG00000069733|ENSDARG00000098700|ENSDARG00000099382|ENSDARG00000095197	http://www.genome.jp/kegg-bin/show_pathway?dre04621/dre:405770%09red/dre:494131%09red/dre:557302%09red/dre:100149641%09red/dre:562867%09red
VEGF signaling pathway	KEGG PATHWAY	dre04370	3	76	0.160341	0.658772	ENSDARG00000024546|ENSDARG00000004539|ENSDARG00000013161	http://www.genome.jp/kegg-bin/show_pathway?dre04370/dre:393228%09red/dre:30554%09red/dre:246227%09red
Ribosome biogenesis in eukaryotes	KEGG PATHWAY	dre03008	3	77	0.164573	0.658772	ENSDARG00000061527|ENSDARG00000053452|ENSDARG00000054259	http://www.genome.jp/kegg-bin/show_pathway?dre03008/dre:751738%09red/dre:541421%09red/dre:393617%09red
Autophagy - animal	KEGG PATHWAY	dre04140	5	162	0.169219	0.658772	ENSDARG00000092610|ENSDARG00000034210|ENSDARG00000013161|ENSDARG00000053196|ENSDARG00000074447	http://www.genome.jp/kegg-bin/show_pathway?dre04140/dre:562194%09red/dre:393228%09red/dre:555536%09red/dre:324254%09red/dre:563328%09red
SNARE interactions in vesicular transport	KEGG PATHWAY	dre04130	2	42	0.179303	0.658772	ENSDARG00000035763|ENSDARG00000103173	http://www.genome.jp/kegg-bin/show_pathway?dre04130/dre:554130%09red/dre:393346%09red
Mitophagy - animal	KEGG PATHWAY	dre04137	3	83	0.190622	0.658772	ENSDARG00000013161|ENSDARG00000067717|ENSDARG00000056842	http://www.genome.jp/kegg-bin/show_pathway?dre04137/dre:393228%09red/dre:751649%09red/dre:559099%09red
Alanine, aspartate and glutamate metabolism	KEGG PATHWAY	dre00250	2	44	0.191933	0.658772	ENSDARG00000062812|ENSDARG00000079664	http://www.genome.jp/kegg-bin/show_pathway?dre00250/dre:565385%09red/dre:564147%09red
GnRH signaling pathway	KEGG PATHWAY	dre04912	4	126	0.193372	0.658772	ENSDARG00000021811|ENSDARG00000032838|ENSDARG00000024546|ENSDARG00000013161	http://www.genome.jp/kegg-bin/show_pathway?dre04912/dre:393228%09red/dre:30554%09red/dre:560719%09red/dre:406660%09red
Pyruvate metabolism	KEGG PATHWAY	dre00620	2	46	0.204674	0.658772	ENSDARG00000017772|ENSDARG00000054534	http://www.genome.jp/kegg-bin/show_pathway?dre00620/dre:399662%09red/dre:100536873%09red
Arachidonic acid metabolism	KEGG PATHWAY	dre00590	2	47	0.211079	0.658772	ENSDARG00000024546|ENSDARG00000004539	http://www.genome.jp/kegg-bin/show_pathway?dre00590/dre:30554%09red/dre:246227%09red
Peroxisome	KEGG PATHWAY	dre04146	3	88	0.213063	0.658772	ENSDARG00000088740|ENSDARG00000027992|ENSDARG00000079664	http://www.genome.jp/kegg-bin/show_pathway?dre04146/dre:565385%09red/dre:571388%09red/dre:393455%09red
Apelin signaling pathway	KEGG PATHWAY	dre04371	5	178	0.217391	0.658772	ENSDARG00000097339|ENSDARG00000032838|ENSDARG00000013161|ENSDARG00000053196|ENSDARG00000021811	http://www.genome.jp/kegg-bin/show_pathway?dre04371/dre:393228%09red/dre:406660%09red/dre:324254%09red/dre:560719%09red/dre:795135%09red
Spliceosome	KEGG PATHWAY	dre03040	4	134	0.222376	0.658772	ENSDARG00000041530|ENSDARG00000099458|ENSDARG00000059360|ENSDARG00000036675	http://www.genome.jp/kegg-bin/show_pathway?dre03040/dre:100145909%09red/dre:378453%09red/dre:321948%09red/dre:494165%09red
Tryptophan metabolism	KEGG PATHWAY	dre00380	2	50	0.230401	0.658772	ENSDARG00000062549|ENSDARG00000036776	http://www.genome.jp/kegg-bin/show_pathway?dre00380/dre:557166%09red/dre:447801%09red
Melanogenesis	KEGG PATHWAY	dre04916	4	139	0.241049	0.658772	ENSDARG00000056184|ENSDARG00000032838|ENSDARG00000013161|ENSDARG00000021811	http://www.genome.jp/kegg-bin/show_pathway?dre04916/dre:393228%09red/dre:323630%09red/dre:560719%09red/dre:406660%09red
Oxidative phosphorylation	KEGG PATHWAY	dre00190	4	140	0.244826	0.658772	ENSDARG00000056108|ENSDARG00000014313|ENSDARG00000030139|ENSDARG00000011146	http://www.genome.jp/kegg-bin/show_pathway?dre00190/dre:406599%09red/dre:554154%09red/dre:406298%09red/dre:445500%09red
Oocyte meiosis	KEGG PATHWAY	dre04114	4	146	0.26775	0.658772	ENSDARG00000037574|ENSDARG00000021811|ENSDARG00000032838|ENSDARG00000063005	http://www.genome.jp/kegg-bin/show_pathway?dre04114/dre:337670%09red/dre:558402%09red/dre:560719%09red/dre:406660%09red
Linoleic acid metabolism	KEGG PATHWAY	dre00591	1	17	0.271998	0.658772	ENSDARG00000024546	http://www.genome.jp/kegg-bin/show_pathway?dre00591/dre:30554%09red
Cytokine-cytokine receptor interaction	KEGG PATHWAY	dre04060	5	195	0.272524	0.658772	ENSDARG00000054846|ENSDARG00000041869|ENSDARG00000098700|ENSDARG00000002760|ENSDARG00000024759	http://www.genome.jp/kegg-bin/show_pathway?dre04060/dre:405770%09red/dre:559725%09red/dre:553816%09red/dre:793479%09red/dre:100334210%09red
alpha-Linolenic acid metabolism	KEGG PATHWAY	dre00592	1	18	0.284728	0.658772	ENSDARG00000024546	http://www.genome.jp/kegg-bin/show_pathway?dre00592/dre:30554%09red
Glutathione metabolism	KEGG PATHWAY	dre00480	2	59	0.288761	0.658772	ENSDARG00000042428|ENSDARG00000113274	http://www.genome.jp/kegg-bin/show_pathway?dre00480/dre:100124622%09red/dre:563972%09red
ErbB signaling pathway	KEGG PATHWAY	dre04012	3	106	0.297339	0.658772	ENSDARG00000068177|ENSDARG00000013161|ENSDARG00000053196	http://www.genome.jp/kegg-bin/show_pathway?dre04012/dre:393228%09red/dre:324254%09red/dre:266749%09red
Purine metabolism	KEGG PATHWAY	dre00230	4	154	0.29886	0.658772	ENSDARG00000013561|ENSDARG00000033953|ENSDARG00000032838|ENSDARG00000029952	http://www.genome.jp/kegg-bin/show_pathway?dre00230/dre:559298%09red/dre:394000%09red/dre:560719%09red/dre:571355%09red
Notch signaling pathway	KEGG PATHWAY	dre04330	2	61	0.301703	0.658772	ENSDARG00000056184|ENSDARG00000112977	http://www.genome.jp/kegg-bin/show_pathway?dre04330/dre:100329328%09red/dre:323630%09red
Phagosome	KEGG PATHWAY	dre04145	4	155	0.302782	0.658772	ENSDARG00000092610|ENSDARG00000006260|ENSDARG00000094681|ENSDARG00000035763	http://www.genome.jp/kegg-bin/show_pathway?dre04145/dre:554130%09red/dre:566971%09red/dre:563328%09red/dre:393154%09red
RIG-I-like receptor signaling pathway	KEGG PATHWAY	dre04622	2	62	0.30816	0.658772	ENSDARG00000070272|ENSDARG00000069733	http://www.genome.jp/kegg-bin/show_pathway?dre04622/dre:557302%09red/dre:562867%09red
Primary bile acid biosynthesis	KEGG PATHWAY	dre00120	1	21	0.321602	0.658772	ENSDARG00000088013	http://www.genome.jp/kegg-bin/show_pathway?dre00120/dre:795106%09red
Vascular smooth muscle contraction	KEGG PATHWAY	dre04270	4	160	0.322467	0.658772	ENSDARG00000021811|ENSDARG00000056704|ENSDARG00000024546|ENSDARG00000032838	http://www.genome.jp/kegg-bin/show_pathway?dre04270/dre:30554%09red/dre:436966%09red/dre:560719%09red/dre:406660%09red
Protein export	KEGG PATHWAY	dre03060	1	22	0.333466	0.658772	ENSDARG00000020820	http://www.genome.jp/kegg-bin/show_pathway?dre03060/dre:446119%09red
Terpenoid backbone biosynthesis	KEGG PATHWAY	dre00900	1	22	0.333466	0.658772	ENSDARG00000040890	http://www.genome.jp/kegg-bin/show_pathway?dre00900/dre:552997%09red
Pentose and glucuronate interconversions	KEGG PATHWAY	dre00040	1	22	0.333466	0.658772	ENSDARG00000005251	http://www.genome.jp/kegg-bin/show_pathway?dre00040/dre:334897%09red
Drug metabolism - other enzymes	KEGG PATHWAY	dre00983	2	66	0.33385	0.658772	ENSDARG00000042428|ENSDARG00000113274	http://www.genome.jp/kegg-bin/show_pathway?dre00983/dre:100124622%09red/dre:563972%09red
Glycerolipid metabolism	KEGG PATHWAY	dre00561	2	66	0.33385	0.658772	ENSDARG00000019228|ENSDARG00000053575	http://www.genome.jp/kegg-bin/show_pathway?dre00561/dre:558437%09red/dre:450063%09red
Tight junction	KEGG PATHWAY	dre04530	5	217	0.347402	0.658772	ENSDARG00000006260|ENSDARG00000060006|ENSDARG00000017834|ENSDARG00000011157|ENSDARG00000001014	http://www.genome.jp/kegg-bin/show_pathway?dre04530/dre:559634%09red/dre:556298%09red/dre:407987%09red/dre:393154%09red/dre:561431%09red
MAPK signaling pathway	KEGG PATHWAY	dre04010	8	373	0.349805	0.658772	ENSDARG00000068177|ENSDARG00000013161|ENSDARG00000008772|ENSDARG00000037574|ENSDARG00000076297|ENSDARG00000017354|ENSDARG00000098700|ENSDARG00000024546	http://www.genome.jp/kegg-bin/show_pathway?dre04010/dre:337670%09red/dre:30689%09red/dre:266749%09red/dre:561772%09red/dre:405770%09red/dre:393228%09red/dre:30554%09red/dre:322013%09red
Insulin signaling pathway	KEGG PATHWAY	dre04910	4	167	0.350158	0.658772	ENSDARG00000021811|ENSDARG00000013161|ENSDARG00000053196|ENSDARG00000015657	http://www.genome.jp/kegg-bin/show_pathway?dre04910/dre:393228%09red/dre:406459%09red/dre:324254%09red/dre:406660%09red
Arginine biosynthesis	KEGG PATHWAY	dre00220	1	25	0.367831	0.661403	ENSDARG00000062812	http://www.genome.jp/kegg-bin/show_pathway?dre00220/dre:564147%09red
Necroptosis	KEGG PATHWAY	dre04217	4	179	0.397599	0.661403	ENSDARG00000070272|ENSDARG00000024546|ENSDARG00000098700|ENSDARG00000068814	http://www.genome.jp/kegg-bin/show_pathway?dre04217/dre:405770%09red/dre:30554%09red/dre:557302%09red/dre:100003387%09red
Glycolysis / Gluconeogenesis	KEGG PATHWAY	dre00010	2	77	0.402799	0.661403	ENSDARG00000013561|ENSDARG00000013750	http://www.genome.jp/kegg-bin/show_pathway?dre00010/dre:393668%09red/dre:394000%09red
Gap junction	KEGG PATHWAY	dre04540	3	129	0.406679	0.661403	ENSDARG00000006260|ENSDARG00000032838|ENSDARG00000013161	http://www.genome.jp/kegg-bin/show_pathway?dre04540/dre:393228%09red/dre:560719%09red/dre:393154%09red
RNA polymerase	KEGG PATHWAY	dre03020	1	29	0.410916	0.661403	ENSDARG00000012572	http://www.genome.jp/kegg-bin/show_pathway?dre03020/dre:394162%09red
Biosynthesis of unsaturated fatty acids	KEGG PATHWAY	dre01040	1	29	0.410916	0.661403	ENSDARG00000100185	http://www.genome.jp/kegg-bin/show_pathway?dre01040/dre:327274%09red
Cellular senescence	KEGG PATHWAY	dre04218	4	185	0.421132	0.661403	ENSDARG00000021811|ENSDARG00000013161|ENSDARG00000076297|ENSDARG00000053196	http://www.genome.jp/kegg-bin/show_pathway?dre04218/dre:393228%09red/dre:406660%09red/dre:324254%09red/dre:561772%09red
Glycosaminoglycan biosynthesis - heparan sulfate / heparin	KEGG PATHWAY	dre00534	1	30	0.421221	0.661403	ENSDARG00000041776	http://www.genome.jp/kegg-bin/show_pathway?dre00534/dre:100317129%09red
Ribosome	KEGG PATHWAY	dre03010	3	134	0.429933	0.661403	ENSDARG00000019181|ENSDARG00000046157|ENSDARG00000009285	http://www.genome.jp/kegg-bin/show_pathway?dre03010/dre:394027%09red/dre:445053%09red/dre:541327%09red
Porphyrin and chlorophyll metabolism	KEGG PATHWAY	dre00860	1	31	0.431346	0.661403	ENSDARG00000099358	http://www.genome.jp/kegg-bin/show_pathway?dre00860/dre:58016%09red
Wnt signaling pathway	KEGG PATHWAY	dre04310	4	189	0.436699	0.661403	ENSDARG00000098308|ENSDARG00000056184|ENSDARG00000100149|ENSDARG00000076297	http://www.genome.jp/kegg-bin/show_pathway?dre04310/dre:323630%09red/dre:58080%09red/dre:100330212%09red/dre:561772%09red
Autophagy - other	KEGG PATHWAY	dre04136	1	32	0.441294	0.661403	ENSDARG00000053196	http://www.genome.jp/kegg-bin/show_pathway?dre04136/dre:324254%09red
Galactose metabolism	KEGG PATHWAY	dre00052	1	33	0.451069	0.661403	ENSDARG00000013561	http://www.genome.jp/kegg-bin/show_pathway?dre00052/dre:394000%09red
Cell cycle	KEGG PATHWAY	dre04110	3	139	0.452851	0.661403	ENSDARG00000007657|ENSDARG00000063005|ENSDARG00000057016	http://www.genome.jp/kegg-bin/show_pathway?dre04110/dre:558402%09red/dre:565969%09red/dre:541325%09red
Fatty acid elongation	KEGG PATHWAY	dre00062	1	34	0.460673	0.661403	ENSDARG00000100185	http://www.genome.jp/kegg-bin/show_pathway?dre00062/dre:327274%09red
Tyrosine metabolism	KEGG PATHWAY	dre00350	1	34	0.460673	0.661403	ENSDARG00000015337	http://www.genome.jp/kegg-bin/show_pathway?dre00350/dre:561372%09red
Biosynthesis of amino acids	KEGG PATHWAY	dre01230	2	88	0.468184	0.661403	ENSDARG00000013750|ENSDARG00000005251	http://www.genome.jp/kegg-bin/show_pathway?dre01230/dre:393668%09red/dre:334897%09red
Ubiquitin mediated proteolysis	KEGG PATHWAY	dre04120	3	143	0.470908	0.661403	ENSDARG00000061161|ENSDARG00000060006|ENSDARG00000063005	http://www.genome.jp/kegg-bin/show_pathway?dre04120/dre:558402%09red/dre:559634%09red/dre:100037384%09red
ECM-receptor interaction	KEGG PATHWAY	dre04512	2	89	0.473917	0.661403	ENSDARG00000112431|ENSDARG00000079752	http://www.genome.jp/kegg-bin/show_pathway?dre04512/dre:260303%09red/dre:564005%09red
Endocytosis	KEGG PATHWAY	dre04144	6	311	0.479218	0.661403	ENSDARG00000099240|ENSDARG00000101626|ENSDARG00000054063|ENSDARG00000058820|ENSDARG00000098378|ENSDARG00000060006	http://www.genome.jp/kegg-bin/show_pathway?dre04144/dre:559634%09red/dre:336063%09red/dre:100009646%09red/dre:563561%09red/dre:114456%09red/dre:387529%09red
Inositol phosphate metabolism	KEGG PATHWAY	dre00562	2	90	0.479613	0.661403	ENSDARG00000008592|ENSDARG00000016794	http://www.genome.jp/kegg-bin/show_pathway?dre00562/dre:393365%09red/dre:327346%09red
Phototransduction	KEGG PATHWAY	dre04744	1	37	0.488489	0.661403	ENSDARG00000021811	http://www.genome.jp/kegg-bin/show_pathway?dre04744/dre:406660%09red
Steroid hormone biosynthesis	KEGG PATHWAY	dre00140	1	38	0.49744	0.661403	ENSDARG00000015337	http://www.genome.jp/kegg-bin/show_pathway?dre00140/dre:561372%09red
Intestinal immune network for IgA production	KEGG PATHWAY	dre04672	1	39	0.506234	0.661403	ENSDARG00000101890	http://www.genome.jp/kegg-bin/show_pathway?dre04672/dre:566471%09red
ABC transporters	KEGG PATHWAY	dre02010	1	39	0.506234	0.661403	ENSDARG00000014031	http://www.genome.jp/kegg-bin/show_pathway?dre02010/dre:393561%09red
Basal transcription factors	KEGG PATHWAY	dre03022	1	40	0.514874	0.661403	ENSDARG00000007657	http://www.genome.jp/kegg-bin/show_pathway?dre03022/dre:541325%09red
Toll-like receptor signaling pathway	KEGG PATHWAY	dre04620	2	97	0.518397	0.661403	ENSDARG00000070272|ENSDARG00000098700	http://www.genome.jp/kegg-bin/show_pathway?dre04620/dre:405770%09red/dre:557302%09red
Salmonella infection	KEGG PATHWAY	dre05132	2	97	0.518397	0.661403	ENSDARG00000098700|ENSDARG00000054063	http://www.genome.jp/kegg-bin/show_pathway?dre05132/dre:405770%09red/dre:114456%09red
Glycerophospholipid metabolism	KEGG PATHWAY	dre00564	2	101	0.539678	0.680731	ENSDARG00000024546|ENSDARG00000053575	http://www.genome.jp/kegg-bin/show_pathway?dre00564/dre:30554%09red/dre:558437%09red
Nucleotide excision repair	KEGG PATHWAY	dre03420	1	44	0.547952	0.683401	ENSDARG00000007657	http://www.genome.jp/kegg-bin/show_pathway?dre03420/dre:541325%09red
Ether lipid metabolism	KEGG PATHWAY	dre00565	1	45	0.555864	0.685565	ENSDARG00000024546	http://www.genome.jp/kegg-bin/show_pathway?dre00565/dre:30554%09red
Apoptosis	KEGG PATHWAY	dre04210	3	167	0.572817	0.698711	ENSDARG00000006260|ENSDARG00000070272|ENSDARG00000013161	http://www.genome.jp/kegg-bin/show_pathway?dre04210/dre:393228%09red/dre:557302%09red/dre:393154%09red
Fanconi anemia pathway	KEGG PATHWAY	dre03460	1	51	0.600513	0.724532	ENSDARG00000070485	http://www.genome.jp/kegg-bin/show_pathway?dre03460/dre:569270%09red
Cysteine and methionine metabolism	KEGG PATHWAY	dre00270	1	53	0.614377	0.727103	ENSDARG00000017772	http://www.genome.jp/kegg-bin/show_pathway?dre00270/dre:399662%09red
TGF-beta signaling pathway	KEGG PATHWAY	dre04350	2	119	0.627195	0.727103	ENSDARG00000024759|ENSDARG00000002760	http://www.genome.jp/kegg-bin/show_pathway?dre04350/dre:553816%09red/dre:100334210%09red
Valine, leucine and isoleucine degradation	KEGG PATHWAY	dre00280	1	55	0.627761	0.727103	ENSDARG00000088740	http://www.genome.jp/kegg-bin/show_pathway?dre00280/dre:571388%09red
Focal adhesion	KEGG PATHWAY	dre04510	4	243	0.628846	0.727103	ENSDARG00000112431|ENSDARG00000068177|ENSDARG00000079752|ENSDARG00000044718	http://www.genome.jp/kegg-bin/show_pathway?dre04510/dre:266749%09red/dre:260303%09red/dre:564005%09red/dre:556413%09red
Amino sugar and nucleotide sugar metabolism	KEGG PATHWAY	dre00520	1	58	0.646972	0.736292	ENSDARG00000013561	http://www.genome.jp/kegg-bin/show_pathway?dre00520/dre:394000%09red
Sphingolipid metabolism	KEGG PATHWAY	dre00600	1	60	0.659227	0.736292	ENSDARG00000016474	http://www.genome.jp/kegg-bin/show_pathway?dre00600/dre:406385%09red
AGE-RAGE signaling pathway in diabetic complications	KEGG PATHWAY	dre04933	2	127	0.661735	0.736292	ENSDARG00000013161|ENSDARG00000098700	http://www.genome.jp/kegg-bin/show_pathway?dre04933/dre:405770%09red/dre:393228%09red
Neuroactive ligand-receptor interaction	KEGG PATHWAY	dre04080	8	499	0.663326	0.736292	ENSDARG00000014929|ENSDARG00000029219|ENSDARG00000042338|ENSDARG00000042690|ENSDARG00000104961|ENSDARG00000021004|ENSDARG00000037496|ENSDARG00000053724	http://www.genome.jp/kegg-bin/show_pathway?dre04080/dre:555473%09red/dre:100007926%09red/dre:64617%09red/dre:445184%09red/dre:407735%09red/dre:541314%09red/dre:565774%09red/dre:100151502%09red
Fatty acid metabolism	KEGG PATHWAY	dre01212	1	67	0.698869	0.768063	ENSDARG00000100185	http://www.genome.jp/kegg-bin/show_pathway?dre01212/dre:327274%09red
PPAR signaling pathway	KEGG PATHWAY	dre03320	1	73	0.729162	0.790412	ENSDARG00000088013	http://www.genome.jp/kegg-bin/show_pathway?dre03320/dre:795106%09red
Lysosome	KEGG PATHWAY	dre04142	2	146	0.733446	0.790412	ENSDARG00000092610|ENSDARG00000016474	http://www.genome.jp/kegg-bin/show_pathway?dre04142/dre:406385%09red/dre:563328%09red
Calcium signaling pathway	KEGG PATHWAY	dre04020	4	288	0.752959	0.799636	ENSDARG00000078703|ENSDARG00000032838|ENSDARG00000062362|ENSDARG00000021811	http://www.genome.jp/kegg-bin/show_pathway?dre04020/dre:567534%09red/dre:559236%09red/dre:560719%09red/dre:406660%09red
p53 signaling pathway	KEGG PATHWAY	dre04115	1	79	0.756412	0.799636	ENSDARG00000070272	http://www.genome.jp/kegg-bin/show_pathway?dre04115/dre:557302%09red
RNA degradation	KEGG PATHWAY	dre03018	1	87	0.788536	0.817709	ENSDARG00000013750	http://www.genome.jp/kegg-bin/show_pathway?dre03018/dre:393668%09red
mRNA surveillance pathway	KEGG PATHWAY	dre03015	1	89	0.795883	0.817709	ENSDARG00000061527	http://www.genome.jp/kegg-bin/show_pathway?dre03015/dre:751738%09red
FoxO signaling pathway	KEGG PATHWAY	dre04068	2	167	0.797251	0.817709	ENSDARG00000013161|ENSDARG00000042690	http://www.genome.jp/kegg-bin/show_pathway?dre04068/dre:64617%09red/dre:393228%09red
Adipocytokine signaling pathway	KEGG PATHWAY	dre04920	1	91	0.802976	0.817709	ENSDARG00000053196	http://www.genome.jp/kegg-bin/show_pathway?dre04920/dre:324254%09red
Protein processing in endoplasmic reticulum	KEGG PATHWAY	dre04141	2	179	0.827311	0.834832	ENSDARG00000061161|ENSDARG00000086309	http://www.genome.jp/kegg-bin/show_pathway?dre04141/dre:368331%09red/dre:100037384%09red
Cell adhesion molecules (CAMs)	KEGG PATHWAY	dre04514	1	140	0.917218	0.917218	ENSDARG00000102872	http://www.genome.jp/kegg-bin/show_pathway?dre04514/dre:557935%09red
--------------------
#Term	Database	ID	Input number	Background number	P-Value	Corrected P-Value	Input	Hyperlink
--------------------
#Term	Database	ID	Input number	Background number	P-Value	Corrected P-Value	Input	Hyperlink
--------------------

## Sheet: MOH_vs_HybH.CG.Hyper_DMR_promot
##Databases: KEGG PATHWAY
##Statistical test method: hypergeometric test / Fisher's exact test
##FDR correction method: Benjamini and Hochberg
#Term	Database	ID	Number of DMP related genes	Number of all reference genes with pathway annotation	P-Value	Corrected P-Value	Gene IDs	Hyperlink (the URL, refers to KEGG database)
RNA transport	KEGG PATHWAY	dre03013	6	158	0.0351086	0.743513	ENSDARG00000012603|ENSDARG00000038635|ENSDARG00000097988|ENSDARG00000102452|ENSDARG00000016260|ENSDARG00000052178	http://www.genome.jp/kegg-bin/show_pathway?dre03013/dre:321564%09red/dre:445306%09red/dre:393180%09red/dre:100005893%09red/dre:394189%09red
Endocytosis	KEGG PATHWAY	dre04144	9	311	0.0488755	0.743513	ENSDARG00000104300|ENSDARG00000058444|ENSDARG00000021924|ENSDARG00000045618|ENSDARG00000090716|ENSDARG00000104820|ENSDARG00000098378|ENSDARG00000055433|ENSDARG00000019144	http://www.genome.jp/kegg-bin/show_pathway?dre04144/dre:559329%09red/dre:100005341%09red/dre:30671%09red/dre:567182%09red/dre:403031%09red/dre:406318%09red/dre:436688%09red/dre:387529%09red/dre:503600%09red
Mannose type O-glycan biosynthesis	KEGG PATHWAY	dre00515	2	24	0.0558067	0.743513	ENSDARG00000017058|ENSDARG00000015252	http://www.genome.jp/kegg-bin/show_pathway?dre00515/dre:407659%09red/dre:446214%09red
ErbB signaling pathway	KEGG PATHWAY	dre04012	4	106	0.079942	0.743513	ENSDARG00000043010|ENSDARG00000055588|ENSDARG00000074262|ENSDARG00000013841	http://www.genome.jp/kegg-bin/show_pathway?dre04012/dre:445208%09red/dre:564584%09red/dre:570636%09red/dre:445474%09red
Mucin type O-glycan biosynthesis	KEGG PATHWAY	dre00512	2	30	0.0804483	0.743513	ENSDARG00000061335|ENSDARG00000063636	http://www.genome.jp/kegg-bin/show_pathway?dre00512/dre:558716%09red/dre:559073%09red
Porphyrin and chlorophyll metabolism	KEGG PATHWAY	dre00860	2	31	0.0848321	0.743513	ENSDARG00000078452|ENSDARG00000099358	http://www.genome.jp/kegg-bin/show_pathway?dre00860/dre:100329531%09red/dre:58016%09red
Phagosome	KEGG PATHWAY	dre04145	5	155	0.08864	0.743513	ENSDARG00000092610|ENSDARG00000104436|ENSDARG00000060410|ENSDARG00000092408|ENSDARG00000033735	http://www.genome.jp/kegg-bin/show_pathway?dre04145/dre:378966%09red/dre:563328%09red/dre:767746%09red/dre:325317%09red/dre:100535241%09red
Ribosome biogenesis in eukaryotes	KEGG PATHWAY	dre03008	3	77	0.114418	0.743513	ENSDARG00000054259|ENSDARG00000040730|ENSDARG00000042520	http://www.genome.jp/kegg-bin/show_pathway?dre03008/dre:553498%09red/dre:393617%09red/dre:368478%09red
Alanine, aspartate and glutamate metabolism	KEGG PATHWAY	dre00250	2	44	0.147216	0.743513	ENSDARG00000017049|ENSDARG00000027419	http://www.genome.jp/kegg-bin/show_pathway?dre00250/dre:334431%09red/dre:378441%09red
Spliceosome	KEGG PATHWAY	dre03040	4	134	0.147253	0.743513	ENSDARG00000103066|ENSDARG00000038635|ENSDARG00000021924|ENSDARG00000056235	http://www.genome.jp/kegg-bin/show_pathway?dre03040/dre:572679%09red/dre:30671%09red/dre:100005893%09red/dre:57924%09red
Ribosome	KEGG PATHWAY	dre03010	4	134	0.147253	0.743513	ENSDARG00000038768|ENSDARG00000055475|ENSDARG00000025073|ENSDARG00000046157	http://www.genome.jp/kegg-bin/show_pathway?dre03010/dre:393738%09red/dre:541327%09red/dre:550391%09red/dre:394035%09red
Calcium signaling pathway	KEGG PATHWAY	dre04020	7	288	0.147417	0.743513	ENSDARG00000042440|ENSDARG00000025106|ENSDARG00000043010|ENSDARG00000027587|ENSDARG00000004154|ENSDARG00000035533|ENSDARG00000029474	http://www.genome.jp/kegg-bin/show_pathway?dre04020/dre:794026%09red/dre:565304%09red/dre:550554%09red/dre:402892%09red/dre:445208%09red/dre:387298%09red/dre:100003539%09red
ECM-receptor interaction	KEGG PATHWAY	dre04512	3	89	0.154522	0.743513	ENSDARG00000112431|ENSDARG00000053831|ENSDARG00000060410	http://www.genome.jp/kegg-bin/show_pathway?dre04512/dre:260303%09red/dre:403026%09red/dre:100535241%09red
Wnt signaling pathway	KEGG PATHWAY	dre04310	5	189	0.15965	0.743513	ENSDARG00000094973|ENSDARG00000079972|ENSDARG00000025106|ENSDARG00000054331|ENSDARG00000043010	http://www.genome.jp/kegg-bin/show_pathway?dre04310/dre:445208%09red/dre:571865%09red/dre:560713%09red/dre:791563%09red/dre:550554%09red
Oocyte meiosis	KEGG PATHWAY	dre04114	4	146	0.181137	0.743513	ENSDARG00000043010|ENSDARG00000025106|ENSDARG00000096584|ENSDARG00000078329	http://www.genome.jp/kegg-bin/show_pathway?dre04114/dre:445208%09red/dre:550554%09red/dre:280649%09red/dre:108192159%09red
Lysosome	KEGG PATHWAY	dre04142	4	146	0.181137	0.743513	ENSDARG00000092610|ENSDARG00000045618|ENSDARG00000039512|ENSDARG00000090716	http://www.genome.jp/kegg-bin/show_pathway?dre04142/dre:445244%09red/dre:406318%09red/dre:563328%09red/dre:503600%09red
Pantothenate and CoA biosynthesis	KEGG PATHWAY	dre00770	1	14	0.199665	0.743513	ENSDARG00000098453	http://www.genome.jp/kegg-bin/show_pathway?dre00770/dre:393487%09red
Taurine and hypotaurine metabolism	KEGG PATHWAY	dre00430	1	14	0.199665	0.743513	ENSDARG00000027419	http://www.genome.jp/kegg-bin/show_pathway?dre00430/dre:378441%09red
Purine metabolism	KEGG PATHWAY	dre00230	4	154	0.205026	0.743513	ENSDARG00000045066|ENSDARG00000017049|ENSDARG00000029952|ENSDARG00000033953	http://www.genome.jp/kegg-bin/show_pathway?dre00230/dre:445151%09red/dre:334431%09red/dre:571355%09red/dre:559298%09red
Glycosaminoglycan biosynthesis - keratan sulfate	KEGG PATHWAY	dre00533	1	15	0.211464	0.743513	ENSDARG00000015252	http://www.genome.jp/kegg-bin/show_pathway?dre00533/dre:407659%09red
Thiamine metabolism	KEGG PATHWAY	dre00730	1	15	0.211464	0.743513	ENSDARG00000101198	http://www.genome.jp/kegg-bin/show_pathway?dre00730/dre:574009%09red
Glutathione metabolism	KEGG PATHWAY	dre00480	2	59	0.226776	0.743513	ENSDARG00000039832|ENSDARG00000045123	http://www.genome.jp/kegg-bin/show_pathway?dre00480/dre:100151110%09red/dre:100124622%09red
Nitrogen metabolism	KEGG PATHWAY	dre00910	1	19	0.256948	0.743513	ENSDARG00000056499	http://www.genome.jp/kegg-bin/show_pathway?dre00910/dre:100006448%09red
Glycerolipid metabolism	KEGG PATHWAY	dre00561	2	66	0.264973	0.743513	ENSDARG00000019228|ENSDARG00000053456	http://www.genome.jp/kegg-bin/show_pathway?dre00561/dre:450063%09red/dre:100136866%09red
Glycosaminoglycan biosynthesis - chondroitin sulfate / dermatan sulfate	KEGG PATHWAY	dre00532	1	21	0.278699	0.743513	ENSDARG00000043011	http://www.genome.jp/kegg-bin/show_pathway?dre00532/dre:404732%09red
Necroptosis	KEGG PATHWAY	dre04217	4	179	0.284447	0.743513	ENSDARG00000043010|ENSDARG00000055588|ENSDARG00000063159|ENSDARG00000028731	http://www.genome.jp/kegg-bin/show_pathway?dre04217/dre:445208%09red/dre:566871%09red/dre:368519%09red/dre:445474%09red
Protein processing in endoplasmic reticulum	KEGG PATHWAY	dre04141	4	179	0.284447	0.743513	ENSDARG00000099383|ENSDARG00000021924|ENSDARG00000052178|ENSDARG00000092408	http://www.genome.jp/kegg-bin/show_pathway?dre04141/dre:445177%09red/dre:321564%09red/dre:30671%09red/dre:325317%09red
Terpenoid backbone biosynthesis	KEGG PATHWAY	dre00900	1	22	0.289335	0.743513	ENSDARG00000027813	http://www.genome.jp/kegg-bin/show_pathway?dre00900/dre:436629%09red
Mismatch repair	KEGG PATHWAY	dre03430	1	22	0.289335	0.743513	ENSDARG00000055969	http://www.genome.jp/kegg-bin/show_pathway?dre03430/dre:259256%09red
AGE-RAGE signaling pathway in diabetic complications	KEGG PATHWAY	dre04933	3	127	0.300262	0.743513	ENSDARG00000079972|ENSDARG00000055588|ENSDARG00000061549	http://www.genome.jp/kegg-bin/show_pathway?dre04933/dre:571865%09red/dre:567969%09red/dre:445474%09red
Focal adhesion	KEGG PATHWAY	dre04510	5	243	0.303217	0.743513	ENSDARG00000112431|ENSDARG00000099766|ENSDARG00000044718|ENSDARG00000053831|ENSDARG00000060410	http://www.genome.jp/kegg-bin/show_pathway?dre04510/dre:326719%09red/dre:403026%09red/dre:556413%09red/dre:260303%09red/dre:100535241%09red
Cellular senescence	KEGG PATHWAY	dre04218	4	185	0.304211	0.743513	ENSDARG00000079972|ENSDARG00000061549|ENSDARG00000025106|ENSDARG00000042518	http://www.genome.jp/kegg-bin/show_pathway?dre04218/dre:571865%09red/dre:567969%09red/dre:557551%09red/dre:550554%09red
mTOR signaling pathway	KEGG PATHWAY	dre04150	4	186	0.30752	0.743513	ENSDARG00000094973|ENSDARG00000029581|ENSDARG00000036658|ENSDARG00000003167	http://www.genome.jp/kegg-bin/show_pathway?dre04150/dre:393750%09red/dre:792689%09red/dre:492361%09red/dre:791563%09red
Butanoate metabolism	KEGG PATHWAY	dre00650	1	24	0.31014	0.743513	ENSDARG00000027419	http://www.genome.jp/kegg-bin/show_pathway?dre00650/dre:378441%09red
Other glycan degradation	KEGG PATHWAY	dre00511	1	24	0.31014	0.743513	ENSDARG00000038242	http://www.genome.jp/kegg-bin/show_pathway?dre00511/dre:541364%09red
MAPK signaling pathway	KEGG PATHWAY	dre04010	7	373	0.328779	0.743513	ENSDARG00000090326|ENSDARG00000025106|ENSDARG00000079972|ENSDARG00000021924|ENSDARG00000075054|ENSDARG00000000796|ENSDARG00000062884	http://www.genome.jp/kegg-bin/show_pathway?dre04010/dre:558859%09red/dre:550554%09red/dre:30671%09red/dre:431720%09red/dre:571865%09red/dre:100333948%09red/dre:558321%09red
Glycosphingolipid biosynthesis - lacto and neolacto series	KEGG PATHWAY	dre00601	1	26	0.330337	0.743513	ENSDARG00000015252	http://www.genome.jp/kegg-bin/show_pathway?dre00601/dre:407659%09red
Neuroactive ligand-receptor interaction	KEGG PATHWAY	dre04080	9	499	0.334933	0.743513	ENSDARG00000042440|ENSDARG00000116898|ENSDARG00000056590|ENSDARG00000093745|ENSDARG00000104961|ENSDARG00000027587|ENSDARG00000079399|ENSDARG00000035533|ENSDARG00000053724	http://www.genome.jp/kegg-bin/show_pathway?dre04080/dre:555473%09red/dre:796288%09red/dre:565304%09red/dre:436744%09red/dre:793315%09red/dre:100001828%09red/dre:387298%09red/dre:100003539%09red/dre:541314%09red
Mitophagy - animal	KEGG PATHWAY	dre04137	2	83	0.357045	0.743513	ENSDARG00000028067|ENSDARG00000057218	http://www.genome.jp/kegg-bin/show_pathway?dre04137/dre:554650%09red/dre:492676%09red
RNA polymerase	KEGG PATHWAY	dre03020	1	29	0.359531	0.743513	ENSDARG00000037570	http://www.genome.jp/kegg-bin/show_pathway?dre03020/dre:445412%09red
Other types of O-glycan biosynthesis	KEGG PATHWAY	dre00514	1	29	0.359531	0.743513	ENSDARG00000015252	http://www.genome.jp/kegg-bin/show_pathway?dre00514/dre:407659%09red
Folate biosynthesis	KEGG PATHWAY	dre00790	1	30	0.368978	0.743513	ENSDARG00000101198	http://www.genome.jp/kegg-bin/show_pathway?dre00790/dre:574009%09red
Glycosaminoglycan biosynthesis - heparan sulfate / heparin	KEGG PATHWAY	dre00534	1	30	0.368978	0.743513	ENSDARG00000054754	http://www.genome.jp/kegg-bin/show_pathway?dre00534/dre:553162%09red
RNA degradation	KEGG PATHWAY	dre03018	2	87	0.37819	0.743513	ENSDARG00000103066|ENSDARG00000089567	http://www.genome.jp/kegg-bin/show_pathway?dre03018/dre:556271%09red/dre:57924%09red
Autophagy - other	KEGG PATHWAY	dre04136	1	32	0.387456	0.743513	ENSDARG00000003167	http://www.genome.jp/kegg-bin/show_pathway?dre04136/dre:792689%09red
Inositol phosphate metabolism	KEGG PATHWAY	dre00562	2	90	0.393857	0.743513	ENSDARG00000003776|ENSDARG00000025012	http://www.genome.jp/kegg-bin/show_pathway?dre00562/dre:560360%09red/dre:192309%09red
Drug metabolism - cytochrome P450	KEGG PATHWAY	dre00982	1	34	0.405393	0.743513	ENSDARG00000039832	http://www.genome.jp/kegg-bin/show_pathway?dre00982/dre:100124622%09red
Citrate cycle (TCA cycle)	KEGG PATHWAY	dre00020	1	34	0.405393	0.743513	ENSDARG00000103428	http://www.genome.jp/kegg-bin/show_pathway?dre00020/dre:797715%09red
Metabolic pathways	KEGG PATHWAY	dre01100	24	1507	0.407193	0.743513	ENSDARG00000053456|ENSDARG00000052520|ENSDARG00000103428|ENSDARG00000038242|ENSDARG00000027419|ENSDARG00000101198|ENSDARG00000025012|ENSDARG00000098453|ENSDARG00000017058|ENSDARG00000029952|ENSDARG00000045066|ENSDARG00000002249|ENSDARG00000078452|ENSDARG00000063636|ENSDARG00000033953|ENSDARG00000056499|ENSDARG00000069920|ENSDARG00000015252|ENSDARG00000032876|ENSDARG00000045123|ENSDARG00000039832|…	http://www.genome.jp/kegg-bin/show_pathway?dre01100/dre:100136866%09red/dre:447914%09red/dre:192309%09red/dre:556193%09red/dre:378441%09red/dre:445151%09red/dre:559298%09red/dre:100151110%09red/dre:100006448%09red/dre:797715%09red/dre:393487%09red/dre:559073%09red/dre:407659%09red/dre:571355%09red/dre:541364%09red/dre:100329531%09red/dre:100124622%09red/dre:446214%09red/dre:560360%09red/dre:79204…
NOD-like receptor signaling pathway	KEGG PATHWAY	dre04621	3	156	0.416198	0.743513	ENSDARG00000042440|ENSDARG00000063159|ENSDARG00000062063	http://www.genome.jp/kegg-bin/show_pathway?dre04621/dre:566547%09red/dre:566871%09red/dre:387298%09red
Base excision repair	KEGG PATHWAY	dre03410	1	37	0.431322	0.743513	ENSDARG00000042527	http://www.genome.jp/kegg-bin/show_pathway?dre03410/dre:393949%09red
beta-Alanine metabolism	KEGG PATHWAY	dre00410	1	37	0.431322	0.743513	ENSDARG00000027419	http://www.genome.jp/kegg-bin/show_pathway?dre00410/dre:378441%09red
Metabolism of xenobiotics by cytochrome P450	KEGG PATHWAY	dre00980	1	37	0.431322	0.743513	ENSDARG00000039832	http://www.genome.jp/kegg-bin/show_pathway?dre00980/dre:100124622%09red
Autophagy - animal	KEGG PATHWAY	dre04140	3	162	0.439571	0.743513	ENSDARG00000092610|ENSDARG00000052178|ENSDARG00000003167	http://www.genome.jp/kegg-bin/show_pathway?dre04140/dre:792689%09red/dre:321564%09red/dre:563328%09red
DNA replication	KEGG PATHWAY	dre03030	1	38	0.439712	0.743513	ENSDARG00000055969	http://www.genome.jp/kegg-bin/show_pathway?dre03030/dre:259256%09red
FoxO signaling pathway	KEGG PATHWAY	dre04068	3	167	0.458771	0.755654	ENSDARG00000061549|ENSDARG00000096584|ENSDARG00000000369	http://www.genome.jp/kegg-bin/show_pathway?dre04068/dre:678619%09red/dre:280649%09red/dre:567969%09red
Cytosolic DNA-sensing pathway	KEGG PATHWAY	dre04623	1	42	0.472053	0.755654	ENSDARG00000037570	http://www.genome.jp/kegg-bin/show_pathway?dre04623/dre:445412%09red
SNARE interactions in vesicular transport	KEGG PATHWAY	dre04130	1	42	0.472053	0.755654	ENSDARG00000068217	http://www.genome.jp/kegg-bin/show_pathway?dre04130/dre:100536636%09red
Fructose and mannose metabolism	KEGG PATHWAY	dre00051	1	43	0.479843	0.755654	ENSDARG00000025012	http://www.genome.jp/kegg-bin/show_pathway?dre00051/dre:192309%09red
Nucleotide excision repair	KEGG PATHWAY	dre03420	1	44	0.487519	0.755654	ENSDARG00000055969	http://www.genome.jp/kegg-bin/show_pathway?dre03420/dre:259256%09red
Arachidonic acid metabolism	KEGG PATHWAY	dre00590	1	47	0.509873	0.777348	ENSDARG00000002249	http://www.genome.jp/kegg-bin/show_pathway?dre00590/dre:792041%09red
Herpes simplex virus 1 infection	KEGG PATHWAY	dre05168	3	188	0.535996	0.780636	ENSDARG00000053136|ENSDARG00000052178|ENSDARG00000092408	http://www.genome.jp/kegg-bin/show_pathway?dre05168/dre:321564%09red/dre:30400%09red/dre:325317%09red
C-type lectin receptor signaling pathway	KEGG PATHWAY	dre04625	2	122	0.547477	0.780636	ENSDARG00000079972|ENSDARG00000025106	http://www.genome.jp/kegg-bin/show_pathway?dre04625/dre:571865%09red/dre:550554%09red
GnRH signaling pathway	KEGG PATHWAY	dre04912	2	126	0.564683	0.780636	ENSDARG00000043010|ENSDARG00000062884	http://www.genome.jp/kegg-bin/show_pathway?dre04912/dre:445208%09red/dre:558321%09red
Hedgehog signaling pathway	KEGG PATHWAY	dre04340	1	56	0.571265	0.780636	ENSDARG00000034056	http://www.genome.jp/kegg-bin/show_pathway?dre04340/dre:561724%09red
Proteasome	KEGG PATHWAY	dre03050	1	56	0.571265	0.780636	ENSDARG00000087911	http://www.genome.jp/kegg-bin/show_pathway?dre03050/dre:793897%09red
Gap junction	KEGG PATHWAY	dre04540	2	129	0.577276	0.780636	ENSDARG00000104436|ENSDARG00000062884	http://www.genome.jp/kegg-bin/show_pathway?dre04540/dre:767746%09red/dre:558321%09red
Carbon metabolism	KEGG PATHWAY	dre01200	2	132	0.589601	0.780636	ENSDARG00000025012|ENSDARG00000103428	http://www.genome.jp/kegg-bin/show_pathway?dre01200/dre:797715%09red/dre:192309%09red
Sphingolipid metabolism	KEGG PATHWAY	dre00600	1	60	0.596027	0.780636	ENSDARG00000052520	http://www.genome.jp/kegg-bin/show_pathway?dre00600/dre:556193%09red
Notch signaling pathway	KEGG PATHWAY	dre04330	1	61	0.601991	0.780636	ENSDARG00000075504	http://www.genome.jp/kegg-bin/show_pathway?dre04330/dre:334026%09red
Pyrimidine metabolism	KEGG PATHWAY	dre00240	1	63	0.613657	0.780636	ENSDARG00000045066	http://www.genome.jp/kegg-bin/show_pathway?dre00240/dre:445151%09red
Melanogenesis	KEGG PATHWAY	dre04916	2	139	0.617312	0.780636	ENSDARG00000094973|ENSDARG00000043010	http://www.genome.jp/kegg-bin/show_pathway?dre04916/dre:445208%09red/dre:791563%09red
Oxidative phosphorylation	KEGG PATHWAY	dre00190	2	140	0.621152	0.780636	ENSDARG00000060196|ENSDARG00000069920	http://www.genome.jp/kegg-bin/show_pathway?dre00190/dre:100073345%09red/dre:447914%09red
Cell adhesion molecules (CAMs)	KEGG PATHWAY	dre04514	2	140	0.621152	0.780636	ENSDARG00000061282|ENSDARG00000069978	http://www.genome.jp/kegg-bin/show_pathway?dre04514/dre:100004384%09red/dre:792865%09red
Drug metabolism - other enzymes	KEGG PATHWAY	dre00983	1	66	0.630519	0.781843	ENSDARG00000039832	http://www.genome.jp/kegg-bin/show_pathway?dre00983/dre:100124622%09red
PPAR signaling pathway	KEGG PATHWAY	dre03320	1	73	0.667063	0.814368	ENSDARG00000053456	http://www.genome.jp/kegg-bin/show_pathway?dre03320/dre:100136866%09red
VEGF signaling pathway	KEGG PATHWAY	dre04370	1	76	0.681598	0.814368	ENSDARG00000025106	http://www.genome.jp/kegg-bin/show_pathway?dre04370/dre:550554%09red
Glycolysis / Gluconeogenesis	KEGG PATHWAY	dre00010	1	77	0.686302	0.814368	ENSDARG00000025012	http://www.genome.jp/kegg-bin/show_pathway?dre00010/dre:192309%09red
Vascular smooth muscle contraction	KEGG PATHWAY	dre04270	2	160	0.691775	0.814368	ENSDARG00000056590|ENSDARG00000099766	http://www.genome.jp/kegg-bin/show_pathway?dre04270/dre:326719%09red/dre:436744%09red
Insulin signaling pathway	KEGG PATHWAY	dre04910	2	167	0.713796	0.825625	ENSDARG00000061549|ENSDARG00000000369	http://www.genome.jp/kegg-bin/show_pathway?dre04910/dre:678619%09red/dre:567969%09red
Biosynthesis of amino acids	KEGG PATHWAY	dre01230	1	88	0.733678	0.825625	ENSDARG00000025012	http://www.genome.jp/kegg-bin/show_pathway?dre01230/dre:192309%09red
mRNA surveillance pathway	KEGG PATHWAY	dre03015	1	89	0.737613	0.825625	ENSDARG00000038635	http://www.genome.jp/kegg-bin/show_pathway?dre03015/dre:100005893%09red
Adipocytokine signaling pathway	KEGG PATHWAY	dre04920	1	91	0.74531	0.825625	ENSDARG00000000369	http://www.genome.jp/kegg-bin/show_pathway?dre04920/dre:678619%09red
Apelin signaling pathway	KEGG PATHWAY	dre04371	2	178	0.745726	0.825625	ENSDARG00000102762|ENSDARG00000000369	http://www.genome.jp/kegg-bin/show_pathway?dre04371/dre:678619%09red/dre:323588%09red
Regulation of actin cytoskeleton	KEGG PATHWAY	dre04810	3	271	0.770769	0.843312	ENSDARG00000003776|ENSDARG00000044718|ENSDARG00000099766	http://www.genome.jp/kegg-bin/show_pathway?dre04810/dre:560360%09red/dre:556413%09red/dre:326719%09red
Glycerophospholipid metabolism	KEGG PATHWAY	dre00564	1	101	0.780546	0.843462	ENSDARG00000053656	http://www.genome.jp/kegg-bin/show_pathway?dre00564/dre:393722%09red
Cytokine-cytokine receptor interaction	KEGG PATHWAY	dre04060	2	195	0.789045	0.843462	ENSDARG00000026736|ENSDARG00000104002	http://www.genome.jp/kegg-bin/show_pathway?dre04060/dre:334010%09red/dre:798811%09red
Progesterone-mediated oocyte maturation	KEGG PATHWAY	dre04914	1	108	0.802274	0.847858	ENSDARG00000096584	http://www.genome.jp/kegg-bin/show_pathway?dre04914/dre:280649%09red
Phosphatidylinositol signaling system	KEGG PATHWAY	dre04070	1	113	0.816467	0.853162	ENSDARG00000003776	http://www.genome.jp/kegg-bin/show_pathway?dre04070/dre:560360%09red
Tight junction	KEGG PATHWAY	dre04530	2	217	0.83538	0.857543	ENSDARG00000099766|ENSDARG00000000369	http://www.genome.jp/kegg-bin/show_pathway?dre04530/dre:678619%09red/dre:326719%09red
Adrenergic signaling in cardiomyocytes	KEGG PATHWAY	dre04261	2	219	0.839101	0.857543	ENSDARG00000043010|ENSDARG00000102762	http://www.genome.jp/kegg-bin/show_pathway?dre04261/dre:445208%09red/dre:323588%09red
Cell cycle	KEGG PATHWAY	dre04110	1	139	0.875429	0.884945	ENSDARG00000096584	http://www.genome.jp/kegg-bin/show_pathway?dre04110/dre:280649%09red
Apoptosis	KEGG PATHWAY	dre04210	1	167	0.917962	0.917962	ENSDARG00000052178	http://www.genome.jp/kegg-bin/show_pathway?dre04210/dre:321564%09red
--------------------
#Term	Database	ID	Input number	Background number	P-Value	Corrected P-Value	Input	Hyperlink
--------------------
#Term	Database	ID	Input number	Background number	P-Value	Corrected P-Value	Input	Hyperlink
--------------------

## Sheet: MOH_vs_HybH.CG.Hypo_DMR_promote
##Databases: KEGG PATHWAY
##Statistical test method: hypergeometric test / Fisher's exact test
##FDR correction method: Benjamini and Hochberg
#Term	Database	ID	Number of DMP related genes	Number of all reference genes with pathway annotation	P-Value	Corrected P-Value	Gene IDs	Hyperlink (the URL, refers to KEGG database)
Cardiac muscle contraction	KEGG PATHWAY	dre04260	8	117	0.00320253	0.199782	ENSDARG00000058460|ENSDARG00000012388|ENSDARG00000011146|ENSDARG00000008772|ENSDARG00000055618|ENSDARG00000010472|ENSDARG00000078703|ENSDARG00000005162	http://www.genome.jp/kegg-bin/show_pathway?dre04260/dre:402880%09red/dre:567438%09red/dre:559236%09red/dre:64609%09red/dre:373076%09red/dre:408256%09red/dre:322013%09red/dre:554154%09red
Metabolic pathways	KEGG PATHWAY	dre01100	46	1507	0.00344451	0.199782	ENSDARG00000104207|ENSDARG00000003517|ENSDARG00000011233|ENSDARG00000057853|ENSDARG00000045598|ENSDARG00000024642|ENSDARG00000099860|ENSDARG00000097939|ENSDARG00000060471|ENSDARG00000006290|ENSDARG00000095908|ENSDARG00000029051|ENSDARG00000099101|ENSDARG00000101456|ENSDARG00000099776|ENSDARG00000042658|ENSDARG00000079802|ENSDARG00000060522|ENSDARG00000093176|ENSDARG00000024546|ENSDARG00000100185|…	http://www.genome.jp/kegg-bin/show_pathway?dre01100/dre:550327%09red/dre:100332076%09red/dre:437018%09red/dre:560915%09red/dre:561338%09red/dre:492549%09red/dre:641570%09red/dre:327274%09red/dre:406298%09red/dre:405845%09red/dre:100000775%09red/dre:402880%09red/dre:555725%09red/dre:64263%09red/dre:572324%09red/dre:559488%09red/dre:571388%09red/dre:556744%09red/dre:394130%09red/dre:445094%09red/dr…
MAPK signaling pathway	KEGG PATHWAY	dre04010	15	373	0.00984581	0.283742	ENSDARG00000068177|ENSDARG00000098700|ENSDARG00000058460|ENSDARG00000017037|ENSDARG00000070953|ENSDARG00000031888|ENSDARG00000068428|ENSDARG00000014962|ENSDARG00000102474|ENSDARG00000033655|ENSDARG00000008772|ENSDARG00000024546|ENSDARG00000005416|ENSDARG00000010231|ENSDARG00000055635	http://www.genome.jp/kegg-bin/show_pathway?dre04010/dre:322013%09red/dre:445234%09red/dre:567438%09red/dre:266749%09red/dre:550548%09red/dre:557926%09red/dre:565386%09red/dre:562720%09red/dre:405770%09red/dre:405817%09red/dre:541530%09red/dre:406523%09red/dre:555703%09red/dre:30554%09red/dre:564403%09red
C-type lectin receptor signaling pathway	KEGG PATHWAY	dre04625	7	122	0.0134723	0.283742	ENSDARG00000098700|ENSDARG00000017037|ENSDARG00000031888|ENSDARG00000004539|ENSDARG00000008107|ENSDARG00000070272|ENSDARG00000014962	http://www.genome.jp/kegg-bin/show_pathway?dre04625/dre:325084%09red/dre:246227%09red/dre:557302%09red/dre:562720%09red/dre:405770%09red/dre:541530%09red/dre:557926%09red
Phosphonate and phosphinate metabolism	KEGG PATHWAY	dre00440	2	8	0.015401	0.283742	ENSDARG00000104207|ENSDARG00000011233	http://www.genome.jp/kegg-bin/show_pathway?dre00440/dre:555725%09red/dre:550327%09red
Toll-like receptor signaling pathway	KEGG PATHWAY	dre04620	6	97	0.0156411	0.283742	ENSDARG00000098700|ENSDARG00000017037|ENSDARG00000031888|ENSDARG00000070272|ENSDARG00000019742|ENSDARG00000068428	http://www.genome.jp/kegg-bin/show_pathway?dre04620/dre:403131%09red/dre:557302%09red/dre:564403%09red/dre:405770%09red/dre:541530%09red/dre:562720%09red
Riboflavin metabolism	KEGG PATHWAY	dre00740	2	9	0.0185826	0.283742	ENSDARG00000060522|ENSDARG00000101456	http://www.genome.jp/kegg-bin/show_pathway?dre00740/dre:436725%09red/dre:560915%09red
VEGF signaling pathway	KEGG PATHWAY	dre04370	5	76	0.0211481	0.283742	ENSDARG00000024546|ENSDARG00000004539|ENSDARG00000008107|ENSDARG00000070953|ENSDARG00000014962	http://www.genome.jp/kegg-bin/show_pathway?dre04370/dre:325084%09red/dre:246227%09red/dre:557926%09red/dre:565386%09red/dre:30554%09red
Sulfur metabolism	KEGG PATHWAY	dre00920	2	10	0.0220144	0.283742	ENSDARG00000057099|ENSDARG00000097447	http://www.genome.jp/kegg-bin/show_pathway?dre00920/dre:559488%09red/dre:641570%09red
Mucin type O-glycan biosynthesis	KEGG PATHWAY	dre00512	3	30	0.0261013	0.284015	ENSDARG00000063636|ENSDARG00000060471|ENSDARG00000042418	http://www.genome.jp/kegg-bin/show_pathway?dre00512/dre:558716%09red/dre:567794%09red/dre:100332076%09red
Valine, leucine and isoleucine degradation	KEGG PATHWAY	dre00280	4	55	0.0280427	0.284015	ENSDARG00000042658|ENSDARG00000088740|ENSDARG00000074791|ENSDARG00000054400	http://www.genome.jp/kegg-bin/show_pathway?dre00280/dre:394130%09red/dre:571388%09red/dre:100004018%09red/dre:100000026%09red
Phosphatidylinositol signaling system	KEGG PATHWAY	dre04070	6	113	0.0293808	0.284015	ENSDARG00000097447|ENSDARG00000003517|ENSDARG00000024642|ENSDARG00000056034|ENSDARG00000061437|ENSDARG00000078618	http://www.genome.jp/kegg-bin/show_pathway?dre04070/dre:566642%09red/dre:437018%09red/dre:570007%09red/dre:566188%09red/dre:492549%09red/dre:641570%09red
Galactose metabolism	KEGG PATHWAY	dre00052	3	33	0.0327329	0.292078	ENSDARG00000013561|ENSDARG00000002401|ENSDARG00000045598	http://www.genome.jp/kegg-bin/show_pathway?dre00052/dre:394000%09red/dre:678540%09red/dre:553452%09red
Inositol phosphate metabolism	KEGG PATHWAY	dre00562	5	90	0.0384613	0.310535	ENSDARG00000024642|ENSDARG00000061437|ENSDARG00000003517|ENSDARG00000078618|ENSDARG00000097447	http://www.genome.jp/kegg-bin/show_pathway?dre00562/dre:437018%09red/dre:570007%09red/dre:641570%09red/dre:492549%09red/dre:566188%09red
Starch and sucrose metabolism	KEGG PATHWAY	dre00500	3	36	0.0401554	0.310535	ENSDARG00000013561|ENSDARG00000096900|ENSDARG00000029051	http://www.genome.jp/kegg-bin/show_pathway?dre00500/dre:393400%09red/dre:100333665%09red/dre:394000%09red
ABC transporters	KEGG PATHWAY	dre02010	3	39	0.0483514	0.316499	ENSDARG00000063078|ENSDARG00000104085|ENSDARG00000063059	http://www.genome.jp/kegg-bin/show_pathway?dre02010/dre:100136850%09red/dre:406803%09red/dre:557317%09red
Basal transcription factors	KEGG PATHWAY	dre03022	3	40	0.0512513	0.316499	ENSDARG00000007657|ENSDARG00000011000|ENSDARG00000022203	http://www.genome.jp/kegg-bin/show_pathway?dre03022/dre:81597%09red/dre:323974%09red/dre:541325%09red
Linoleic acid metabolism	KEGG PATHWAY	dre00591	2	17	0.0521625	0.316499	ENSDARG00000024546|ENSDARG00000070953	http://www.genome.jp/kegg-bin/show_pathway?dre00591/dre:30554%09red/dre:565386%09red
Glycerophospholipid metabolism	KEGG PATHWAY	dre00564	5	101	0.0567627	0.316499	ENSDARG00000104207|ENSDARG00000070953|ENSDARG00000024546|ENSDARG00000011233|ENSDARG00000059933	http://www.genome.jp/kegg-bin/show_pathway?dre00564/dre:30554%09red/dre:565386%09red/dre:557680%09red/dre:550327%09red/dre:555725%09red
alpha-Linolenic acid metabolism	KEGG PATHWAY	dre00592	2	18	0.0572283	0.316499	ENSDARG00000024546|ENSDARG00000070953	http://www.genome.jp/kegg-bin/show_pathway?dre00592/dre:30554%09red/dre:565386%09red
Cytosolic DNA-sensing pathway	KEGG PATHWAY	dre04623	3	42	0.0572972	0.316499	ENSDARG00000026183|ENSDARG00000017037|ENSDARG00000098700	http://www.genome.jp/kegg-bin/show_pathway?dre04623/dre:405770%09red/dre:541530%09red/dre:445170%09red
Oxidative phosphorylation	KEGG PATHWAY	dre00190	6	140	0.0669264	0.337734	ENSDARG00000057853|ENSDARG00000056108|ENSDARG00000012388|ENSDARG00000011146|ENSDARG00000006290|ENSDARG00000092713	http://www.genome.jp/kegg-bin/show_pathway?dre00190/dre:402880%09red/dre:554154%09red/dre:192336%09red/dre:562149%09red/dre:553660%09red/dre:406298%09red
Ether lipid metabolism	KEGG PATHWAY	dre00565	3	45	0.0669644	0.337734	ENSDARG00000024546|ENSDARG00000070953|ENSDARG00000059933	http://www.genome.jp/kegg-bin/show_pathway?dre00565/dre:30554%09red/dre:565386%09red/dre:557680%09red
Necroptosis	KEGG PATHWAY	dre04217	7	179	0.0729821	0.342405	ENSDARG00000098700|ENSDARG00000070272|ENSDARG00000031888|ENSDARG00000099776|ENSDARG00000019742|ENSDARG00000024546|ENSDARG00000070953	http://www.genome.jp/kegg-bin/show_pathway?dre04217/dre:403131%09red/dre:100000775%09red/dre:557302%09red/dre:562720%09red/dre:405770%09red/dre:565386%09red/dre:30554%09red
Arachidonic acid metabolism	KEGG PATHWAY	dre00590	3	47	0.0737941	0.342405	ENSDARG00000024546|ENSDARG00000004539|ENSDARG00000070953	http://www.genome.jp/kegg-bin/show_pathway?dre00590/dre:30554%09red/dre:246227%09red/dre:565386%09red
Herpes simplex virus 1 infection	KEGG PATHWAY	dre05168	7	188	0.0884699	0.394712	ENSDARG00000021239|ENSDARG00000098700|ENSDARG00000017037|ENSDARG00000008107|ENSDARG00000070272|ENSDARG00000021004|ENSDARG00000008097	http://www.genome.jp/kegg-bin/show_pathway?dre05168/dre:325084%09red/dre:405835%09red/dre:557302%09red/dre:58131%09red/dre:405770%09red/dre:541530%09red/dre:565774%09red
Histidine metabolism	KEGG PATHWAY	dre00340	2	25	0.0968059	0.407017	ENSDARG00000074791|ENSDARG00000097939	http://www.genome.jp/kegg-bin/show_pathway?dre00340/dre:100000026%09red/dre:556744%09red
NOD-like receptor signaling pathway	KEGG PATHWAY	dre04621	6	156	0.0982454	0.407017	ENSDARG00000098700|ENSDARG00000017037|ENSDARG00000031888|ENSDARG00000070272|ENSDARG00000019742|ENSDARG00000044281	http://www.genome.jp/kegg-bin/show_pathway?dre04621/dre:403131%09red/dre:557302%09red/dre:566811%09red/dre:562720%09red/dre:405770%09red/dre:541530%09red
Apoptosis	KEGG PATHWAY	dre04210	6	167	0.123571	0.490488	ENSDARG00000021239|ENSDARG00000017037|ENSDARG00000031888|ENSDARG00000070272|ENSDARG00000068428|ENSDARG00000005416	http://www.genome.jp/kegg-bin/show_pathway?dre04210/dre:557302%09red/dre:564403%09red/dre:58131%09red/dre:541530%09red/dre:555703%09red/dre:562720%09red
Folate biosynthesis	KEGG PATHWAY	dre00790	2	30	0.12854	0.490488	ENSDARG00000045598|ENSDARG00000099101	http://www.genome.jp/kegg-bin/show_pathway?dre00790/dre:64263%09red/dre:553452%09red
RIG-I-like receptor signaling pathway	KEGG PATHWAY	dre04622	3	62	0.133651	0.490488	ENSDARG00000017037|ENSDARG00000070272|ENSDARG00000031888	http://www.genome.jp/kegg-bin/show_pathway?dre04622/dre:557302%09red/dre:541530%09red/dre:562720%09red
Salmonella infection	KEGG PATHWAY	dre05132	4	97	0.135307	0.490488	ENSDARG00000031888|ENSDARG00000098700|ENSDARG00000019742|ENSDARG00000068428	http://www.genome.jp/kegg-bin/show_pathway?dre05132/dre:405770%09red/dre:403131%09red/dre:564403%09red/dre:562720%09red
Glycerolipid metabolism	KEGG PATHWAY	dre00561	3	66	0.151785	0.515034	ENSDARG00000045598|ENSDARG00000074791|ENSDARG00000059933	http://www.genome.jp/kegg-bin/show_pathway?dre00561/dre:100000026%09red/dre:557680%09red/dre:553452%09red
Adrenergic signaling in cardiomyocytes	KEGG PATHWAY	dre04261	7	219	0.154561	0.515034	ENSDARG00000027638|ENSDARG00000058460|ENSDARG00000008772|ENSDARG00000030644|ENSDARG00000010472|ENSDARG00000055618|ENSDARG00000005162	http://www.genome.jp/kegg-bin/show_pathway?dre04261/dre:567438%09red/dre:64609%09red/dre:373076%09red/dre:408256%09red/dre:322013%09red/dre:557259%09red/dre:100006888%09red
Fatty acid elongation	KEGG PATHWAY	dre00062	2	34	0.155398	0.515034	ENSDARG00000093176|ENSDARG00000100185	http://www.genome.jp/kegg-bin/show_pathway?dre00062/dre:327274%09red/dre:405845%09red
ErbB signaling pathway	KEGG PATHWAY	dre04012	4	106	0.16802	0.541398	ENSDARG00000031888|ENSDARG00000068177|ENSDARG00000008107|ENSDARG00000055635	http://www.genome.jp/kegg-bin/show_pathway?dre04012/dre:325084%09red/dre:266749%09red/dre:445234%09red/dre:562720%09red
Synthesis and degradation of ketone bodies	KEGG PATHWAY	dre00072	1	9	0.178773	0.560478	ENSDARG00000088740	http://www.genome.jp/kegg-bin/show_pathway?dre00072/dre:571388%09red
Glycolysis / Gluconeogenesis	KEGG PATHWAY	dre00010	3	77	0.20509	0.626064	ENSDARG00000013561|ENSDARG00000074791|ENSDARG00000099860	http://www.genome.jp/kegg-bin/show_pathway?dre00010/dre:100000026%09red/dre:394000%09red/dre:445094%09red
RNA transport	KEGG PATHWAY	dre03013	5	158	0.213745	0.635755	ENSDARG00000021140|ENSDARG00000104889|ENSDARG00000010194|ENSDARG00000054290|ENSDARG00000008292	http://www.genome.jp/kegg-bin/show_pathway?dre03013/dre:393856%09red/dre:570700%09red/dre:336619%09red/dre:368893%09red/dre:327341%09red
Mitophagy - animal	KEGG PATHWAY	dre04137	3	83	0.23575	0.680292	ENSDARG00000031888|ENSDARG00000008107|ENSDARG00000056842	http://www.genome.jp/kegg-bin/show_pathway?dre04137/dre:325084%09red/dre:559099%09red/dre:562720%09red
Pyruvate metabolism	KEGG PATHWAY	dre00620	2	46	0.240448	0.680292	ENSDARG00000074791|ENSDARG00000099860	http://www.genome.jp/kegg-bin/show_pathway?dre00620/dre:100000026%09red/dre:445094%09red
GnRH signaling pathway	KEGG PATHWAY	dre04912	4	126	0.248724	0.686951	ENSDARG00000070953|ENSDARG00000031888|ENSDARG00000024546|ENSDARG00000008107	http://www.genome.jp/kegg-bin/show_pathway?dre04912/dre:325084%09red/dre:565386%09red/dre:562720%09red/dre:30554%09red
Peroxisome	KEGG PATHWAY	dre04146	3	88	0.261865	0.687695	ENSDARG00000104085|ENSDARG00000061684|ENSDARG00000088740	http://www.genome.jp/kegg-bin/show_pathway?dre04146/dre:406803%09red/dre:571388%09red/dre:100093708%09red
mRNA surveillance pathway	KEGG PATHWAY	dre03015	3	89	0.267134	0.687695	ENSDARG00000021140|ENSDARG00000054290|ENSDARG00000018904	http://www.genome.jp/kegg-bin/show_pathway?dre03015/dre:393856%09red/dre:406326%09red/dre:368893%09red
Tryptophan metabolism	KEGG PATHWAY	dre00380	2	50	0.269432	0.687695	ENSDARG00000079802|ENSDARG00000074791	http://www.genome.jp/kegg-bin/show_pathway?dre00380/dre:100000026%09red/dre:30685%09red
Spliceosome	KEGG PATHWAY	dre03040	4	134	0.283091	0.687695	ENSDARG00000029724|ENSDARG00000041530|ENSDARG00000008097|ENSDARG00000054290	http://www.genome.jp/kegg-bin/show_pathway?dre03040/dre:405835%09red/dre:796523%09red/dre:368893%09red/dre:494165%09red
Ribosome	KEGG PATHWAY	dre03010	4	134	0.283091	0.687695	ENSDARG00000070589|ENSDARG00000045091|ENSDARG00000025581|ENSDARG00000041811	http://www.genome.jp/kegg-bin/show_pathway?dre03010/dre:336712%09red/dre:767758%09red/dre:393788%09red/dre:541330%09red
Selenocompound metabolism	KEGG PATHWAY	dre00450	1	16	0.284563	0.687695	ENSDARG00000057099	http://www.genome.jp/kegg-bin/show_pathway?dre00450/dre:559488%09red
Cell cycle	KEGG PATHWAY	dre04110	4	139	0.304921	0.703379	ENSDARG00000007657|ENSDARG00000037532|ENSDARG00000100741|ENSDARG00000055754	http://www.genome.jp/kegg-bin/show_pathway?dre04110/dre:100147915%09red/dre:559665%09red/dre:406353%09red/dre:541325%09red
Nitrogen metabolism	KEGG PATHWAY	dre00910	1	19	0.325628	0.703379	ENSDARG00000099776	http://www.genome.jp/kegg-bin/show_pathway?dre00910/dre:100000775%09red
Steroid biosynthesis	KEGG PATHWAY	dre00100	1	19	0.325628	0.703379	ENSDARG00000061274	http://www.genome.jp/kegg-bin/show_pathway?dre00100/dre:795400%09red
Ascorbate and aldarate metabolism	KEGG PATHWAY	dre00053	1	19	0.325628	0.703379	ENSDARG00000074791	http://www.genome.jp/kegg-bin/show_pathway?dre00053/dre:100000026%09red
Amino sugar and nucleotide sugar metabolism	KEGG PATHWAY	dre00520	2	58	0.32716	0.703379	ENSDARG00000013561|ENSDARG00000002401	http://www.genome.jp/kegg-bin/show_pathway?dre00520/dre:394000%09red/dre:678540%09red
Lysosome	KEGG PATHWAY	dre04142	4	146	0.335752	0.703379	ENSDARG00000093176|ENSDARG00000087525|ENSDARG00000057853|ENSDARG00000101456	http://www.genome.jp/kegg-bin/show_pathway?dre04142/dre:436725%09red/dre:192336%09red/dre:564731%09red/dre:405845%09red
Notch signaling pathway	KEGG PATHWAY	dre04330	2	61	0.34853	0.703379	ENSDARG00000032933|ENSDARG00000052094	http://www.genome.jp/kegg-bin/show_pathway?dre04330/dre:794892%09red/dre:568626%09red
Arginine and proline metabolism	KEGG PATHWAY	dre00330	2	61	0.34853	0.703379	ENSDARG00000095908|ENSDARG00000074791	http://www.genome.jp/kegg-bin/show_pathway?dre00330/dre:100000026%09red/dre:431716%09red
Cytokine-cytokine receptor interaction	KEGG PATHWAY	dre04060	5	195	0.351367	0.703379	ENSDARG00000024759|ENSDARG00000041869|ENSDARG00000098700|ENSDARG00000103108|ENSDARG00000090834	http://www.genome.jp/kegg-bin/show_pathway?dre04060/dre:405770%09red/dre:559725%09red/dre:751109%09red/dre:553816%09red/dre:100331938%09red
Glycosaminoglycan biosynthesis - chondroitin sulfate / dermatan sulfate	KEGG PATHWAY	dre00532	1	21	0.351689	0.703379	ENSDARG00000038414	http://www.genome.jp/kegg-bin/show_pathway?dre00532/dre:572324%09red
Pentose and glucuronate interconversions	KEGG PATHWAY	dre00040	1	22	0.36434	0.714139	ENSDARG00000045598	http://www.genome.jp/kegg-bin/show_pathway?dre00040/dre:553452%09red
Purine metabolism	KEGG PATHWAY	dre00230	4	154	0.371121	0.714139	ENSDARG00000013561|ENSDARG00000057099|ENSDARG00000063732|ENSDARG00000099860	http://www.genome.jp/kegg-bin/show_pathway?dre00230/dre:559488%09red/dre:561338%09red/dre:394000%09red/dre:445094%09red
Phagosome	KEGG PATHWAY	dre04145	4	155	0.375539	0.714139	ENSDARG00000030108|ENSDARG00000020072|ENSDARG00000019742|ENSDARG00000057853	http://www.genome.jp/kegg-bin/show_pathway?dre04145/dre:192336%09red/dre:252850%09red/dre:114464%09red/dre:403131%09red
Butanoate metabolism	KEGG PATHWAY	dre00650	1	24	0.388907	0.715333	ENSDARG00000088740	http://www.genome.jp/kegg-bin/show_pathway?dre00650/dre:571388%09red
Fatty acid metabolism	KEGG PATHWAY	dre01212	2	67	0.390527	0.715333	ENSDARG00000093176|ENSDARG00000100185	http://www.genome.jp/kegg-bin/show_pathway?dre01212/dre:327274%09red/dre:405845%09red
Vascular smooth muscle contraction	KEGG PATHWAY	dre04270	4	160	0.397573	0.715333	ENSDARG00000068126|ENSDARG00000024546|ENSDARG00000070953|ENSDARG00000027638	http://www.genome.jp/kegg-bin/show_pathway?dre04270/dre:30554%09red/dre:557259%09red/dre:565386%09red/dre:570244%09red
Arginine biosynthesis	KEGG PATHWAY	dre00220	1	25	0.400833	0.715333	ENSDARG00000099776	http://www.genome.jp/kegg-bin/show_pathway?dre00220/dre:100000775%09red
RNA polymerase	KEGG PATHWAY	dre03020	1	29	0.446257	0.752457	ENSDARG00000026183	http://www.genome.jp/kegg-bin/show_pathway?dre03020/dre:445170%09red
Biosynthesis of unsaturated fatty acids	KEGG PATHWAY	dre01040	1	29	0.446257	0.752457	ENSDARG00000100185	http://www.genome.jp/kegg-bin/show_pathway?dre01040/dre:327274%09red
Regulation of actin cytoskeleton	KEGG PATHWAY	dre04810	6	271	0.455106	0.752457	ENSDARG00000068177|ENSDARG00000024642|ENSDARG00000008107|ENSDARG00000103467|ENSDARG00000055635|ENSDARG00000045262	http://www.genome.jp/kegg-bin/show_pathway?dre04810/dre:325084%09red/dre:336623%09red/dre:445234%09red/dre:266749%09red/dre:735292%09red/dre:492549%09red
Glycosaminoglycan biosynthesis - heparan sulfate / heparin	KEGG PATHWAY	dre00534	1	30	0.457065	0.752457	ENSDARG00000038414	http://www.genome.jp/kegg-bin/show_pathway?dre00534/dre:572324%09red
AGE-RAGE signaling pathway in diabetic complications	KEGG PATHWAY	dre04933	3	127	0.466749	0.752457	ENSDARG00000092470|ENSDARG00000031888|ENSDARG00000098700	http://www.genome.jp/kegg-bin/show_pathway?dre04933/dre:405770%09red/dre:108180329%09red/dre:562720%09red
Porphyrin and chlorophyll metabolism	KEGG PATHWAY	dre00860	1	31	0.467663	0.752457	ENSDARG00000114695	http://www.genome.jp/kegg-bin/show_pathway?dre00860/dre:100002875%09red
p53 signaling pathway	KEGG PATHWAY	dre04115	2	79	0.470516	0.752457	ENSDARG00000070272|ENSDARG00000021239	http://www.genome.jp/kegg-bin/show_pathway?dre04115/dre:58131%09red/dre:557302%09red
Protein processing in endoplasmic reticulum	KEGG PATHWAY	dre04141	4	179	0.479614	0.752457	ENSDARG00000061161|ENSDARG00000031888|ENSDARG00000005416|ENSDARG00000099306	http://www.genome.jp/kegg-bin/show_pathway?dre04141/dre:555703%09red/dre:559776%09red/dre:100037384%09red/dre:562720%09red
Pentose phosphate pathway	KEGG PATHWAY	dre00030	1	33	0.488242	0.752457	ENSDARG00000013561	http://www.genome.jp/kegg-bin/show_pathway?dre00030/dre:394000%09red
Citrate cycle (TCA cycle)	KEGG PATHWAY	dre00020	1	34	0.498232	0.752457	ENSDARG00000092713	http://www.genome.jp/kegg-bin/show_pathway?dre00020/dre:562149%09red
Biosynthesis of amino acids	KEGG PATHWAY	dre01230	2	88	0.526219	0.752457	ENSDARG00000099776|ENSDARG00000099860	http://www.genome.jp/kegg-bin/show_pathway?dre01230/dre:100000775%09red/dre:445094%09red
beta-Alanine metabolism	KEGG PATHWAY	dre00410	1	37	0.527049	0.752457	ENSDARG00000074791	http://www.genome.jp/kegg-bin/show_pathway?dre00410/dre:100000026%09red
Glyoxylate and dicarboxylate metabolism	KEGG PATHWAY	dre00630	1	37	0.527049	0.752457	ENSDARG00000099776	http://www.genome.jp/kegg-bin/show_pathway?dre00630/dre:100000775%09red
Metabolism of xenobiotics by cytochrome P450	KEGG PATHWAY	dre00980	1	37	0.527049	0.752457	ENSDARG00000016649	http://www.genome.jp/kegg-bin/show_pathway?dre00980/dre:436642%09red
Focal adhesion	KEGG PATHWAY	dre04510	5	243	0.532352	0.752457	ENSDARG00000020072|ENSDARG00000031888|ENSDARG00000068177|ENSDARG00000008107|ENSDARG00000055635	http://www.genome.jp/kegg-bin/show_pathway?dre04510/dre:325084%09red/dre:252850%09red/dre:266749%09red/dre:445234%09red/dre:562720%09red
DNA replication	KEGG PATHWAY	dre03030	1	38	0.536282	0.752457	ENSDARG00000037532	http://www.genome.jp/kegg-bin/show_pathway?dre03030/dre:100147915%09red
Adipocytokine signaling pathway	KEGG PATHWAY	dre04920	2	91	0.543887	0.752457	ENSDARG00000017037|ENSDARG00000031888	http://www.genome.jp/kegg-bin/show_pathway?dre04920/dre:541530%09red/dre:562720%09red
Ubiquitin mediated proteolysis	KEGG PATHWAY	dre04120	3	143	0.544091	0.752457	ENSDARG00000061161|ENSDARG00000100741|ENSDARG00000099306	http://www.genome.jp/kegg-bin/show_pathway?dre04120/dre:559776%09red/dre:100037384%09red/dre:406353%09red
Intestinal immune network for IgA production	KEGG PATHWAY	dre04672	1	39	0.545336	0.752457	ENSDARG00000101890	http://www.genome.jp/kegg-bin/show_pathway?dre04672/dre:566471%09red
Retinol metabolism	KEGG PATHWAY	dre00830	1	40	0.554213	0.752457	ENSDARG00000056029	http://www.genome.jp/kegg-bin/show_pathway?dre00830/dre:554036%09red
Oocyte meiosis	KEGG PATHWAY	dre04114	3	146	0.557856	0.752457	ENSDARG00000100741|ENSDARG00000055754|ENSDARG00000014962	http://www.genome.jp/kegg-bin/show_pathway?dre04114/dre:559665%09red/dre:406353%09red/dre:557926%09red
SNARE interactions in vesicular transport	KEGG PATHWAY	dre04130	1	42	0.571452	0.757898	ENSDARG00000030108	http://www.genome.jp/kegg-bin/show_pathway?dre04130/dre:114464%09red
Fructose and mannose metabolism	KEGG PATHWAY	dre00051	1	43	0.57982	0.757898	ENSDARG00000045598	http://www.genome.jp/kegg-bin/show_pathway?dre00051/dre:553452%09red
Alanine, aspartate and glutamate metabolism	KEGG PATHWAY	dre00250	1	44	0.588024	0.757898	ENSDARG00000099776	http://www.genome.jp/kegg-bin/show_pathway?dre00250/dre:100000775%09red
Nucleotide excision repair	KEGG PATHWAY	dre03420	1	44	0.588024	0.757898	ENSDARG00000007657	http://www.genome.jp/kegg-bin/show_pathway?dre03420/dre:541325%09red
Ferroptosis	KEGG PATHWAY	dre04216	1	45	0.596069	0.759825	ENSDARG00000095908	http://www.genome.jp/kegg-bin/show_pathway?dre04216/dre:431716%09red
Fatty acid degradation	KEGG PATHWAY	dre00071	1	46	0.603957	0.761511	ENSDARG00000074791	http://www.genome.jp/kegg-bin/show_pathway?dre00071/dre:100000026%09red
Autophagy - animal	KEGG PATHWAY	dre04140	3	162	0.626876	0.774583	ENSDARG00000043238|ENSDARG00000031888|ENSDARG00000078752	http://www.genome.jp/kegg-bin/show_pathway?dre04140/dre:100000896%09red/dre:100034627%09red/dre:562720%09red
Tight junction	KEGG PATHWAY	dre04530	4	217	0.627679	0.774583	ENSDARG00000008107|ENSDARG00000031888|ENSDARG00000005416|ENSDARG00000037528	http://www.genome.jp/kegg-bin/show_pathway?dre04530/dre:555703%09red/dre:325084%09red/dre:100150331%09red/dre:562720%09red
Progesterone-mediated oocyte maturation	KEGG PATHWAY	dre04914	2	108	0.635146	0.775547	ENSDARG00000031888|ENSDARG00000030644	http://www.genome.jp/kegg-bin/show_pathway?dre04914/dre:100006888%09red/dre:562720%09red
Insulin signaling pathway	KEGG PATHWAY	dre04910	3	167	0.646862	0.781625	ENSDARG00000031888|ENSDARG00000055635|ENSDARG00000015657	http://www.genome.jp/kegg-bin/show_pathway?dre04910/dre:406459%09red/dre:445234%09red/dre:562720%09red
Cysteine and methionine metabolism	KEGG PATHWAY	dre00270	1	53	0.655031	0.783336	ENSDARG00000003132	http://www.genome.jp/kegg-bin/show_pathway?dre00270/dre:447941%09red
TGF-beta signaling pathway	KEGG PATHWAY	dre04350	2	119	0.686191	0.812227	ENSDARG00000024759|ENSDARG00000103108	http://www.genome.jp/kegg-bin/show_pathway?dre04350/dre:553816%09red/dre:100331938%09red
Sphingolipid metabolism	KEGG PATHWAY	dre00600	1	60	0.699527	0.819648	ENSDARG00000059933	http://www.genome.jp/kegg-bin/show_pathway?dre00600/dre:557680%09red
Cellular senescence	KEGG PATHWAY	dre04218	3	185	0.712429	0.825492	ENSDARG00000062082|ENSDARG00000014962|ENSDARG00000040725	http://www.genome.jp/kegg-bin/show_pathway?dre04218/dre:569156%09red/dre:570332%09red/dre:557926%09red
Wnt signaling pathway	KEGG PATHWAY	dre04310	3	189	0.725653	0.825492	ENSDARG00000098308|ENSDARG00000031888|ENSDARG00000014962	http://www.genome.jp/kegg-bin/show_pathway?dre04310/dre:100330212%09red/dre:557926%09red/dre:562720%09red
Gap junction	KEGG PATHWAY	dre04540	2	129	0.727372	0.825492	ENSDARG00000008107|ENSDARG00000030644	http://www.genome.jp/kegg-bin/show_pathway?dre04540/dre:325084%09red/dre:100006888%09red
Carbon metabolism	KEGG PATHWAY	dre01200	2	132	0.7388	0.825492	ENSDARG00000092713|ENSDARG00000099860	http://www.genome.jp/kegg-bin/show_pathway?dre01200/dre:445094%09red/dre:562149%09red
Endocytosis	KEGG PATHWAY	dre04144	5	311	0.740096	0.825492	ENSDARG00000024642|ENSDARG00000034240|ENSDARG00000008107|ENSDARG00000056582|ENSDARG00000104820	http://www.genome.jp/kegg-bin/show_pathway?dre04144/dre:559329%09red/dre:325084%09red/dre:327026%09red/dre:327029%09red/dre:492549%09red
PPAR signaling pathway	KEGG PATHWAY	dre03320	1	73	0.767519	0.839926	ENSDARG00000104495	http://www.genome.jp/kegg-bin/show_pathway?dre03320/dre:445125%09red
Lysine degradation	KEGG PATHWAY	dre00310	1	73	0.767519	0.839926	ENSDARG00000074791	http://www.genome.jp/kegg-bin/show_pathway?dre00310/dre:100000026%09red
Calcium signaling pathway	KEGG PATHWAY	dre04020	4	288	0.823344	0.883824	ENSDARG00000078703|ENSDARG00000009212|ENSDARG00000027638|ENSDARG00000014962	http://www.genome.jp/kegg-bin/show_pathway?dre04020/dre:557259%09red/dre:559236%09red/dre:336612%09red/dre:557926%09red
RNA degradation	KEGG PATHWAY	dre03018	1	87	0.823661	0.883824	ENSDARG00000021140	http://www.genome.jp/kegg-bin/show_pathway?dre03018/dre:393856%09red
ECM-receptor interaction	KEGG PATHWAY	dre04512	1	89	0.83049	0.883824	ENSDARG00000020072	http://www.genome.jp/kegg-bin/show_pathway?dre04512/dre:252850%09red
FoxO signaling pathway	KEGG PATHWAY	dre04068	2	167	0.844339	0.890394	ENSDARG00000019130|ENSDARG00000031888	http://www.genome.jp/kegg-bin/show_pathway?dre04068/dre:565576%09red/dre:562720%09red
Adherens junction	KEGG PATHWAY	dre04520	1	98	0.858096	0.896749	ENSDARG00000008107	http://www.genome.jp/kegg-bin/show_pathway?dre04520/dre:325084%09red
Melanogenesis	KEGG PATHWAY	dre04916	1	139	0.936901	0.963043	ENSDARG00000030644	http://www.genome.jp/kegg-bin/show_pathway?dre04916/dre:100006888%09red
Cell adhesion molecules (CAMs)	KEGG PATHWAY	dre04514	1	140	0.938137	0.963043	ENSDARG00000077329	http://www.genome.jp/kegg-bin/show_pathway?dre04514/dre:556158%09red
Neuroactive ligand-receptor interaction	KEGG PATHWAY	dre04080	5	499	0.969446	0.975112	ENSDARG00000102096|ENSDARG00000021004|ENSDARG00000021352|ENSDARG00000027638|ENSDARG00000053724	http://www.genome.jp/kegg-bin/show_pathway?dre04080/dre:555473%09red/dre:557259%09red/dre:266751%09red/dre:565774%09red/dre:798689%09red
Apelin signaling pathway	KEGG PATHWAY	dre04371	1	178	0.970839	0.975112	ENSDARG00000030644	http://www.genome.jp/kegg-bin/show_pathway?dre04371/dre:100006888%09red
mTOR signaling pathway	KEGG PATHWAY	dre04150	1	186	0.975112	0.975112	ENSDARG00000010194	http://www.genome.jp/kegg-bin/show_pathway?dre04150/dre:336619%09red
--------------------
#Term	Database	ID	Input number	Background number	P-Value	Corrected P-Value	Input	Hyperlink
--------------------
#Term	Database	ID	Input number	Background number	P-Value	Corrected P-Value	Input	Hyperlink
--------------------

[truncated: 2 more sheets: MOS_vs_HybS.CG.Hyper_DMR_promot, MOS_vs_HybS.CG.Hypo_DMR_promote]
