# Supplementary material for: Genome-wide comparative methylation analysis reveals the fate of germ stem cells after surrogate production in teleost
Source: BMC Biol. 2024 Feb 16;22:39. doi: 10.1186/s12915-024-01842-z (PMC10870548; doi:10.1186/s12915-024-01842-z)
Supplement: Supplementary file 10 — Additional file 10. Primer sequences used in RT-qPCR. File containing the primer sequences used in RT-qPCR. [file 12915_2024_1842_MOESM10_ESM.xlsx]

## Sheet: Sheet1
	Gene	Accession No.	Forward sequence (5′‐3′)	Reverse sequence (5′‐3′)
	pcdh1g2	NM_001023578.2	ACAGCTACTGATGGTGGTTTAC	TCAGCCAGAGTGACCTTATAGA
	Itga5	NM_001004288.2	CGGAGGCAAAGACCTAGATAAC	TGGCACTGGTGTTCACAATA
	eef1a1l1	NM_131263.1	GGCAAGAAGCTTGAAGACAAC	CAAGAGGAGGGTAGGTAGAGAA
	pcdh1g33	NM_001109736.2	CAGCAGCACCACAAACTTTAC	GGGAAATCGCCAGTCAGTATTA
	pcdh1g31	NM_001024127.2	CAGCAGCACCACAAACTTTAC	GGGAAATCGCCAGTCAGTATTA
	pcdh1g22	NM_212658.2	GAGTCAGTCCTTTGGCTCTTATC	GCGTGTTTAGCGTGTCTGTA
	p53	NM_131327.2	CGAGCCACTGCCATCTATAA	CTGATTGCCCTCCACTCTTATC
	mapk12a	NM_131407.1	CAAAGGTGGCCATCAAGAAAC	CACATCCACGAGTCCGATAAC
	mapk8a	NM_001110389.1	GAAGTGCTGGATTGGGAAGA	GTTGATGGAGGATGAGGATGAG
	map2k2a	NM_001037391.2	TGGTGGAGTGGTTCATAAAGTC	GAACCTGCAGCTCTCGAATAA
	map4k2	NM_001040358.1	CTGCTGGACATGGCAAATAAC	CACTGCCATATGTTTCCCTTTG
	apaf1	NM_131608.1	CTCAGCAAGGCCACTAGAAA	GACTGGCCAGATCTCCATAAC
	bcl2l1	NM_131807.1	ATCCAAAGCCAAGGAGGATG	GCAAGGTCATTCCTGCAAAC
